# Supplementary material for: ADBP-1 regulates ADR-2 nuclear localization to control editing substrate selection
Source: Nucleic Acids Res. 2024 Jul 22;52(16):9501–18. doi: 10.1093/nar/gkae641 (PMC11381337; doi:10.1093/nar/gkae641)
Supplement: gkae641_Supplemental_Files [file gkae641_supplemental_files.zip]

Archive with 3 entries (3 files):
- Supplemental_Table_3-New_editing_sites_in_adbp-1_mutant_worms.xlsx
- Supplemental_Table_4-Differential_expression_analysis_results.xlsx
- Supplementary_data_final.pdf
