# Supplementary material for: ADBP-1 regulates ADR-2 nuclear localization to control editing substrate selection
Source: Nucleic Acids Res. 2024 Jul 22;52(16):9501–18. doi: 10.1093/nar/gkae641 (PMC11381337; doi:10.1093/nar/gkae641)
Supplement: gkae641_Supplemental_Files [file gkae641_supplemental_files.zip › Supplemental_Table_4-Differential_expression_analysis_results.xlsx]

## Sheet: WT vs. ADAR mutant embryo
	log2FoldChange(wild-type embryo/adr1;adr2 mutant embryo)	padj
2L52.1|2L52.1|2L52.1	0.0567236	0.98398
2RSSE.1|2RSSE.1|2RSSE.1	-0.161108	0.98398
2RSSE.2|2RSSE.2|2RSSE.2	-0.171306	0.98398
2RSSE.3|2RSSE.3|2RSSE.3	-0.180695	0.98398
2RSSE.6|2RSSE.6|2RSSE.6	-0.0218048	0.996541
3R5.2|3R5.2|3R5.2	0.0357281	0.991687
4R79.2|4R79.2|4R79.2a	-0.113186	0.991079
4R79.2|4R79.2|4R79.2b	-0.10965	0.991079
AC3.13|AC3.13|AC3.13	0.0981095	0.991079
AC3.16|AC3.16|AC3.16	0.251595	0.988047
AC3.5|AC3.5|AC3.5.1	-0.0975953	0.991846
AC3.5|AC3.5|AC3.5.2	-0.0975953	0.991846
AC3.9|AC3.9|AC3.9	0.163613	0.98398
AC8.10|AC8.10|AC8.10	0.14552	0.98398
AC8.11|AC8.11|AC8.11	0.107288	0.986831
AC8.12|AC8.12|AC8.12	0.0692037	0.990163
AC8.2|AC8.2|AC8.2	0.0907261	0.991687
AC8.3|AC8.3|AC8.3	0.14552	0.98398
AC8.4|AC8.4|AC8.4	0.107288	0.986831
AC8.5|AC8.5|AC8.5	0.089316	0.98398
AC8.6|AC8.6|AC8.6	0.0985958	0.98398
AC8.7|AC8.7|AC8.7	0.0692037	0.990163
AC8.9|AC8.9|AC8.9	0.291772	0.98398
AH10.2|AH10.2|AH10.2	0.917199	0.98398
AH10.3|AH10.3|AH10.3	-0.377292	0.98398
AH10.4|AH10.4|AH10.4.1	-0.0703925	0.993564
AH10.4|AH10.4|AH10.4.2	-0.064977	0.993755
AH9.1|AH9.1|AH9.1	0.310021	0.98398
AH9.3|AH9.3|AH9.3	0.0257639	0.991687
AH9.4|AH9.4|AH9.4	-0.0945028	0.991687
AH9.6|AH9.6|AH9.6	-0.372316	0.98398
AH9.7|AH9.7|AH9.7	0.316599	0.98398
B0001.11|B0001.11|B0001.11	-0.2174	0.991687
B0001.12|B0001.12|B0001.12	0.399334	0.98653
B0001.2|B0001.2|B0001.2	0.253816	0.98398
B0001.3|B0001.3|B0001.3a	0.104775	0.98398
B0001.3|B0001.3|B0001.3b	0.109589	0.98398
B0001.4|B0001.4|B0001.4	0.015961	0.993494
B0001.5|B0001.5|B0001.5	0.0651476	0.984925
B0001.6|B0001.6|B0001.6.1	-0.0188432	0.991926
B0001.6|B0001.6|B0001.6.2	-0.0123483	0.993883
B0001.7|B0001.7|B0001.7	0.320839	0.98398
B0001.8|B0001.8|B0001.8.1	0.149559	0.98398
B0001.8|B0001.8|B0001.8.2	0.155226	0.98398
B0001.8|B0001.8|B0001.8.3	0.154565	0.98398
B0019.2|B0019.2|B0019.2.1	0.241555	0.98398
B0019.2|B0019.2|B0019.2.2	0.241555	0.98398
B0024.10|B0024.10|B0024.10.1	0.201887	0.98398
B0024.10|B0024.10|B0024.10.2	0.20455	0.98398
B0024.11|B0024.11|B0024.11	0.125215	0.98398
B0024.13|B0024.13|B0024.13a	0.121368	0.98398
B0024.13|B0024.13|B0024.13b	0.117414	0.984301
B0024.15|B0024.15|B0024.15.1	-0.533815	0.98398
B0024.15|B0024.15|B0024.15.2	-0.533815	0.98398
B0024.3|B0024.3|B0024.3	-0.043403	0.992708
B0024.4|B0024.4|B0024.4	-0.771942	0.98398
B0025.4|B0025.4|B0025.4.1	-0.0506995	0.991079
B0025.4|B0025.4|B0025.4.2	-0.0506995	0.991079
B0025.5|B0025.5|B0025.5	0.40774	0.98398
B0034.1|B0034.1|B0034.1	0.31097	0.98398
B0034.4|B0034.4|B0034.4	-0.598386	0.98398
B0034.5|B0034.5|B0034.5	0.0870894	0.991079
B0034.7|B0034.7|B0034.7	-0.881082	0.98398
B0035.11|B0035.11|B0035.11.1	0.0877025	0.98398
B0035.11|B0035.11|B0035.11.2	0.0876297	0.98398
B0035.12|B0035.12|B0035.12.1	0.270428	0.98398
B0035.12|B0035.12|B0035.12.2	0.273749	0.98398
B0035.12|B0035.12|B0035.12.3	0.281288	0.98398
B0035.13|B0035.13|B0035.13	-0.212482	0.98398
B0035.15|B0035.15|B0035.15	-0.012813	0.993564
B0035.16|B0035.16|B0035.16.1	0.319963	0.98398
B0035.16|B0035.16|B0035.16.2	0.322711	0.98398
B0035.18|B0035.18|B0035.18	0.0991079	0.98653
B0035.1|B0035.1|B0035.1a	-0.039689	0.991079
B0035.1|B0035.1|B0035.1b	-0.0406987	0.990918
B0035.3|B0035.3|B0035.3	0.025387	0.991846
B0035.6|B0035.6|B0035.6	0.27559	0.98398
B0041.1|B0041.1|B0041.1	0.514936	0.98398
B0041.3|B0041.3|B0041.3	-0.0802742	0.984301
B0041.5|B0041.5|B0041.5	0.10139	0.98398
B0041.8|B0041.8|B0041.8.1	-0.0361844	0.991687
B0041.8|B0041.8|B0041.8.2	-0.0361844	0.991687
B0198.2|B0198.2|B0198.2a	-0.10343	0.991079
B0198.2|B0198.2|B0198.2b	-0.112798	0.98939
B0198.3|B0198.3|B0198.3a	-0.169433	0.98398
B0198.3|B0198.3|B0198.3b	-0.16944	0.98398
B0205.10|B0205.10|B0205.10.1	0.243792	0.991079
B0205.10|B0205.10|B0205.10.2	0.243792	0.991079
B0205.11|B0205.11|B0205.11	-0.102672	0.98398
B0205.12|B0205.12|B0205.12	-0.427119	0.98398
B0205.1|B0205.1|B0205.1a	0.219792	0.98398
B0205.1|B0205.1|B0205.1b.1	0.222173	0.98398
B0205.1|B0205.1|B0205.1b.2	0.227058	0.98398
B0205.4|B0205.4|B0205.4	-0.695828	0.98398
B0205.5|B0205.5|B0205.5	-0.380703	0.98653
B0205.6|B0205.6|B0205.6	-0.00507111	0.996625
B0205.8|B0205.8|B0205.8	0.0619082	0.98824
B0205.9|B0205.9|B0205.9	0.16721	0.98398
B0207.10|B0207.10|B0207.10	-0.152523	0.991687
B0207.13|B0207.13|B0207.13	-0.0617779	0.992561
B0207.2|B0207.2|B0207.2.1	-0.428094	0.98398
B0207.2|B0207.2|B0207.2.2	-0.428094	0.98398
B0207.5|B0207.5|B0207.5	0.518818	0.98398
B0207.6|B0207.6|B0207.6	0.0795455	0.986831
B0212.3|B0212.3|B0212.3	0.326523	0.98398
B0212.4|B0212.4|B0212.4a	-0.16046	0.98398
B0212.4|B0212.4|B0212.4b	-0.119981	0.98398
B0212.4|B0212.4|B0212.4c	-0.154664	0.98398
B0212.6|B0212.6|B0212.6	-0.235629	0.98398
B0213.24|B0213.24|B0213.24	0.528028	0.98398
B0218.5|B0218.5|B0218.5	0.586423	0.98398
B0222.11|B0222.11|B0222.11	-0.144108	0.991687
B0222.1|B0222.1|B0222.1	0.0726448	0.991687
B0222.3|B0222.3|B0222.3	-0.227703	0.98398
B0222.5|B0222.5|B0222.5	0.76303	0.98398
B0222.9|B0222.9|B0222.9	0.483571	0.98398
B0228.1|B0228.1|B0228.1	-0.139106	0.98398
B0228.6|B0228.6|B0228.6	-0.379211	0.98398
B0228.7|B0228.7|B0228.7.1	0.0388355	0.991079
B0228.7|B0228.7|B0228.7.2	0.0564245	0.98653
B0238.10|B0238.10|B0238.10.1	-0.214151	0.98398
B0238.10|B0238.10|B0238.10.2	-0.214151	0.98398
B0238.11|B0238.11|B0238.11.1	-0.0623536	0.987053
B0238.11|B0238.11|B0238.11.2	-0.0623536	0.987053
B0238.12|B0238.12|B0238.12	-0.169609	0.98398
B0238.13|B0238.13|B0238.13	0.379995	0.98398
B0238.15|B0238.15|B0238.15	0.22812	0.98653
B0238.18|B0238.18|B0238.18	0.478428	0.98398
B0238.1|B0238.1|B0238.1	0.251832	0.98398
B0238.9|B0238.9|B0238.9.1	0.17138	0.984578
B0238.9|B0238.9|B0238.9.2	0.19713	0.98398
B0244.10|B0244.10|B0244.10	0.00960252	0.996691
B0244.13|B0244.13|B0244.13	0.164044	0.991687
B0244.4|B0244.4|B0244.4	0.46733	0.98398
B0244.5|B0244.5|B0244.5	-0.189399	0.987053
B0244.6|B0244.6|B0244.6	-0.102635	0.991079
B0244.7|B0244.7|B0244.7	0.294142	0.98398
B0250.11|B0250.11|B0250.11	0.215353	0.98398
B0250.12|B0250.12|B0250.12	0.0763373	0.98398
B0250.2|B0250.2|B0250.2	-0.397624	0.98398
B0250.3|B0250.3|B0250.3	-0.078933	0.984606
B0250.4|B0250.4|B0250.4	0.147203	0.98398
B0250.5|B0250.5|B0250.5	-0.0602256	0.98653
B0250.7|B0250.7|B0250.7	-0.0107699	0.996505
B0250.8|B0250.8|B0250.8	-0.276902	0.98398
B0252.1|B0252.1|B0252.1	-0.013061	0.996541
B0252.3|B0252.3|B0252.3a.1	0.129891	0.98398
B0252.3|B0252.3|B0252.3a.2	0.130014	0.98398
B0252.3|B0252.3|B0252.3b	0.123024	0.98398
B0252.3|B0252.3|B0252.3c	0.130014	0.98398
B0252.5|B0252.5|B0252.5	-0.663503	0.98398
B0252.8|B0252.8|B0252.8	-0.539157	0.98398
B0261.1|B0261.1|B0261.1	0.127911	0.98398
B0261.4|B0261.4|B0261.4a	-0.0413194	0.987053
B0261.4|B0261.4|B0261.4b	-0.0393188	0.98824
B0261.6|B0261.6|B0261.6a	0.885675	0.98398
B0261.6|B0261.6|B0261.6b	0.679074	0.98398
B0261.7|B0261.7|B0261.7	0.12193	0.984301
B0261.8|B0261.8|B0261.8	-0.203782	0.98398
B0261.9|B0261.9|B0261.9	1.03474	0.98398
B0272.3|B0272.3|B0272.3.1	-0.0777446	0.98398
B0272.3|B0272.3|B0272.3.2	-0.0777446	0.98398
B0272.4|B0272.4|B0272.4	-0.137459	0.98398
B0273.112|B0273.112|B0273.112	0.341515	0.990005
B0273.1|B0273.1|B0273.1	-0.0269828	0.993883
B0273.3|B0273.3|B0273.3	0.513969	0.98398
B0280.13|B0280.13|B0280.13.1	-0.155769	0.98398
B0280.13|B0280.13|B0280.13.2	-0.155769	0.98398
B0280.17|B0280.17|B0280.17	0.229385	0.98398
B0280.2|B0280.2|B0280.2	-0.0879284	0.991079
B0280.6|B0280.6|B0280.6	0.419739	0.98398
B0280.7|B0280.7|B0280.7	-0.395329	0.98398
B0280.9|B0280.9|B0280.9	0.0387363	0.991079
B0281.3|B0281.3|B0281.3	0.0377105	0.993883
B0281.5|B0281.5|B0281.5a	0.115969	0.98398
B0281.5|B0281.5|B0281.5b	0.114717	0.98398
B0281.6|B0281.6|B0281.6	-0.108674	0.991079
B0284.1|B0284.1|B0284.1	0.411786	0.98398
B0284.2|B0284.2|B0284.2	-0.140434	0.98653
B0284.3|B0284.3|B0284.3	-0.316801	0.98398
B0284.4|B0284.4|B0284.4	0.75591	0.98398
B0284.5|B0284.5|B0284.5	0.210446	0.991079
B0285.11|B0285.11|B0285.11	0.287588	0.98398
B0285.3|B0285.3|B0285.3	-0.00875782	0.996073
B0285.4|B0285.4|B0285.4	-0.0276227	0.991687
B0285.6|B0285.6|B0285.6	0.101918	0.991079
B0286.1|B0286.1|B0286.1	-0.192062	0.98398
B0286.3|B0286.3|B0286.3	-0.0753954	0.98653
B0294.1|B0294.1|B0294.1	0.0174005	0.996541
B0294.3|B0294.3|B0294.3	-0.239988	0.991079
B0302.2|B0302.2|B0302.2	0.614885	0.98398
B0302.4|B0302.4|B0302.4	0.480614	0.98398
B0302.5|B0302.5|B0302.5	-0.295534	0.98398
B0303.11|B0303.11|B0303.11	-0.0474436	0.991846
B0303.14|B0303.14|B0303.14	0.425389	0.98398
B0303.15|B0303.15|B0303.15	-0.129125	0.98398
B0303.16|B0303.16|B0303.16	-0.0750502	0.993764
B0303.2|B0303.2|B0303.2	-0.332078	0.98398
B0303.3|B0303.3|B0303.3.1	-0.0328144	0.991687
B0303.3|B0303.3|B0303.3.2	-0.0316668	0.991846
B0303.3|B0303.3|B0303.3.3	-0.0396566	0.991687
B0303.4|B0303.4|B0303.4.1	0.0568427	0.986831
B0303.4|B0303.4|B0303.4.2	0.0522131	0.987053
B0303.7|B0303.7|B0303.7a	0.125628	0.98398
B0303.7|B0303.7|B0303.7b	0.276282	0.98398
B0304.2|B0304.2|B0304.2	0.113168	0.986831
B0304.4|B0304.4|B0304.4	0.0870319	0.991079
B0310.11|B0310.11|B0310.11	1.05123	0.98398
B0310.1|B0310.1|B0310.1a	-0.143233	0.98398
B0310.1|B0310.1|B0310.1b	-0.170811	0.98398
B0310.2|B0310.2|B0310.2.1	0.22764	0.98398
B0310.2|B0310.2|B0310.2.2	0.230628	0.98398
B0310.3|B0310.3|B0310.3	0.559384	0.98398
B0310.6|B0310.6|B0310.6	-0.144987	0.990005
B0331.2|B0331.2|B0331.2	-0.834996	0.98398
B0334.10|B0334.10|B0334.10	0.0913814	0.991846
B0334.13|B0334.13|B0334.13	-0.361906	0.98398
B0334.15|B0334.15|B0334.15.1	-0.00864128	0.994467
B0334.15|B0334.15|B0334.15.2	-0.00999997	0.994079
B0334.15|B0334.15|B0334.15.3	-0.0044685	0.996828
B0334.15|B0334.15|B0334.15.4	-0.00417409	0.997126
B0334.3|B0334.3|B0334.3a.1	-0.128041	0.98398
B0334.3|B0334.3|B0334.3a.2	-0.127014	0.98398
B0334.3|B0334.3|B0334.3b	-0.131011	0.98398
B0334.4|B0334.4|B0334.4	-0.14834	0.98398
B0334.5|B0334.5|B0334.5.1	-0.00737678	0.995828
B0334.5|B0334.5|B0334.5.2	-0.00749503	0.995427
B0334.5|B0334.5|B0334.5.3	-0.00903003	0.994119
B0334.6|B0334.6|B0334.6	-0.228462	0.98398
B0336.11|B0336.11|B0336.11a	-0.217153	0.98398
B0336.11|B0336.11|B0336.11b	-0.0445974	0.991687
B0336.13|B0336.13|B0336.13	-0.0247704	0.991846
B0336.3|B0336.3|B0336.3	0.045414	0.988047
B0336.5|B0336.5|B0336.5a	0.113947	0.98398
B0336.5|B0336.5|B0336.5b	0.131531	0.98398
B0336.7|B0336.7|B0336.7a	0.277694	0.98398
B0336.7|B0336.7|B0336.7b.1	0.282156	0.98398
B0336.7|B0336.7|B0336.7b.2	0.277694	0.98398
B0344.1|B0344.1|B0344.1	0.134357	0.98398
B0348.2|B0348.2|B0348.2	0.260621	0.98398
B0348.5|B0348.5|B0348.5	-0.303756	0.98398
B0350.74|B0350.74|B0350.74	-0.760081	0.98398
B0353.1|B0353.1|B0353.1a	-0.263534	0.98398
B0353.1|B0353.1|B0353.1b	-0.272345	0.98398
B0361.11|B0361.11|B0361.11	0.202535	0.991687
B0361.2|B0361.2|B0361.2a	0.193244	0.98398
B0361.2|B0361.2|B0361.2b	0.12634	0.98398
B0361.3|B0361.3|B0361.3.1	0.0984243	0.98398
B0361.3|B0361.3|B0361.3.2	0.0984243	0.98398
B0361.4|B0361.4|B0361.4	0.0493341	0.992561
B0361.6|B0361.6|B0361.6	0.11408	0.98398
B0361.8|B0361.8|B0361.8.1	0.0285759	0.991846
B0361.8|B0361.8|B0361.8.2	0.0314127	0.991846
B0361.9|B0361.9|B0361.9	-0.0182072	0.993764
B0365.1|B0365.1|B0365.1	-0.116264	0.98398
B0365.7|B0365.7|B0365.7	-0.143801	0.987053
B0379.1|B0379.1|B0379.1a	0.0179802	0.994079
B0379.1|B0379.1|B0379.1b	0.0176514	0.994079
B0391.10|B0391.10|B0391.10.1	0.0806501	0.991079
B0391.10|B0391.10|B0391.10.2	0.151831	0.98398
B0391.8|B0391.8|B0391.8	0.451521	0.98398
B0393.3|B0393.3|B0393.3	0.172308	0.98398
B0393.4|B0393.4|B0393.4	-0.251306	0.988037
B0393.5|B0393.5|B0393.5	-0.184445	0.98398
B0393.6|B0393.6|B0393.6	0.183491	0.98653
B0393.7|B0393.7|B0393.7	0.689729	0.98398
B0393.8|B0393.8|B0393.8	-0.0711295	0.991079
B0393.9|B0393.9|B0393.9a	-0.161951	0.98398
B0393.9|B0393.9|B0393.9b	-0.205149	0.98398
B0395.3|B0395.3|B0395.3.1	0.0373982	0.991193
B0395.3|B0395.3|B0395.3.2	0.0337516	0.991687
B0395.7|B0395.7|B0395.7	0.390612	0.98398
B0403.3|B0403.3|B0403.3	0.344285	0.98398
B0403.5|B0403.5|B0403.5	-0.125898	0.98653
B0403.6|B0403.6|B0403.6	-0.139246	0.991079
B0403.9|B0403.9|B0403.9	-0.398684	0.984301
B0410.1|B0410.1|B0410.1	0.121463	0.991846
B0410.3|B0410.3|B0410.3	-0.896905	0.98398
B0412.3|B0412.3|B0412.3.1	0.174021	0.98398
B0412.3|B0412.3|B0412.3.2	0.174021	0.98398
B0416.1|B0416.1|B0416.1	-0.0538633	0.987053
B0416.3|B0416.3|B0416.3	0.00421725	0.998835
B0416.4|B0416.4|B0416.4	0.260719	0.98398
B0416.5|B0416.5|B0416.5a	0.0859316	0.98398
B0416.5|B0416.5|B0416.5b	0.0946705	0.98398
B0416.7|B0416.7|B0416.7a	-0.0914872	0.991846
B0416.7|B0416.7|B0416.7b	-0.108382	0.991846
B0432.10|B0432.10|B0432.10.1	0.0142513	0.993764
B0432.10|B0432.10|B0432.10.2	0.0163457	0.993564
B0432.13|B0432.13|B0432.13.1	0.220964	0.98398
B0432.13|B0432.13|B0432.13.2	0.207496	0.98398
B0432.14|B0432.14|B0432.14	0.0508556	0.991846
B0432.1|B0432.1|B0432.1	0.872312	0.98398
B0432.6|B0432.6|B0432.6	0.0494444	0.98653
B0432.7|B0432.7|B0432.7	0.0206329	0.991846
B0432.8|B0432.8|B0432.8	0.175138	0.98398
B0432.9|B0432.9|B0432.9	0.19574	0.98398
B0454.5|B0454.5|B0454.5	-0.442765	0.98398
B0454.6|B0454.6|B0454.6	-0.184849	0.98398
B0454.8|B0454.8|B0454.8	-0.210746	0.98398
B0454.9|B0454.9|B0454.9	-0.0383154	0.991687
B0457.16|B0457.16|B0457.16	-0.392051	0.98398
B0457.19|B0457.19|B0457.19	-0.0392981	0.993883
B0457.2|B0457.2|B0457.2	0.334247	0.98398
B0457.6|B0457.6|B0457.6	-0.231019	0.98398
B0462.1|B0462.1|B0462.1	0.292432	0.98398
B0462.4|B0462.4|B0462.4	-0.400726	0.98398
B0462.5|B0462.5|B0462.5	0.642091	0.98398
B0464.2|B0464.2|B0464.2a	0.378159	0.98398
B0464.2|B0464.2|B0464.2b	0.284477	0.98398
B0464.2|B0464.2|B0464.2c	0.382818	0.98398
B0464.2|B0464.2|B0464.2d	0.280483	0.98398
B0464.6|B0464.6|B0464.6.1	0.172462	0.98398
B0464.6|B0464.6|B0464.6.2	0.174968	0.98398
B0464.6|B0464.6|B0464.6.3	0.168524	0.98398
B0464.9|B0464.9|B0464.9	0.0480318	0.990715
B0478.3|B0478.3|B0478.3	-0.7676	0.98398
B0491.1|B0491.1|B0491.1	0.0771923	0.98398
B0491.5|B0491.5|B0491.5.1	-0.0298338	0.991687
B0491.5|B0491.5|B0491.5.2	-0.032143	0.991687
B0491.5|B0491.5|B0491.5.3	-0.0300429	0.991687
B0491.5|B0491.5|B0491.5.4	-0.0261799	0.991687
B0491.6|B0491.6|B0491.6a	0.0330595	0.991687
B0491.6|B0491.6|B0491.6b	0.0370622	0.991687
B0491.7|B0491.7|B0491.7.1	-0.0587175	0.991429
B0491.7|B0491.7|B0491.7.2	-0.0587175	0.991429
B0495.15|B0495.15|B0495.15	-0.0775007	0.993764
B0495.2|B0495.2|B0495.2	0.165828	0.98398
B0495.5|B0495.5|B0495.5.1	0.191675	0.98398
B0495.5|B0495.5|B0495.5.2	0.197977	0.98398
B0495.6|B0495.6|B0495.6	0.00570728	0.996691
B0495.7|B0495.7|B0495.7.1	0.11291	0.98398
B0495.7|B0495.7|B0495.7.2	0.115104	0.98398
B0495.7|B0495.7|B0495.7.3	0.114504	0.98398
B0495.8|B0495.8|B0495.8a.1	0.12589	0.98398
B0495.8|B0495.8|B0495.8a.2	0.119179	0.98398
B0495.8|B0495.8|B0495.8b.1	0.107987	0.98398
B0495.8|B0495.8|B0495.8b.2	0.0648439	0.990005
B0495.9|B0495.9|B0495.9	-0.133387	0.98398
B0496.1|B0496.1|B0496.1	0.405912	0.98653
B0496.2|B0496.2|B0496.2	-0.048238	0.991846
B0496.6|B0496.6|B0496.6	-0.798819	0.98398
B0507.10|B0507.10|B0507.10	-1.09265	0.729394
B0507.1|B0507.1|B0507.1	-0.227282	0.98398
B0507.2|B0507.2|B0507.2	-0.129157	0.98398
B0507.3|B0507.3|B0507.3a	0.0521795	0.991687
B0507.3|B0507.3|B0507.3b	0.0521795	0.991687
B0507.6|B0507.6|B0507.6	-0.627114	0.98398
B0507.7|B0507.7|B0507.7.1	-0.654457	0.98398
B0507.7|B0507.7|B0507.7.2	-0.654457	0.98398
B0507.8|B0507.8|B0507.8	-1.05823	0.98398
B0507.9|B0507.9|B0507.9	-0.160278	0.991687
B0511.11|B0511.11|B0511.11	0.621582	0.98398
B0511.12|B0511.12|B0511.12	0.243245	0.98398
B0511.13|B0511.13|B0511.13	0.0260237	0.991846
B0511.14|B0511.14|B0511.14a	0.261005	0.98398
B0511.14|B0511.14|B0511.14b	0.263138	0.98398
B0511.16|B0511.16|B0511.16	-1.07151	0.98398
B0511.2|B0511.2|B0511.2	0.164542	0.98398
B0511.6|B0511.6|B0511.6.1	0.0415963	0.991079
B0511.6|B0511.6|B0511.6.2	0.0458586	0.991079
B0511.7|B0511.7|B0511.7	-0.0226067	0.991846
B0513.12|B0513.12|B0513.12	-0.070666	0.986831
B0513.2|B0513.2|B0513.2a.1	0.164022	0.98398
B0513.2|B0513.2|B0513.2a.2	0.164022	0.98398
B0513.2|B0513.2|B0513.2b.1	0.155492	0.98398
B0513.2|B0513.2|B0513.2b.2	0.164022	0.98398
B0513.4|B0513.4|B0513.4a	0.289475	0.98398
B0513.4|B0513.4|B0513.4b	0.295346	0.98398
B0513.5|B0513.5|B0513.5.1	0.313108	0.98398
B0513.5|B0513.5|B0513.5.2	0.309081	0.98398
B0513.6|B0513.6|B0513.6	1.03554	0.98398
B0513.7|B0513.7|B0513.7	-0.0724791	0.98653
B0513.9|B0513.9|B0513.9a	0.261713	0.98398
B0513.9|B0513.9|B0513.9b.1	0.190668	0.98653
B0513.9|B0513.9|B0513.9b.2	0.301404	0.98398
B0524.3|B0524.3|B0524.3	0.395837	0.98398
B0524.4|B0524.4|B0524.4	-0.00207452	0.999792
B0524.6|B0524.6|B0524.6	-0.0292775	0.991687
B0545.4|B0545.4|B0545.4	0.267147	0.98398
B0546.2|B0546.2|B0546.2.1	0.111332	0.98398
B0546.2|B0546.2|B0546.2.2	0.110346	0.98398
B0546.3|B0546.3|B0546.3	-0.163821	0.98398
B0546.4|B0546.4|B0546.4a	-0.165539	0.98398
B0546.4|B0546.4|B0546.4b	-0.158704	0.98398
B0546.5|B0546.5|B0546.5	-0.132312	0.991429
B0554.4|B0554.4|B0554.4	-0.360925	0.98398
B0554.5|B0554.5|B0554.5	0.359273	0.987053
B0554.7|B0554.7|B0554.7	0.741669	0.98398
B0563.1|B0563.1|B0563.1	0.375228	0.98398
B0563.5|B0563.5|B0563.5	-1.31857	0.98398
B0563.6|B0563.6|B0563.6a	-0.000326788	0.999808
B0563.6|B0563.6|B0563.6b.1	-0.00409244	0.998755
B0563.6|B0563.6|B0563.6b.2	-0.00409244	0.998755
B0563.6|B0563.6|B0563.6c	-0.0132285	0.996541
B0563.7|B0563.7|B0563.7	-0.220356	0.98398
B0563.8|B0563.8|B0563.8	0.165082	0.986831
B0564.11|B0564.11|B0564.11.1	0.0453014	0.991079
B0564.11|B0564.11|B0564.11.2	0.0453014	0.991079
B0564.2|B0564.2|B0564.2	0.088197	0.98618
B0564.3|B0564.3|B0564.3.1	-0.0936042	0.986831
B0564.3|B0564.3|B0564.3.2	-0.0875207	0.987053
B0564.4|B0564.4|B0564.4	0.0551153	0.991846
B0564.6|B0564.6|B0564.6a	-0.115122	0.98398
B0564.6|B0564.6|B0564.6b	-0.11782	0.98398
B0564.7|B0564.7|B0564.7.1	0.0866634	0.98398
B0564.7|B0564.7|B0564.7.2	0.0897306	0.98398
B0564.9|B0564.9|B0564.9	-0.115122	0.98398
BE0003N10.1|BE0003N10.1|BE0003N10.1	-0.0155807	0.993883
BE0003N10.3|BE0003N10.3|BE0003N10.3	-0.165022	0.98398
BE10.3|BE10.3|BE10.3	0.332278	0.98398
BE10.4|BE10.4|BE10.4	0.60308	0.98398
BE10.5|BE10.5|BE10.5.1	0.365806	0.98398
BE10.5|BE10.5|BE10.5.2	0.348211	0.98653
BE10.6|BE10.6|BE10.6	-0.146183	0.98398
C01A2.1|C01A2.1|C01A2.1.1	0.295259	0.98398
C01A2.1|C01A2.1|C01A2.1.2	0.335051	0.98398
C01A2.2|C01A2.2|C01A2.2a	-0.26655	0.98398
C01A2.2|C01A2.2|C01A2.2b	-0.240066	0.98398
C01A2.3|C01A2.3|C01A2.3.1	-0.0934216	0.98398
C01A2.3|C01A2.3|C01A2.3.2	-0.0934216	0.98398
C01A2.4|C01A2.4|C01A2.4.1	-0.015359	0.993883
C01A2.4|C01A2.4|C01A2.4.2	-0.015359	0.993883
C01A2.5|C01A2.5|C01A2.5	-0.0863344	0.98398
C01A2.6|C01A2.6|C01A2.6	0.0651429	0.994079
C01B10.10|C01B10.10|C01B10.10	-0.067488	0.98653
C01B10.11|C01B10.11|C01B10.11	-0.251065	0.98398
C01B10.3|C01B10.3|C01B10.3	0.0480118	0.991846
C01B10.45|C01B10.45|C01B10.45	0.0226639	0.996541
C01B10.47|C01B10.47|C01B10.47	-0.250115	0.98398
C01B10.4|C01B10.4|C01B10.4	-0.199048	0.98398
C01B10.6|C01B10.6|C01B10.6a.1	-0.21748	0.98398
C01B10.6|C01B10.6|C01B10.6a.2	-0.21748	0.98398
C01B10.6|C01B10.6|C01B10.6b	-0.211817	0.98398
C01B10.8|C01B10.8|C01B10.8.1	0.236301	0.98398
C01B10.8|C01B10.8|C01B10.8.2	0.236301	0.98398
C01B10.9|C01B10.9|C01B10.9	0.17009	0.98398
C01B12.2|C01B12.2|C01B12.2	-0.0558124	0.986831
C01B12.3|C01B12.3|C01B12.3	-0.149903	0.98398
C01B12.4|C01B12.4|C01B12.4	0.0612482	0.991687
C01B12.5|C01B12.5|C01B12.5	0.527128	0.98398
C01B12.8|C01B12.8|C01B12.8	0.00344134	0.998241
C01B12.9|C01B12.9|C01B12.9	-0.0561587	0.991846
C01B4.6|C01B4.6|C01B4.6	0.0707666	0.988047
C01B4.7|C01B4.7|C01B4.7	-0.515833	0.98398
C01B4.8|C01B4.8|C01B4.8	0.475933	0.98398
C01B4.9|C01B4.9|C01B4.9	-0.227681	0.98398
C01B7.11|C01B7.11|C01B7.11	0.121421	0.991846
C01B7.5|C01B7.5|C01B7.5	0.143734	0.988001
C01B7.7|C01B7.7|C01B7.7	0.0362565	0.996625
C01B9.1|C01B9.1|C01B9.1a	0.0489821	0.991846
C01B9.1|C01B9.1|C01B9.1b	0.031947	0.993764
C01B9.3|C01B9.3|C01B9.3	-0.168169	0.991687
C01B9.4|C01B9.4|C01B9.4	-0.470093	0.98398
C01B9.5|C01B9.5|C01B9.5	-0.0880303	0.992242
C01C10.2|C01C10.2|C01C10.2a	-0.364108	0.98398
C01C10.2|C01C10.2|C01C10.2b	-0.344448	0.98398
C01C4.2|C01C4.2|C01C4.2	-0.389713	0.986831
C01C4.3|C01C4.3|C01C4.3a	-0.101815	0.987053
C01C4.3|C01C4.3|C01C4.3b	-0.0906064	0.990005
C01F1.1|C01F1.1|C01F1.1	0.119013	0.98398
C01F1.3|C01F1.3|C01F1.3a	-0.216077	0.98398
C01F1.3|C01F1.3|C01F1.3b	-0.214724	0.98398
C01F1.4|C01F1.4|C01F1.4	-0.331589	0.98398
C01F1.5|C01F1.5|C01F1.5	-0.454053	0.98398
C01F1.6|C01F1.6|C01F1.6	-0.0244874	0.991687
C01F6.2|C01F6.2|C01F6.2	0.148797	0.989566
C01F6.9|C01F6.9|C01F6.9	-0.19591	0.98398
C01G10.10|C01G10.10|C01G10.10	0.152522	0.98398
C01G10.13|C01G10.13|C01G10.13	0.781792	0.98398
C01G10.15|C01G10.15|C01G10.15	0.125951	0.991846
C01G10.16|C01G10.16|C01G10.16	-1.54821	0.98398
C01G10.1|C01G10.1|C01G10.1	0.656291	0.98398
C01G10.7|C01G10.7|C01G10.7	0.0868007	0.987053
C01G10.8|C01G10.8|C01G10.8.1	0.104297	0.98618
C01G10.8|C01G10.8|C01G10.8.2	0.104525	0.985238
C01G10.9|C01G10.9|C01G10.9	0.0855637	0.98398
C01G12.12|C01G12.12|C01G12.12	0.16452	0.98398
C01G12.1|C01G12.1|C01G12.1	-0.191574	0.98398
C01G12.3|C01G12.3|C01G12.3	0.0755409	0.991079
C01G12.5|C01G12.5|C01G12.5	0.750232	0.98398
C01G12.7|C01G12.7|C01G12.7	0.0679359	0.991687
C01G12.9|C01G12.9|C01G12.9	0.572866	0.98398
C01G5.3|C01G5.3|C01G5.3	0.214253	0.98398
C01G5.5|C01G5.5|C01G5.5	0.231526	0.98398
C01G5.6|C01G5.6|C01G5.6	0.116565	0.98398
C01G5.7|C01G5.7|C01G5.7	-0.477907	0.98398
C01G5.9|C01G5.9|C01G5.9	-0.164135	0.98398
C01G6.10|C01G6.10|C01G6.10	-0.736443	0.98398
C01G6.13|C01G6.13|C01G6.13	-0.15977	0.991687
C01G6.2|C01G6.2|C01G6.2	0.314328	0.98398
C01G6.3|C01G6.3|C01G6.3.1	0.270912	0.98398
C01G6.3|C01G6.3|C01G6.3.2	0.271728	0.98398
C01G6.3|C01G6.3|C01G6.3.3	0.270912	0.98398
C01G6.4|C01G6.4|C01G6.4.1	0.0145803	0.993564
C01G6.4|C01G6.4|C01G6.4.2	-0.0115457	0.993764
C01G6.5|C01G6.5|C01G6.5	0.126674	0.98398
C01G6.9|C01G6.9|C01G6.9	-0.393049	0.98398
C01G8.1|C01G8.1|C01G8.1a	0.236926	0.98398
C01G8.1|C01G8.1|C01G8.1b	0.224392	0.98398
C01G8.6|C01G8.6|C01G8.6	0.223164	0.98398
C01H6.11|C01H6.11|C01H6.11	-0.454499	0.98398
C01H6.2|C01H6.2|C01H6.2	-0.263399	0.98398
C01H6.3|C01H6.3|C01H6.3	-0.425612	0.98398
C01H6.4|C01H6.4|C01H6.4	-0.472152	0.98398
C01H6.6|C01H6.6|C01H6.6.1	-0.282818	0.98398
C01H6.6|C01H6.6|C01H6.6.2	-0.281513	0.98398
C01H6.8|C01H6.8|C01H6.8a	-0.659928	0.98398
C01H6.8|C01H6.8|C01H6.8b	-0.619477	0.98398
C01H6.9|C01H6.9|C01H6.9	0.223346	0.98398
C02B10.2|C02B10.2|C02B10.2	-0.125235	0.98398
C02B10.3|C02B10.3|C02B10.3.1	-0.364541	0.98398
C02B10.3|C02B10.3|C02B10.3.2	-0.318471	0.98398
C02B10.4|C02B10.4|C02B10.4.1	0.083843	0.98398
C02B10.4|C02B10.4|C02B10.4.2	0.083843	0.98398
C02B10.5|C02B10.5|C02B10.5.1	0.10701	0.98398
C02B10.5|C02B10.5|C02B10.5.2	0.10701	0.98398
C02B4.4|C02B4.4|C02B4.4	-0.196262	0.98398
C02B4.8|C02B4.8|C02B4.8	0.996195	0.98398
C02B8.1|C02B8.1|C02B8.1.1	-0.0923619	0.991687
C02B8.1|C02B8.1|C02B8.1.2	-0.0515866	0.991846
C02B8.3|C02B8.3|C02B8.3	0.681147	0.98398
C02B8.5|C02B8.5|C02B8.5	0.466827	0.98398
C02B8.6|C02B8.6|C02B8.6	0.0163376	0.993755
C02C2.4|C02C2.4|C02C2.4	1.00745	0.98398
C02C2.5|C02C2.5|C02C2.5	-0.125633	0.987053
C02C6.3|C02C6.3|C02C6.3a	-0.292773	0.98398
C02C6.3|C02C6.3|C02C6.3b	-0.223983	0.98398
C02C6.3|C02C6.3|C02C6.3c	-0.277195	0.98398
C02C6.3|C02C6.3|C02C6.3d.1	-0.239004	0.98398
C02C6.3|C02C6.3|C02C6.3d.2	-0.221321	0.98398
C02D4.12|C02D4.12|C02D4.12	-0.0678871	0.991846
C02D5.2|C02D5.2|C02D5.2a	-0.220115	0.98398
C02D5.2|C02D5.2|C02D5.2b	-0.220115	0.98398
C02D5.4|C02D5.4|C02D5.4	0.0519748	0.991245
C02E7.6|C02E7.6|C02E7.6	-0.464613	0.98398
C02E7.7|C02E7.7|C02E7.7	-0.398296	0.98398
C02F12.10|C02F12.10|C02F12.10	-0.219456	0.98398
C02F12.3|C02F12.3|C02F12.3.1	-0.349921	0.98398
C02F12.3|C02F12.3|C02F12.3.2	-0.333757	0.98398
C02F12.3|C02F12.3|C02F12.3.3	-0.425225	0.98398
C02F12.8|C02F12.8|C02F12.8	0.10682	0.98398
C02F12.9|C02F12.9|C02F12.9	-0.175422	0.990952
C02F4.4|C02F4.4|C02F4.4	-0.565904	0.98398
C02F5.10|C02F5.10|C02F5.10	-0.0614959	0.991846
C02F5.12|C02F5.12|C02F5.12	0.218375	0.98398
C02F5.13|C02F5.13|C02F5.13	-0.037093	0.991846
C02F5.14|C02F5.14|C02F5.14	-0.933887	0.98398
C02F5.2|C02F5.2|C02F5.2	0.122212	0.991193
C02F5.3|C02F5.3|C02F5.3.1	0.10215	0.98398
C02F5.3|C02F5.3|C02F5.3.2	0.10215	0.98398
C02F5.5|C02F5.5|C02F5.5	0.158862	0.990005
C02F5.6|C02F5.6|C02F5.6a	0.229927	0.98398
C02F5.6|C02F5.6|C02F5.6b	0.230994	0.98398
C02F5.7|C02F5.7|C02F5.7a.1	-0.0636348	0.98398
C02F5.7|C02F5.7|C02F5.7a.2	-0.0689031	0.98398
C02F5.7|C02F5.7|C02F5.7a.3	-0.0689031	0.98398
C02F5.7|C02F5.7|C02F5.7a.4	-0.0689031	0.98398
C02F5.7|C02F5.7|C02F5.7b.1	-0.0265805	0.991245
C02F5.7|C02F5.7|C02F5.7b.2	-0.0435713	0.986831
C02G6.1|C02G6.1|C02G6.1	0.0544143	0.991079
C02G6.2|C02G6.2|C02G6.2	0.187576	0.98398
C02G6.3|C02G6.3|C02G6.3	-0.542175	0.98398
C03A3.1|C03A3.1|C03A3.1a	-0.2344	0.98398
C03A3.1|C03A3.1|C03A3.1b	-0.235297	0.98398
C03A3.2|C03A3.2|C03A3.2.1	-0.0176065	0.991846
C03A3.2|C03A3.2|C03A3.2.2	-0.0176065	0.991846
C03A3.3|C03A3.3|C03A3.3	-0.674236	0.98398
C03A7.12|C03A7.12|C03A7.12	-0.0507159	0.991846
C03A7.13|C03A7.13|C03A7.13	0.104513	0.991687
C03A7.15|C03A7.15|C03A7.15	0.232227	0.986234
C03A7.2|C03A7.2|C03A7.2	0.249773	0.98398
C03B1.10|C03B1.10|C03B1.10	-0.0146553	0.997616
C03B1.13|C03B1.13|C03B1.13	0.354462	0.98398
C03B1.14|C03B1.14|C03B1.14	-0.18232	0.98653
C03B1.1|C03B1.1|C03B1.1	0.325761	0.98398
C03B1.2|C03B1.2|C03B1.2	-0.134182	0.991079
C03B1.4|C03B1.4|C03B1.4	-0.0913382	0.991846
C03B1.5|C03B1.5|C03B1.5	-0.265997	0.98398
C03B1.7|C03B1.7|C03B1.7	0.347404	0.98398
C03B8.2|C03B8.2|C03B8.2	0.186323	0.98398
C03B8.3|C03B8.3|C03B8.3	0.395203	0.98398
C03C10.2|C03C10.2|C03C10.2	-0.0117907	0.996541
C03C10.4|C03C10.4|C03C10.4	0.0309374	0.991687
C03C10.5|C03C10.5|C03C10.5	-0.269259	0.98398
C03C10.7|C03C10.7|C03C10.7	0.115552	0.98653
C03C10.9|C03C10.9|C03C10.9	-0.308777	0.98398
C03C11.1|C03C11.1|C03C11.1	0.376309	0.98398
C03D6.1|C03D6.1|C03D6.1	-0.103723	0.98398
C03E10.3|C03E10.3|C03E10.3	0.0369842	0.993564
C03F11.1|C03F11.1|C03F11.1	-0.141223	0.987053
C03F11.2|C03F11.2|C03F11.2	-0.109927	0.991079
C03F11.4|C03F11.4|C03F11.4.1	-0.205672	0.98398
C03F11.4|C03F11.4|C03F11.4.2	-0.174868	0.984301
C03F11.4|C03F11.4|C03F11.4.3	-0.188684	0.98398
C03G6.17|C03G6.17|C03G6.17	-0.0538249	0.991846
C03G6.5|C03G6.5|C03G6.5	-0.760734	0.98398
C03H12.1|C03H12.1|C03H12.1	0.0346927	0.991687
C03H12.2|C03H12.2|C03H12.2	0.359421	0.98398
C03H12.3|C03H12.3|C03H12.3	0.328229	0.98398
C03H5.2|C03H5.2|C03H5.2	-0.100624	0.98398
C03H5.3|C03H5.3|C03H5.3	0.0686638	0.98653
C03H5.4|C03H5.4|C03H5.4	0.654558	0.98398
C03H5.5|C03H5.5|C03H5.5	0.115343	0.98398
C03H5.6|C03H5.6|C03H5.6	-0.0620282	0.991687
C03H5.7|C03H5.7|C03H5.7	0.502255	0.98398
C04A11.1|C04A11.1|C04A11.1	0.0687587	0.991687
C04A11.2|C04A11.2|C04A11.2	0.0939249	0.98398
C04A11.5|C04A11.5|C04A11.5.1	-0.877047	0.98398
C04A11.5|C04A11.5|C04A11.5.2	-0.863625	0.98398
C04B4.1|C04B4.1|C04B4.1.1	0.450411	0.98653
C04B4.1|C04B4.1|C04B4.1.2	0.450411	0.98653
C04B4.2|C04B4.2|C04B4.2	0.313349	0.98653
C04B4.4|C04B4.4|C04B4.4	0.17192	0.991687
C04C11.1|C04C11.1|C04C11.1a	0.417461	0.98398
C04C11.1|C04C11.1|C04C11.1b	0.418733	0.98398
C04C3.3|C04C3.3|C04C3.3.1	-0.0756254	0.98398
C04C3.3|C04C3.3|C04C3.3.2	-0.0756254	0.98398
C04C3.4|C04C3.4|C04C3.4	0.57282	0.98398
C04C3.6|C04C3.6|C04C3.6	-0.274078	0.987053
C04E12.4|C04E12.4|C04E12.4	-0.166455	0.991687
C04E12.5|C04E12.5|C04E12.5	-0.308304	0.989566
C04E6.11|C04E6.11|C04E6.11	0.239511	0.98398
C04E6.12|C04E6.12|C04E6.12	-0.401969	0.98398
C04E6.13|C04E6.13|C04E6.13	-0.542872	0.98398
C04E6.7|C04E6.7|C04E6.7.1	-0.277788	0.98398
C04E6.7|C04E6.7|C04E6.7.2	-0.277788	0.98398
C04E6.8|C04E6.8|C04E6.8	-0.519046	0.98398
C04E7.3|C04E7.3|C04E7.3	0.368352	0.98398
C04E7.4|C04E7.4|C04E7.4	0.305946	0.98398
C04F1.1|C04F1.1|C04F1.1	-1.23855	0.98398
C04F1.4|C04F1.4|C04F1.4	0.315768	0.986831
C04F12.12|C04F12.12|C04F12.12	0.276657	0.991079
C04F12.1|C04F12.1|C04F12.1	0.208198	0.98398
C04F12.5|C04F12.5|C04F12.5	0.0704096	0.991079
C04F12.6|C04F12.6|C04F12.6	0.621236	0.98398
C04F12.7|C04F12.7|C04F12.7	-0.603726	0.98398
C04F12.8|C04F12.8|C04F12.8	0.205199	0.98398
C04F5.8|C04F5.8|C04F5.8.1	0.060622	0.986831
C04F5.8|C04F5.8|C04F5.8.2	0.0625803	0.98653
C04F5.9|C04F5.9|C04F5.9	0.20051	0.98398
C04F6.2|C04F6.2|C04F6.2	-0.385874	0.98398
C04G2.10|C04G2.10|C04G2.10a	0.306865	0.98398
C04G2.10|C04G2.10|C04G2.10b	0.152604	0.987053
C04G2.11|C04G2.11|C04G2.11	0.899216	0.98398
C04G2.2|C04G2.2|C04G2.2	0.604201	0.98398
C04G2.3|C04G2.3|C04G2.3	0.0793878	0.99182
C04G2.5|C04G2.5|C04G2.5	0.522947	0.98398
C04G2.9|C04G2.9|C04G2.9	-0.366891	0.986022
C04G6.10|C04G6.10|C04G6.10	-0.183663	0.98653
C04G6.14|C04G6.14|C04G6.14	-0.0471018	0.993564
C04G6.2|C04G6.2|C04G6.2	-0.535697	0.98398
C04G6.4|C04G6.4|C04G6.4	-0.0668171	0.98398
C04G6.5|C04G6.5|C04G6.5	-0.817271	0.98398
C04G6.6|C04G6.6|C04G6.6	-0.183074	0.986831
C04G6.7|C04G6.7|C04G6.7	-0.150933	0.987053
C04H5.1|C04H5.1|C04H5.1	-0.164752	0.98398
C04H5.7|C04H5.7|C04H5.7a	0.193894	0.984301
C04H5.7|C04H5.7|C04H5.7b	-0.107975	0.991687
C04H5.9|C04H5.9|C04H5.9	-0.627077	0.98398
C05A9.2|C05A9.2|C05A9.2	-0.300402	0.98398
C05A9.7|C05A9.7|C05A9.7	-0.0103207	0.998656
C05B10.17|C05B10.17|C05B10.17	-0.581227	0.98398
C05B5.10|C05B5.10|C05B5.10	0.0871871	0.991245
C05B5.11|C05B5.11|C05B5.11	-0.353921	0.984925
C05B5.14|C05B5.14|C05B5.14	-0.194404	0.991687
C05B5.1|C05B5.1|C05B5.1	0.026394	0.997483
C05B5.2|C05B5.2|C05B5.2	0.0813558	0.993883
C05B5.4|C05B5.4|C05B5.4	-0.00942937	0.996669
C05B5.5|C05B5.5|C05B5.5	-0.128779	0.991687
C05B5.8|C05B5.8|C05B5.8	-0.248843	0.98398
C05B5.9|C05B5.9|C05B5.9	0.215714	0.991079
C05C10.2|C05C10.2|C05C10.2a	0.320986	0.98398
C05C10.2|C05C10.2|C05C10.2b.1	0.320844	0.98398
C05C10.2|C05C10.2|C05C10.2b.2	0.319843	0.98398
C05C10.3|C05C10.3|C05C10.3.1	-0.0828757	0.98398
C05C10.3|C05C10.3|C05C10.3.2	-0.0850246	0.98398
C05C10.5|C05C10.5|C05C10.5a	0.207571	0.98398
C05C10.5|C05C10.5|C05C10.5b	0.210085	0.98398
C05C10.5|C05C10.5|C05C10.5c.1	0.209182	0.98398
C05C10.5|C05C10.5|C05C10.5c.2	0.213121	0.98398
C05C10.5|C05C10.5|C05C10.5c.3	0.216805	0.98398
C05C10.7|C05C10.7|C05C10.7	0.178776	0.98398
C05C12.4|C05C12.4|C05C12.4	-0.495071	0.98398
C05C12.6|C05C12.6|C05C12.6	-0.465198	0.98398
C05C8.10|C05C8.10|C05C8.10	0.19649	0.98398
C05C8.1|C05C8.1|C05C8.1a.1	-0.174329	0.98398
C05C8.1|C05C8.1|C05C8.1a.2	-0.174329	0.98398
C05C8.1|C05C8.1|C05C8.1b	-0.187081	0.98398
C05C8.2|C05C8.2|C05C8.2.1	0.0491445	0.988174
C05C8.2|C05C8.2|C05C8.2.2	0.0491445	0.988174
C05C8.5|C05C8.5|C05C8.5.1	0.258423	0.98398
C05C8.5|C05C8.5|C05C8.5.2	0.254381	0.98398
C05C8.6|C05C8.6|C05C8.6	0.125446	0.98398
C05C8.7|C05C8.7|C05C8.7.1	-0.279279	0.98398
C05C8.7|C05C8.7|C05C8.7.2	-0.267055	0.98398
C05C8.7|C05C8.7|C05C8.7.3	-0.281884	0.98398
C05C8.7|C05C8.7|C05C8.7.4	-0.273579	0.98398
C05C8.8|C05C8.8|C05C8.8	-0.550083	0.98398
C05C9.1|C05C9.1|C05C9.1	-0.232828	0.98398
C05C9.2|C05C9.2|C05C9.2	-0.169026	0.987053
C05C9.3|C05C9.3|C05C9.3	0.825464	0.98398
C05D10.1|C05D10.1|C05D10.1a	-0.0855561	0.98398
C05D10.1|C05D10.1|C05D10.1b	-0.0703312	0.98398
C05D10.1|C05D10.1|C05D10.1c.1	-0.090088	0.98398
C05D10.1|C05D10.1|C05D10.1c.2	-0.0906357	0.98398
C05D10.1|C05D10.1|C05D10.1c.3	-0.0855561	0.98398
C05D10.1|C05D10.1|C05D10.1c.4	-0.090088	0.98398
C05D10.2|C05D10.2|C05D10.2a	-0.123595	0.98398
C05D10.2|C05D10.2|C05D10.2b.1	-0.128549	0.98398
C05D10.2|C05D10.2|C05D10.2b.2	-0.126902	0.98398
C05D10.2|C05D10.2|C05D10.2c	-0.122793	0.98398
C05D10.4|C05D10.4|C05D10.4a	-0.173355	0.98398
C05D10.4|C05D10.4|C05D10.4b	-0.175972	0.98398
C05D10.4|C05D10.4|C05D10.4c	-0.173913	0.98398
C05D11.10|C05D11.10|C05D11.10	-0.258091	0.98398
C05D11.13|C05D11.13|C05D11.13	-0.0790665	0.98398
C05D11.1|C05D11.1|C05D11.1	0.157929	0.98398
C05D11.5|C05D11.5|C05D11.5	-0.259533	0.98398
C05D11.7|C05D11.7|C05D11.7a.1	0.12196	0.98398
C05D11.7|C05D11.7|C05D11.7a.2	0.115493	0.98398
C05D11.7|C05D11.7|C05D11.7b	0.123454	0.98398
C05D11.8|C05D11.8|C05D11.8	0.194779	0.98398
C05D11.9|C05D11.9|C05D11.9	0.26908	0.98398
C05D12.1|C05D12.1|C05D12.1.1	-0.37012	0.98398
C05D12.1|C05D12.1|C05D12.1.2	-0.382728	0.98398
C05D12.2|C05D12.2|C05D12.2	0.50864	0.98398
C05D12.3|C05D12.3|C05D12.3a	-0.0360531	0.993564
C05D12.3|C05D12.3|C05D12.3b	-0.0386128	0.993081
C05D12.3|C05D12.3|C05D12.3c.1	-0.0508459	0.991846
C05D12.3|C05D12.3|C05D12.3c.2	-0.0508459	0.991846
C05D12.4|C05D12.4|C05D12.4	0.211375	0.98398
C05D12.5|C05D12.5|C05D12.5	0.149801	0.98398
C05D12.7|C05D12.7|C05D12.7	-0.148273	0.98398
C05D2.10|C05D2.10|C05D2.10a.1	0.00449629	0.996541
C05D2.10|C05D2.10|C05D2.10a.2	0.00095148	0.999105
C05D2.10|C05D2.10|C05D2.10b	0.00115879	0.998835
C05D2.11|C05D2.11|C05D2.11	-0.483634	0.98398
C05D2.14|C05D2.14|C05D2.14	-0.363556	0.98398
C05D2.15|C05D2.15|C05D2.15	-0.259242	0.990005
C05D2.3|C05D2.3|C05D2.3	-0.566732	0.98398
C05D2.6|C05D2.6|C05D2.6a	0.0292528	0.991687
C05D2.6|C05D2.6|C05D2.6b	0.0452969	0.987053
C05D2.8|C05D2.8|C05D2.8	0.27973	0.98398
C05D9.3|C05D9.3|C05D9.3	-0.13944	0.98398
C05D9.4|C05D9.4|C05D9.4	-0.501388	0.98398
C05D9.7|C05D9.7|C05D9.7	-0.0752534	0.984301
C05D9.9|C05D9.9|C05D9.9a	0.223208	0.986831
C05D9.9|C05D9.9|C05D9.9b	-0.295056	0.98398
C05E11.10|C05E11.10|C05E11.10	-0.212011	0.98398
C05E11.3|C05E11.3|C05E11.3	-0.40558	0.98398
C05E11.6|C05E11.6|C05E11.6	-0.280599	0.98398
C05E11.7|C05E11.7|C05E11.7	-0.28078	0.98398
C05E4.12|C05E4.12|C05E4.12	0.155268	0.988047
C05E4.7|C05E4.7|C05E4.7	1.08263	0.98398
C05E7.1|C05E7.1|C05E7.1	-0.545567	0.98398
C05E7.2|C05E7.2|C05E7.2	-0.144529	0.988953
C05E7.3|C05E7.3|C05E7.3	0.058305	0.991846
C05E7.4|C05E7.4|C05E7.4	0.464498	0.98398
C05G5.1|C05G5.1|C05G5.1	-0.127636	0.98653
C05G5.2|C05G5.2|C05G5.2	0.209078	0.98398
C05G5.3|C05G5.3|C05G5.3	-0.487053	0.98398
C05G5.4|C05G5.4|C05G5.4.1	-0.054008	0.987053
C05G5.4|C05G5.4|C05G5.4.2	-0.054008	0.987053
C05G5.5|C05G5.5|C05G5.5	0.159136	0.98398
C05G5.9|C05G5.9|C05G5.9	-0.472505	0.98398
C05H8.3|C05H8.3|C05H8.3	-0.0898145	0.991996
C06A1.2|C06A1.2|C06A1.2	-0.397924	0.98398
C06A1.3|C06A1.3|C06A1.3	0.770527	0.98398
C06A1.4|C06A1.4|C06A1.4	0.0598285	0.991687
C06A1.6|C06A1.6|C06A1.6	0.718725	0.98398
C06A1.7|C06A1.7|C06A1.7	0.915074	0.98398
C06A12.3|C06A12.3|C06A12.3a	-0.0909194	0.987053
C06A12.3|C06A12.3|C06A12.3b.1	-0.104381	0.98653
C06A12.3|C06A12.3|C06A12.3b.2	-0.0997095	0.986831
C06A12.3|C06A12.3|C06A12.3c	-0.0746103	0.991079
C06A5.10|C06A5.10|C06A5.10	0.404464	0.98398
C06A5.12|C06A5.12|C06A5.12	-0.316216	0.98398
C06A5.1|C06A5.1|C06A5.1	0.365759	0.98398
C06A5.2|C06A5.2|C06A5.2	0.483695	0.98398
C06A5.3|C06A5.3|C06A5.3a.1	0.0577331	0.98398
C06A5.3|C06A5.3|C06A5.3a.2	0.054792	0.98398
C06A5.3|C06A5.3|C06A5.3b	0.057142	0.98398
C06A5.4|C06A5.4|C06A5.4	1.08387	0.921122
C06A5.5|C06A5.5|C06A5.5	0.471922	0.98398
C06A5.6|C06A5.6|C06A5.6.1	-0.250865	0.98398
C06A5.6|C06A5.6|C06A5.6.2	-0.247119	0.98398
C06A5.8|C06A5.8|C06A5.8a	0.0545195	0.991846
C06A5.8|C06A5.8|C06A5.8b.1	0.0657807	0.991846
C06A5.8|C06A5.8|C06A5.8b.2	0.0676506	0.991846
C06A6.2|C06A6.2|C06A6.2a	-0.00505266	0.994567
C06A6.2|C06A6.2|C06A6.2b	-0.0031705	0.996625
C06A6.4|C06A6.4|C06A6.4a.1	0.0281604	0.991687
C06A6.4|C06A6.4|C06A6.4a.2	0.0268229	0.991846
C06A6.4|C06A6.4|C06A6.4b	0.047054	0.990952
C06A6.5|C06A6.5|C06A6.5	-0.149473	0.98398
C06A6.7|C06A6.7|C06A6.7	-0.131005	0.987053
C06A8.1|C06A8.1|C06A8.1a.1	-0.199985	0.98398
C06A8.1|C06A8.1|C06A8.1a.2	-0.200183	0.98398
C06A8.1|C06A8.1|C06A8.1b	-0.19955	0.98398
C06A8.2|C06A8.2|C06A8.2	0.184597	0.98398
C06A8.3|C06A8.3|C06A8.3	0.0154481	0.994079
C06A8.6|C06A8.6|C06A8.6	0.949467	0.98398
C06A8.8|C06A8.8|C06A8.8a	-0.100771	0.987053
C06A8.8|C06A8.8|C06A8.8b.1	-0.119164	0.986831
C06A8.8|C06A8.8|C06A8.8b.2	-0.184159	0.98398
C06B3.6|C06B3.6|C06B3.6.1	-0.265362	0.98398
C06B3.6|C06B3.6|C06B3.6.2	-0.259704	0.98398
C06B8.15|C06B8.15|C06B8.15	0.150385	0.991687
C06B8.2|C06B8.2|C06B8.2a	-0.00409475	0.998778
C06B8.2|C06B8.2|C06B8.2b.1	-0.00870242	0.997616
C06B8.2|C06B8.2|C06B8.2b.2	0.00270333	0.999387
C06B8.2|C06B8.2|C06B8.2c	-0.0063058	0.998313
C06B8.2|C06B8.2|C06B8.2d	-0.0080601	0.997725
C06B8.7|C06B8.7|C06B8.7	0.213706	0.98398
C06C3.10|C06C3.10|C06C3.10	-0.767878	0.98398
C06C3.11|C06C3.11|C06C3.11	-0.667703	0.98398
C06C3.12|C06C3.12|C06C3.12	0.225157	0.98398
C06C3.3|C06C3.3|C06C3.3	0.0467771	0.991846
C06C3.4|C06C3.4|C06C3.4	-0.577297	0.98398
C06C3.5|C06C3.5|C06C3.5	0.261446	0.98398
C06C3.7|C06C3.7|C06C3.7	0.612329	0.98398
C06C3.8|C06C3.8|C06C3.8	0.704224	0.98398
C06C3.9|C06C3.9|C06C3.9	-0.49324	0.98398
C06C6.10|C06C6.10|C06C6.10	0.517982	0.98398
C06C6.6|C06C6.6|C06C6.6	1.2944	0.98398
C06C6.7|C06C6.7|C06C6.7	1.03645	0.98398
C06E1.11|C06E1.11|C06E1.11	0.236866	0.98398
C06E1.1|C06E1.1|C06E1.1	0.0655484	0.987813
C06E1.3|C06E1.3|C06E1.3	-0.187327	0.98398
C06E1.7|C06E1.7|C06E1.7	-0.341228	0.98398
C06E1.9|C06E1.9|C06E1.9	0.193844	0.98398
C06E2.1|C06E2.1|C06E2.1	-0.490309	0.98398
C06E2.5|C06E2.5|C06E2.5.1	-0.0196381	0.993764
C06E2.5|C06E2.5|C06E2.5.2	-0.00458732	0.997811
C06E2.9|C06E2.9|C06E2.9	-0.695909	0.98398
C06E4.2|C06E4.2|C06E4.2	-0.485541	0.98398
C06E4.3|C06E4.3|C06E4.3	0.630984	0.98398
C06E4.6|C06E4.6|C06E4.6	0.071669	0.991846
C06E4.8|C06E4.8|C06E4.8	-0.870354	0.98398
C06E7.2|C06E7.2|C06E7.2.1	-0.0421246	0.991687
C06E7.2|C06E7.2|C06E7.2.2	-0.0421246	0.991687
C06E7.4|C06E7.4|C06E7.4	-0.201326	0.98398
C06E7.88|C06E7.88|C06E7.88	-0.61949	0.98398
C06E8.5|C06E8.5|C06E8.5	0.663745	0.98398
C06G1.10|C06G1.10|C06G1.10	-0.0563093	0.992708
C06G1.12|C06G1.12|C06G1.12	-0.177649	0.991687
C06G1.16|C06G1.16|C06G1.16	-0.0607671	0.994079
C06G1.17|C06G1.17|C06G1.17	0.361262	0.991079
C06G1.1|C06G1.1|C06G1.1a	-0.225984	0.98398
C06G1.1|C06G1.1|C06G1.1b	-0.224567	0.98398
C06G1.2|C06G1.2|C06G1.2	-0.353965	0.98398
C06G1.5|C06G1.5|C06G1.5	-0.123472	0.98398
C06G1.6|C06G1.6|C06G1.6	-0.0277729	0.991846
C06G3.3|C06G3.3|C06G3.3	0.0752885	0.993564
C06G3.4|C06G3.4|C06G3.4	0.0368398	0.996541
C06G3.5|C06G3.5|C06G3.5a	-0.114276	0.98398
C06G3.5|C06G3.5|C06G3.5b.1	-0.114276	0.98398
C06G3.5|C06G3.5|C06G3.5b.2	-0.114707	0.98398
C06G3.6|C06G3.6|C06G3.6	0.0173325	0.993564
C06G3.8|C06G3.8|C06G3.8	-0.0862839	0.986831
C06G3.9|C06G3.9|C06G3.9.1	0.0164841	0.992242
C06G3.9|C06G3.9|C06G3.9.2	0.0188446	0.991846
C06G4.1|C06G4.1|C06G4.1	0.297875	0.98398
C06G4.4|C06G4.4|C06G4.4.1	0.255846	0.98653
C06G4.4|C06G4.4|C06G4.4.2	0.322839	0.987053
C06G4.6|C06G4.6|C06G4.6	-0.646959	0.98398
C06G8.1|C06G8.1|C06G8.1	0.0301553	0.993145
C06G8.3|C06G8.3|C06G8.3a	-0.0714004	0.986831
C06G8.3|C06G8.3|C06G8.3b	-0.125132	0.98398
C06G8.3|C06G8.3|C06G8.3c	-0.124934	0.98398
C06H2.2|C06H2.2|C06H2.2	-0.0924588	0.98398
C06H2.3|C06H2.3|C06H2.3.1	-0.0124595	0.993883
C06H2.3|C06H2.3|C06H2.3.2	-0.0124595	0.993883
C06H2.6|C06H2.6|C06H2.6.1	-0.0775924	0.98398
C06H2.6|C06H2.6|C06H2.6.2	-0.0775924	0.98398
C06H2.7|C06H2.7|C06H2.7.1	0.274044	0.98398
C06H2.7|C06H2.7|C06H2.7.2	0.277388	0.98398
C06H5.6|C06H5.6|C06H5.6	-0.102582	0.98398
C06H5.7|C06H5.7|C06H5.7.1	-0.167881	0.98398
C06H5.7|C06H5.7|C06H5.7.2	-0.167881	0.98398
C06H5.8|C06H5.8|C06H5.8	-0.202777	0.98398
C07A12.2|C07A12.2|C07A12.2	-0.165697	0.991243
C07A12.7|C07A12.7|C07A12.7a.1	-0.0690213	0.98398
C07A12.7|C07A12.7|C07A12.7a.2	-0.0682897	0.98398
C07A12.7|C07A12.7|C07A12.7b	-0.0696278	0.98398
C07A12.7|C07A12.7|C07A12.7c.1	-0.0696278	0.98398
C07A12.7|C07A12.7|C07A12.7c.2	-0.0487588	0.989804
C07A4.2|C07A4.2|C07A4.2	-0.233839	0.98398
C07A9.10|C07A9.10|C07A9.10	-0.33532	0.984063
C07A9.12|C07A9.12|C07A9.12	-0.471616	0.98398
C07A9.13|C07A9.13|C07A9.13	-0.964151	0.98398
C07A9.14|C07A9.14|C07A9.14	-0.135316	0.991846
C07A9.16|C07A9.16|C07A9.16	-0.134817	0.991846
C07A9.2|C07A9.2|C07A9.2.1	0.00281044	0.998313
C07A9.2|C07A9.2|C07A9.2.2	0.0138021	0.993764
C07A9.5|C07A9.5|C07A9.5	-0.469649	0.98398
C07A9.8|C07A9.8|C07A9.8	0.0577505	0.993764
C07A9.9|C07A9.9|C07A9.9	0.0735341	0.98653
C07B5.3|C07B5.3|C07B5.3	-0.767919	0.98398
C07B5.4|C07B5.4|C07B5.4a.1	-0.150466	0.98398
C07B5.4|C07B5.4|C07B5.4a.2	-0.14966	0.98398
C07B5.4|C07B5.4|C07B5.4b.1	-0.127232	0.98398
C07B5.4|C07B5.4|C07B5.4b.2	-0.135681	0.98398
C07B5.6|C07B5.6|C07B5.6	-0.326222	0.98398
C07B5.8|C07B5.8|C07B5.8	-0.640205	0.98398
C07C7.1|C07C7.1|C07C7.1.1	-0.405224	0.98398
C07C7.1|C07C7.1|C07C7.1.2	-0.475067	0.98398
C07D10.1|C07D10.1|C07D10.1	-0.483072	0.98398
C07D10.5|C07D10.5|C07D10.5.1	0.109389	0.98398
C07D10.5|C07D10.5|C07D10.5.2	0.109389	0.98398
C07D10.6|C07D10.6|C07D10.6	-0.442794	0.98398
C07D8.2|C07D8.2|C07D8.2	0.606595	0.98398
C07D8.6|C07D8.6|C07D8.6	0.0437889	0.991079
C07E3.10|C07E3.10|C07E3.10	-0.6081	0.98398
C07E3.3|C07E3.3|C07E3.3.1	-0.26868	0.98398
C07E3.3|C07E3.3|C07E3.3.2	-0.259792	0.98398
C07E3.4|C07E3.4|C07E3.4	0.162793	0.98398
C07E3.6|C07E3.6|C07E3.6	-0.196072	0.98398
C07E3.8|C07E3.8|C07E3.8	0.55715	0.98398
C07E3.9|C07E3.9|C07E3.9	-0.293135	0.98398
C07F11.2|C07F11.2|C07F11.2	0.436069	0.98398
C07G1.2|C07G1.2|C07G1.2	0.0861339	0.991687
C07G1.6|C07G1.6|C07G1.6	-0.325908	0.98398
C07G1.7|C07G1.7|C07G1.7	1.0117	0.98398
C07G3.10|C07G3.10|C07G3.10	-0.0845896	0.991846
C07G3.8|C07G3.8|C07G3.8	0.0596752	0.992472
C07H4.1|C07H4.1|C07H4.1	-0.476046	0.98398
C07H6.2|C07H6.2|C07H6.2	-0.192529	0.98398
C07H6.4|C07H6.4|C07H6.4	0.179825	0.98398
C07H6.9|C07H6.9|C07H6.9	0.138213	0.991079
C08A9.10|C08A9.10|C08A9.10	0.782783	0.98398
C08A9.2|C08A9.2|C08A9.2	0.528943	0.98398
C08A9.3|C08A9.3|C08A9.3a	-0.486839	0.98398
C08A9.3|C08A9.3|C08A9.3b	-0.339368	0.98398
C08A9.6|C08A9.6|C08A9.6	0.200588	0.98398
C08A9.8|C08A9.8|C08A9.8	0.33536	0.98398
C08A9.9|C08A9.9|C08A9.9.1	0.361979	0.98398
C08A9.9|C08A9.9|C08A9.9.2	0.349106	0.98398
C08B11.3|C08B11.3|C08B11.3.1	0.164051	0.98398
C08B11.3|C08B11.3|C08B11.3.2	0.160865	0.98398
C08B11.6|C08B11.6|C08B11.6.1	0.172175	0.98398
C08B11.6|C08B11.6|C08B11.6.2	0.171571	0.98398
C08B11.8|C08B11.8|C08B11.8	0.20139	0.98398
C08B11.9|C08B11.9|C08B11.9	-0.0681103	0.987053
C08B6.10|C08B6.10|C08B6.10	0.0755415	0.991687
C08B6.11|C08B6.11|C08B6.11	-0.582923	0.98398
C08B6.15|C08B6.15|C08B6.15	-0.246506	0.991079
C08B6.17|C08B6.17|C08B6.17	-0.347127	0.98398
C08B6.2|C08B6.2|C08B6.2a	-0.718018	0.98398
C08B6.2|C08B6.2|C08B6.2b	-0.529871	0.98398
C08B6.2|C08B6.2|C08B6.2c	-0.790685	0.98398
C08B6.3|C08B6.3|C08B6.3.1	-0.0850918	0.991079
C08B6.3|C08B6.3|C08B6.3.2	-0.102204	0.989977
C08B6.4|C08B6.4|C08B6.4a	-0.378114	0.98398
C08B6.4|C08B6.4|C08B6.4b	-0.368849	0.98398
C08B6.5|C08B6.5|C08B6.5	-0.556605	0.98398
C08B6.7|C08B6.7|C08B6.7a.1	0.0351924	0.991079
C08B6.7|C08B6.7|C08B6.7a.2	0.033316	0.991079
C08B6.7|C08B6.7|C08B6.7b	0.0360075	0.991079
C08B6.8|C08B6.8|C08B6.8	-0.147748	0.98398
C08C3.4|C08C3.4|C08C3.4a	0.184014	0.98398
C08C3.4|C08C3.4|C08C3.4b	0.215487	0.98398
C08D8.1|C08D8.1|C08D8.1	0.0962642	0.991846
C08E3.13|C08E3.13|C08E3.13.1	-0.49727	0.98398
C08E3.13|C08E3.13|C08E3.13.2	-0.527659	0.98398
C08E3.1|C08E3.1|C08E3.1	-0.639871	0.98398
C08E8.10|C08E8.10|C08E8.10	-0.00570294	0.998313
C08E8.1|C08E8.1|C08E8.1.1	-0.185367	0.991079
C08E8.1|C08E8.1|C08E8.1.2	-0.234467	0.987053
C08E8.4|C08E8.4|C08E8.4	-1.41391	0.98398
C08E8.6|C08E8.6|C08E8.6	0.172043	0.991846
C08E8.7|C08E8.7|C08E8.7	0.565584	0.98398
C08E8.9|C08E8.9|C08E8.9	0.18005	0.991846
C08F1.10|C08F1.10|C08F1.10	0.022131	0.991846
C08F1.11|C08F1.11|C08F1.11	-0.00677631	0.996541
C08F1.6|C08F1.6|C08F1.6	-0.0277464	0.991846
C08F1.8|C08F1.8|C08F1.8	0.1223	0.98653
C08F11.10|C08F11.10|C08F11.10	0.00826999	0.997725
C08F11.13|C08F11.13|C08F11.13.1	0.00481893	0.998241
C08F11.13|C08F11.13|C08F11.13.2	0.00893503	0.996669
C08F11.16|C08F11.16|C08F11.16	0.00204959	0.999601
C08F11.1|C08F11.1|C08F11.1	-0.903907	0.98398
C08F11.6|C08F11.6|C08F11.6	-0.0200226	0.993564
C08F11.7|C08F11.7|C08F11.7	-0.903692	0.98398
C08F8.2|C08F8.2|C08F8.2a	0.237362	0.98398
C08F8.2|C08F8.2|C08F8.2b	0.0598013	0.98653
C08F8.3|C08F8.3|C08F8.3	0.2443	0.98398
C08F8.6|C08F8.6|C08F8.6	0.776102	0.98398
C08F8.9|C08F8.9|C08F8.9	-0.265649	0.98398
C08G5.3|C08G5.3|C08G5.3	0.541992	0.98398
C08G5.5|C08G5.5|C08G5.5	-0.321247	0.98398
C08G5.6|C08G5.6|C08G5.6	-0.780938	0.98398
C08G5.7|C08G5.7|C08G5.7a	-0.571446	0.98398
C08G5.7|C08G5.7|C08G5.7b	-0.566342	0.98398
C08G9.1|C08G9.1|C08G9.1	-0.341975	0.98398
C08G9.2|C08G9.2|C08G9.2	-0.0629093	0.991193
C08H9.13|C08H9.13|C08H9.13	-0.654175	0.98398
C08H9.15|C08H9.15|C08H9.15	-0.330826	0.98398
C08H9.16|C08H9.16|C08H9.16	0.132133	0.98398
C08H9.1|C08H9.1|C08H9.1	0.270518	0.98398
C08H9.2|C08H9.2|C08H9.2a	0.0426678	0.991687
C08H9.2|C08H9.2|C08H9.2b.1	0.0295336	0.991846
C08H9.2|C08H9.2|C08H9.2b.2	0.0409605	0.991687
C08H9.3|C08H9.3|C08H9.3a	0.313131	0.98398
C08H9.3|C08H9.3|C08H9.3b	0.379082	0.98398
C08H9.6|C08H9.6|C08H9.6	0.754276	0.98398
C08H9.9|C08H9.9|C08H9.9	0.668921	0.98398
C09B7.2|C09B7.2|C09B7.2.1	-0.486613	0.98398
C09B7.2|C09B7.2|C09B7.2.2	-0.486613	0.98398
C09B8.12|C09B8.12|C09B8.12	-0.194311	0.991687
C09B8.3|C09B8.3|C09B8.3	-0.330006	0.98398
C09B8.4|C09B8.4|C09B8.4	-0.0510073	0.991846
C09B8.5|C09B8.5|C09B8.5	-0.0968442	0.991687
C09B8.8|C09B8.8|C09B8.8	-0.658893	0.98398
C09B9.3|C09B9.3|C09B9.3a	-1.06875	0.98398
C09B9.7|C09B9.7|C09B9.7	0.4425	0.98398
C09B9.8|C09B9.8|C09B9.8	-0.189196	0.98398
C09D4.1|C09D4.1|C09D4.1a	-0.221814	0.98398
C09D4.1|C09D4.1|C09D4.1b.1	-0.214194	0.98398
C09D4.1|C09D4.1|C09D4.1b.2	-0.214194	0.98398
C09D4.2|C09D4.2|C09D4.2	-0.0761628	0.991079
C09D4.3|C09D4.3|C09D4.3	0.925452	0.98398
C09D4.4|C09D4.4|C09D4.4a	0.254589	0.98398
C09D4.4|C09D4.4|C09D4.4b	0.25458	0.98398
C09D4.4|C09D4.4|C09D4.4c	0.244954	0.98398
C09D4.6|C09D4.6|C09D4.6	0.406123	0.98398
C09D8.7|C09D8.7|C09D8.7	-0.573929	0.98398
C09D8.8|C09D8.8|C09D8.8	0.46988	0.98398
C09E7.10|C09E7.10|C09E7.10.1	0.113847	0.991846
C09E7.4|C09E7.4|C09E7.4	0.0622488	0.991079
C09E7.5|C09E7.5|C09E7.5	-0.0642579	0.992561
C09E7.6|C09E7.6|C09E7.6	0.319212	0.98398
C09E7.7|C09E7.7|C09E7.7.1	0.174454	0.98398
C09E7.7|C09E7.7|C09E7.7.2	0.176714	0.98398
C09E7.8|C09E7.8|C09E7.8a	0.13836	0.98398
C09E7.8|C09E7.8|C09E7.8b	0.139877	0.98398
C09E7.9|C09E7.9|C09E7.9	0.260923	0.98398
C09E8.1|C09E8.1|C09E8.1a	-0.0231116	0.991687
C09E8.1|C09E8.1|C09E8.1b	-0.0208912	0.991846
C09E9.1|C09E9.1|C09E9.1	-0.0161576	0.993755
C09F12.2|C09F12.2|C09F12.2	-0.650536	0.98398
C09F12.3|C09F12.3|C09F12.3	-0.126792	0.989566
C09F12.6|C09F12.6|C09F12.6	-0.221946	0.98398
C09F5.1|C09F5.1|C09F5.1	-0.252116	0.98398
C09F5.3|C09F5.3|C09F5.3	-0.216246	0.98398
C09F9.1|C09F9.1|C09F9.1	0.244267	0.98398
C09F9.2|C09F9.2|C09F9.2	0.00479956	0.997616
C09F9.4|C09F9.4|C09F9.4	0.0375637	0.991687
C09F9.7|C09F9.7|C09F9.7	0.225385	0.98398
C09F9.8|C09F9.8|C09F9.8	0.74343	0.98398
C09G1.3|C09G1.3|C09G1.3	0.26432	0.987053
C09G1.4|C09G1.4|C09G1.4	-0.165833	0.98398
C09G1.5|C09G1.5|C09G1.5.1	-0.115596	0.984063
C09G1.5|C09G1.5|C09G1.5.2	-0.107222	0.98653
C09G1.5|C09G1.5|C09G1.5.3	-0.107222	0.98653
C09G12.17|C09G12.17|C09G12.17	-0.0076776	0.998755
C09G12.19|C09G12.19|C09G12.19	0.419911	0.98398
C09G4.2|C09G4.2|C09G4.2a	-0.169511	0.98398
C09G4.2|C09G4.2|C09G4.2b.1	-0.117845	0.98653
C09G4.2|C09G4.2|C09G4.2b.2	-0.117845	0.98653
C09G4.2|C09G4.2|C09G4.2c	-0.187074	0.98398
C09G4.2|C09G4.2|C09G4.2d.1	-0.111891	0.98653
C09G4.2|C09G4.2|C09G4.2d.2	-0.113262	0.98653
C09G4.2|C09G4.2|C09G4.2d.3	-0.124617	0.984606
C09G4.2|C09G4.2|C09G4.2d.4	-0.117845	0.98653
C09G4.4|C09G4.4|C09G4.4	0.075612	0.98653
C09G5.7|C09G5.7|C09G5.7	0.632047	0.98398
C09G5.8|C09G5.8|C09G5.8a	-0.13391	0.98398
C09G5.8|C09G5.8|C09G5.8b	-0.129402	0.98398
C09G5.8|C09G5.8|C09G5.8c	-0.0423205	0.991687
C09G9.1|C09G9.1|C09G9.1.1	0.00353183	0.996828
C09G9.1|C09G9.1|C09G9.1.2	0.000121893	0.999792
C09G9.2|C09G9.2|C09G9.2a	0.104891	0.98398
C09G9.2|C09G9.2|C09G9.2b.1	0.0996602	0.98398
C09G9.2|C09G9.2|C09G9.2b.2	0.11739	0.98398
C09G9.2|C09G9.2|C09G9.2b.3	0.120495	0.98398
C09G9.3|C09G9.3|C09G9.3a	-0.404293	0.98398
C09G9.3|C09G9.3|C09G9.3b	-0.449841	0.98398
C09G9.5|C09G9.5|C09G9.5a.1	-0.862269	0.98398
C09G9.5|C09G9.5|C09G9.5a.2	-0.862269	0.98398
C09G9.5|C09G9.5|C09G9.5b	-0.862269	0.98398
C09H10.10|C09H10.10|C09H10.10	0.235366	0.98398
C09H10.5|C09H10.5|C09H10.5	-0.126674	0.98398
C09H10.7|C09H10.7|C09H10.7	0.28669	0.98398
C09H10.9|C09H10.9|C09H10.9	0.536929	0.98398
C10A4.10|C10A4.10|C10A4.10	-0.223207	0.98398
C10A4.1|C10A4.1|C10A4.1	0.0282483	0.994079
C10A4.3|C10A4.3|C10A4.3	-0.207224	0.98398
C10A4.5|C10A4.5|C10A4.5	0.246555	0.98398
C10A4.7|C10A4.7|C10A4.7	-0.321581	0.98398
C10B5.1|C10B5.1|C10B5.1	0.200152	0.98398
C10B5.3|C10B5.3|C10B5.3	-0.217044	0.98398
C10C5.1|C10C5.1|C10C5.1a	0.15518	0.98398
C10C5.1|C10C5.1|C10C5.1b	0.158258	0.98398
C10C5.1|C10C5.1|C10C5.1c	0.146836	0.98398
C10C5.3|C10C5.3|C10C5.3	0.252467	0.98398
C10C5.4|C10C5.4|C10C5.4	0.29756	0.98398
C10C5.5|C10C5.5|C10C5.5	0.191153	0.98398
C10C5.7|C10C5.7|C10C5.7.1	0.42541	0.98398
C10C5.7|C10C5.7|C10C5.7.2	0.42541	0.98398
C10C6.11|C10C6.11|C10C6.11	-0.00811855	0.998313
C10C6.6|C10C6.6|C10C6.6.1	0.139187	0.98398
C10C6.6|C10C6.6|C10C6.6.2	0.14321	0.98398
C10C6.7|C10C6.7|C10C6.7a	0.115455	0.991079
C10C6.7|C10C6.7|C10C6.7b	0.198061	0.98398
C10C6.8|C10C6.8|C10C6.8	0.0223351	0.996541
C10C6.9|C10C6.9|C10C6.9	0.00186946	0.999387
C10E2.1|C10E2.1|C10E2.1	0.407776	0.98398
C10E2.2|C10E2.2|C10E2.2.1	-0.000287483	0.999792
C10E2.2|C10E2.2|C10E2.2.2	-0.000287483	0.999792
C10E2.4|C10E2.4|C10E2.4	0.211997	0.984301
C10E2.5|C10E2.5|C10E2.5	-0.0742115	0.991687
C10E2.6|C10E2.6|C10E2.6.1	-0.0383807	0.991079
C10E2.6|C10E2.6|C10E2.6.2	-0.0537456	0.98653
C10F3.4|C10F3.4|C10F3.4a.1	-0.024045	0.991193
C10F3.4|C10F3.4|C10F3.4a.2	-0.024045	0.991193
C10F3.4|C10F3.4|C10F3.4b	0.0800716	0.98398
C10F3.7|C10F3.7|C10F3.7	-0.519647	0.98398
C10G11.10|C10G11.10|C10G11.10	0.985372	0.98398
C10G11.14|C10G11.14|C10G11.14	1.09158	0.98398
C10G11.15|C10G11.15|C10G11.15	0.17626	0.991687
C10G11.6|C10G11.6|C10G11.6.1	0.139392	0.98398
C10G11.6|C10G11.6|C10G11.6.2	0.138345	0.98398
C10G11.7|C10G11.7|C10G11.7.1	0.0888507	0.98653
C10G11.7|C10G11.7|C10G11.7.2	0.0876496	0.98653
C10G11.7|C10G11.7|C10G11.7.3	0.086642	0.98653
C10G11.7|C10G11.7|C10G11.7.4	0.0774523	0.986831
C10G11.9|C10G11.9|C10G11.9	0.0264682	0.996669
C10G8.2|C10G8.2|C10G8.2	0.00820759	0.998835
C10G8.3|C10G8.3|C10G8.3	-1.03802	0.98398
C10G8.4|C10G8.4|C10G8.4	-0.851304	0.98398
C10G8.8|C10G8.8|C10G8.8a	-0.259808	0.98398
C10G8.8|C10G8.8|C10G8.8b.1	-0.258625	0.98398
C10G8.8|C10G8.8|C10G8.8b.2	-0.258687	0.98398
C10H11.11|C10H11.11|C10H11.11	-0.38228	0.98653
C10H11.12|C10H11.12|C10H11.12	0.772701	0.98398
C10H11.7|C10H11.7|C10H11.7	0.877909	0.98398
C10H11.8|C10H11.8|C10H11.8	0.0190642	0.991846
C11D2.2|C11D2.2|C11D2.2	0.422386	0.98398
C11D2.3|C11D2.3|C11D2.3	-0.210572	0.98398
C11D2.4|C11D2.4|C11D2.4.1	0.00990588	0.993883
C11D2.4|C11D2.4|C11D2.4.2	0.0178344	0.991846
C11D2.7|C11D2.7|C11D2.7.1	-0.129387	0.98398
C11D2.7|C11D2.7|C11D2.7.2	-0.118775	0.98398
C11E4.1|C11E4.1|C11E4.1	-0.0607106	0.991193
C11E4.2|C11E4.2|C11E4.2	0.0984268	0.987053
C11E4.6|C11E4.6|C11E4.6.1	-0.160408	0.98398
C11E4.6|C11E4.6|C11E4.6.2	-0.160408	0.98398
C11E4.7|C11E4.7|C11E4.7	-0.334107	0.990005
C11E4.8|C11E4.8|C11E4.8	-0.042797	0.993764
C11G10.1|C11G10.1|C11G10.1	-0.280081	0.98398
C11G10.2|C11G10.2|C11G10.2	-0.158033	0.991079
C11G6.2|C11G6.2|C11G6.2	0.609062	0.98398
C11G6.3|C11G6.3|C11G6.3	0.156203	0.98398
C11H1.2|C11H1.2|C11H1.2	0.0471898	0.991079
C11H1.3|C11H1.3|C11H1.3	0.0695881	0.98398
C11H1.5|C11H1.5|C11H1.5	0.10603	0.991245
C11H1.7|C11H1.7|C11H1.7	-0.566326	0.98398
C11H1.8|C11H1.8|C11H1.8	0.201513	0.98398
C11H1.9|C11H1.9|C11H1.9a	-0.22306	0.98398
C11H1.9|C11H1.9|C11H1.9b	-0.231196	0.98398
C12C8.2|C12C8.2|C12C8.2a	-0.183303	0.98398
C12C8.2|C12C8.2|C12C8.2b	-0.171597	0.98398
C12D12.1|C12D12.1|C12D12.1a	-0.14632	0.98398
C12D12.1|C12D12.1|C12D12.1b	-0.146755	0.98398
C12D12.1|C12D12.1|C12D12.1c	-0.144353	0.98398
C12D12.3|C12D12.3|C12D12.3	-0.59747	0.98398
C12D5.10|C12D5.10|C12D5.10	0.452385	0.98398
C12D5.3|C12D5.3|C12D5.3	-0.625456	0.98398
C12D5.9|C12D5.9|C12D5.9	0.765335	0.98398
C12D8.15|C12D8.15|C12D8.15	-0.539201	0.98398
C12D8.1|C12D8.1|C12D8.1a	-0.0290913	0.991846
C12D8.1|C12D8.1|C12D8.1b	-0.0230664	0.991846
C12D8.1|C12D8.1|C12D8.1c.1	-0.0213559	0.991846
C12D8.1|C12D8.1|C12D8.1c.2	-0.0284284	0.991846
C12D8.1|C12D8.1|C12D8.1c.3	-0.0171844	0.993564
C12D8.1|C12D8.1|C12D8.1d	-0.0165345	0.993755
C12D8.21|C12D8.21|C12D8.21a	-0.692728	0.98398
C13A10.1|C13A10.1|C13A10.1	0.393635	0.98398
C13A10.2|C13A10.2|C13A10.2.1	-0.139634	0.98398
C13A10.2|C13A10.2|C13A10.2.2	-0.139127	0.98398
C13A2.10|C13A2.10|C13A2.10	-0.170123	0.991079
C13A2.1|C13A2.1|C13A2.1	-0.354409	0.990952
C13A2.3|C13A2.3|C13A2.3	-0.896031	0.98398
C13A2.5|C13A2.5|C13A2.5	-0.904393	0.98398
C13B4.1|C13B4.1|C13B4.1a	0.203856	0.98398
C13B4.1|C13B4.1|C13B4.1b.1	0.19754	0.98398
C13B4.1|C13B4.1|C13B4.1b.2	0.20181	0.98398
C13B7.6|C13B7.6|C13B7.6	-0.14275	0.98398
C13B9.2|C13B9.2|C13B9.2	0.405073	0.98398
C13B9.3|C13B9.3|C13B9.3	-0.11538	0.98398
C13C12.2|C13C12.2|C13C12.2	-0.328945	0.98398
C13C12.6|C13C12.6|C13C12.6	-0.275507	0.98653
C13C4.4|C13C4.4|C13C4.4	0.0352969	0.991846
C13C4.5|C13C4.5|C13C4.5.1	-0.314842	0.98398
C13C4.5|C13C4.5|C13C4.5.2	-0.314842	0.98398
C13C4.6|C13C4.6|C13C4.6	0.472193	0.98398
C13C4.7|C13C4.7|C13C4.7	0.000290239	0.999808
C13C4.8|C13C4.8|C13C4.8	-0.127321	0.993564
C13E3.1|C13E3.1|C13E3.1	0.0110774	0.994791
C13F10.1|C13F10.1|C13F10.1a	-0.246568	0.98398
C13F10.1|C13F10.1|C13F10.1b	-0.195068	0.98398
C13F10.2|C13F10.2|C13F10.2	-0.218642	0.98398
C13F10.4|C13F10.4|C13F10.4	0.203948	0.98398
C13F10.5|C13F10.5|C13F10.5	-0.147464	0.98398
C13F10.6|C13F10.6|C13F10.6	0.182553	0.98398
C13F10.7|C13F10.7|C13F10.7.1	-0.125257	0.98398
C13F10.7|C13F10.7|C13F10.7.2	-0.113674	0.98398
C13G3.1|C13G3.1|C13G3.1	-0.082594	0.991193
C13G5.2|C13G5.2|C13G5.2	0.172343	0.98398
C14A11.11|C14A11.11|C14A11.11	-0.241654	0.98398
C14A11.2|C14A11.2|C14A11.2	-0.272527	0.98398
C14A11.5|C14A11.5|C14A11.5	0.0172338	0.996625
C14A11.6|C14A11.6|C14A11.6	-0.147864	0.984063
C14A11.9|C14A11.9|C14A11.9	-0.0667025	0.98398
C14A4.11|C14A4.11|C14A4.11.1	-0.00310168	0.997616
C14A4.11|C14A4.11|C14A4.11.2	-0.00311114	0.997616
C14A4.11|C14A4.11|C14A4.11.3	-9.85e-05	0.999808
C14A4.12|C14A4.12|C14A4.12a	-0.144069	0.98398
C14A4.12|C14A4.12|C14A4.12b	-0.145508	0.98398
C14A4.13|C14A4.13|C14A4.13	-0.224559	0.984606
C14A4.14|C14A4.14|C14A4.14.1	-0.0119142	0.993764
C14A4.14|C14A4.14|C14A4.14.2	-0.0119142	0.993764
C14A4.3|C14A4.3|C14A4.3	0.0566606	0.98653
C14A4.6|C14A4.6|C14A4.6.1	-0.318451	0.98398
C14A4.6|C14A4.6|C14A4.6.2	-0.369719	0.98398
C14A4.7|C14A4.7|C14A4.7a	-0.465924	0.98398
C14A4.7|C14A4.7|C14A4.7b	-0.412897	0.98398
C14A4.8|C14A4.8|C14A4.8	0.027239	0.996541
C14A4.9|C14A4.9|C14A4.9.1	-0.524152	0.98398
C14A4.9|C14A4.9|C14A4.9.2	-0.524152	0.98398
C14A6.10|C14A6.10|C14A6.10	-0.161675	0.986831
C14A6.15|C14A6.15|C14A6.15	-0.258432	0.98398
C14A6.2|C14A6.2|C14A6.2	-0.25745	0.98398
C14A6.9|C14A6.9|C14A6.9	-0.767214	0.98398
C14B1.10|C14B1.10|C14B1.10.1	0.192557	0.98398
C14B1.10|C14B1.10|C14B1.10.2	0.19108	0.98398
C14B1.12|C14B1.12|C14B1.12	0.0232266	0.993564
C14B1.2|C14B1.2|C14B1.2	-0.0125503	0.994079
C14B1.3|C14B1.3|C14B1.3	0.104453	0.98398
C14B1.6|C14B1.6|C14B1.6.1	0.212218	0.98398
C14B1.6|C14B1.6|C14B1.6.2	0.212218	0.98398
C14B1.7|C14B1.7|C14B1.7a	0.354743	0.98398
C14B1.7|C14B1.7|C14B1.7b	0.343026	0.98398
C14B1.8|C14B1.8|C14B1.8	-0.107383	0.98398
C14B1.9|C14B1.9|C14B1.9.1	0.267068	0.98653
C14B1.9|C14B1.9|C14B1.9.2	0.268677	0.98653
C14B4.2|C14B4.2|C14B4.2	-0.0886054	0.988047
C14B9.10|C14B9.10|C14B9.10.1	-0.205574	0.98398
C14B9.10|C14B9.10|C14B9.10.2	-0.205574	0.98398
C14B9.11|C14B9.11|C14B9.11	-0.122454	0.98653
C14B9.2|C14B9.2|C14B9.2	-0.10427	0.98398
C14B9.3|C14B9.3|C14B9.3	-0.694608	0.98398
C14B9.8|C14B9.8|C14B9.8.1	0.100247	0.98398
C14B9.8|C14B9.8|C14B9.8.2	0.10123	0.98398
C14C10.2|C14C10.2|C14C10.2a.1	0.115114	0.98653
C14C10.2|C14C10.2|C14C10.2a.2	0.107602	0.986831
C14C10.2|C14C10.2|C14C10.2b	0.078316	0.991079
C14C10.4|C14C10.4|C14C10.4.1	0.123992	0.98398
C14C10.4|C14C10.4|C14C10.4.2	0.124677	0.98398
C14C10.5|C14C10.5|C14C10.5	0.301198	0.98398
C14C10.6|C14C10.6|C14C10.6	-0.276812	0.98398
C14C10.8|C14C10.8|C14C10.8	0.0234077	0.996176
C14C10.9|C14C10.9|C14C10.9	0.281086	0.98398
C14C11.1|C14C11.1|C14C11.1	0.48753	0.98398
C14C11.2|C14C11.2|C14C11.2.1	0.258432	0.987053
C14C11.2|C14C11.2|C14C11.2.2	0.261533	0.986831
C14C11.4|C14C11.4|C14C11.4	-0.124662	0.987053
C14C11.7|C14C11.7|C14C11.7	-0.113921	0.98398
C14C6.2|C14C6.2|C14C6.2	-0.330718	0.989442
C14C6.5|C14C6.5|C14C6.5	0.0361619	0.993564
C14E2.10|C14E2.10|C14E2.10	0.738065	0.98398
C14E2.1|C14E2.1|C14E2.1	-0.22051	0.987053
C14E2.2|C14E2.2|C14E2.2	0.889009	0.98398
C14E2.4|C14E2.4|C14E2.4	0.00326293	0.999792
C14E2.7|C14E2.7|C14E2.7	-0.322672	0.98398
C14F11.1|C14F11.1|C14F11.1a	0.247549	0.98398
C14F11.1|C14F11.1|C14F11.1b.1	0.25144	0.98398
C14F11.1|C14F11.1|C14F11.1b.2	0.25144	0.98398
C14F11.22|C14F11.22|C14F11.22	-0.15495	0.98398
C14F11.2|C14F11.2|C14F11.2	-0.117994	0.98398
C14F11.4|C14F11.4|C14F11.4a	-0.344828	0.98398
C14F11.4|C14F11.4|C14F11.4b	-0.311718	0.984301
C14F11.6|C14F11.6|C14F11.6.1	-0.463616	0.98398
C14F11.6|C14F11.6|C14F11.6.2	-0.463617	0.98398
C14F11.7|C14F11.7|C14F11.7	0.082282	0.991687
C14H10.1|C14H10.1|C14H10.1.1	-0.223093	0.98398
C14H10.1|C14H10.1|C14H10.1.2	-0.23367	0.98398
C14H10.2|C14H10.2|C14H10.2a	-0.125709	0.98398
C14H10.2|C14H10.2|C14H10.2b.1	-0.119779	0.98398
C14H10.2|C14H10.2|C14H10.2b.2	-0.120782	0.98398
C14H10.2|C14H10.2|C14H10.2b.3	-0.109996	0.98398
C14H10.3|C14H10.3|C14H10.3a	-0.177759	0.98398
C14H10.3|C14H10.3|C14H10.3b.1	-0.172257	0.98398
C14H10.3|C14H10.3|C14H10.3b.2	-0.162243	0.98398
C15A11.2|C15A11.2|C15A11.2.1	-0.187588	0.986831
C15A11.2|C15A11.2|C15A11.2.2	-0.345065	0.98398
C15A11.4|C15A11.4|C15A11.4	-0.493159	0.98398
C15A11.7|C15A11.7|C15A11.7a	-0.397226	0.98398
C15A11.7|C15A11.7|C15A11.7b	-0.371214	0.98398
C15A7.2|C15A7.2|C15A7.2	-0.156491	0.98398
C15B12.1|C15B12.1|C15B12.1	0.204353	0.98398
C15B12.2|C15B12.2|C15B12.2.1	0.062963	0.991846
C15B12.2|C15B12.2|C15B12.2.2	0.180925	0.986831
C15B12.6|C15B12.6|C15B12.6	-0.0746712	0.98398
C15B12.9|C15B12.9|C15B12.9	-0.912745	0.98398
C15C6.1|C15C6.1|C15C6.1.1	-0.311012	0.98398
C15C6.1|C15C6.1|C15C6.1.2	-0.311012	0.98398
C15C6.2|C15C6.2|C15C6.2a	0.154252	0.991079
C15C6.2|C15C6.2|C15C6.2b	0.103015	0.991687
C15C6.3|C15C6.3|C15C6.3	0.0454031	0.98398
C15C6.4|C15C6.4|C15C6.4	0.199851	0.98398
C15C7.4|C15C7.4|C15C7.4	-0.894943	0.98398
C15C7.5|C15C7.5|C15C7.5.1	-0.281463	0.98398
C15C7.5|C15C7.5|C15C7.5.2	-0.296744	0.98398
C15C7.6|C15C7.6|C15C7.6	-0.422912	0.98398
C15C7.7|C15C7.7|C15C7.7	-0.168431	0.98398
C15C8.11|C15C8.11|C15C8.11	0.464347	0.98398
C15C8.1|C15C8.1|C15C8.1	0.0221978	0.993883
C15C8.3|C15C8.3|C15C8.3a.1	-0.50305	0.98398
C15C8.3|C15C8.3|C15C8.3a.2	-0.50305	0.98398
C15C8.3|C15C8.3|C15C8.3b.1	-0.508199	0.98398
C15C8.3|C15C8.3|C15C8.3b.2	-0.519096	0.98398
C15C8.4|C15C8.4|C15C8.4.1	0.0926562	0.98398
C15C8.4|C15C8.4|C15C8.4.2	0.0807539	0.98398
C15C8.5|C15C8.5|C15C8.5	0.428386	0.98398
C15C8.6|C15C8.6|C15C8.6	-0.361567	0.98398
C15C8.7|C15C8.7|C15C8.7	-0.0441529	0.991687
C15C8.8|C15C8.8|C15C8.8	-0.617995	0.98398
C15F1.13|C15F1.13|C15F1.13	0.14928	0.991079
C15F1.1|C15F1.1|C15F1.1	-0.383074	0.98398
C15F1.2|C15F1.2|C15F1.2	0.767848	0.98398
C15F1.5|C15F1.5|C15F1.5a	0.216015	0.98398
C15F1.5|C15F1.5|C15F1.5b	0.216081	0.98398
C15F1.8|C15F1.8|C15F1.8	0.217493	0.98398
C15H11.11|C15H11.11|C15H11.11a	-0.683987	0.98398
C15H11.11|C15H11.11|C15H11.11b	-0.683987	0.98398
C15H11.8|C15H11.8|C15H11.8.1	-0.249547	0.98398
C15H11.8|C15H11.8|C15H11.8.2	-0.234366	0.98398
C15H7.2|C15H7.2|C15H7.2	0.2647	0.991079
C15H7.4|C15H7.4|C15H7.4	-0.372114	0.986831
C15H9.11|C15H9.11|C15H9.11.1	-0.408622	0.98398
C15H9.11|C15H9.11|C15H9.11.2	-0.358854	0.98398
C15H9.2|C15H9.2|C15H9.2	0.0754845	0.991687
C15H9.3|C15H9.3|C15H9.3	-0.898456	0.98398
C15H9.4|C15H9.4|C15H9.4	-0.0340772	0.991079
C15H9.5|C15H9.5|C15H9.5.1	0.101582	0.98398
C15H9.5|C15H9.5|C15H9.5.2	0.101582	0.98398
C15H9.7|C15H9.7|C15H9.7.1	0.0272719	0.991846
C15H9.7|C15H9.7|C15H9.7.2	0.0302845	0.991846
C15H9.9|C15H9.9|C15H9.9.1	-0.507264	0.98398
C15H9.9|C15H9.9|C15H9.9.2	-0.506577	0.98398
C15H9.9|C15H9.9|C15H9.9.3	-0.503857	0.98398
C16A11.10|C16A11.10|C16A11.10	0.338981	0.98398
C16A11.2|C16A11.2|C16A11.2a.1	0.217097	0.98398
C16A11.2|C16A11.2|C16A11.2a.2	0.217097	0.98398
C16A11.2|C16A11.2|C16A11.2b.1	0.217097	0.98398
C16A11.2|C16A11.2|C16A11.2b.2	0.219251	0.98398
C16A11.3|C16A11.3|C16A11.3	0.167028	0.98398
C16A11.4|C16A11.4|C16A11.4a	0.21827	0.98398
C16A11.4|C16A11.4|C16A11.4b	0.214816	0.98398
C16A11.5|C16A11.5|C16A11.5	0.0931899	0.98824
C16A11.7|C16A11.7|C16A11.7.1	0.513771	0.98398
C16A11.7|C16A11.7|C16A11.7.2	0.513771	0.98398
C16A3.10|C16A3.10|C16A3.10a.1	-0.0586594	0.98653
C16A3.10|C16A3.10|C16A3.10a.2	-0.0560533	0.98653
C16A3.10|C16A3.10|C16A3.10b	-0.0538282	0.987053
C16A3.10|C16A3.10|C16A3.10c.1	-0.0652771	0.984301
C16A3.10|C16A3.10|C16A3.10c.2	-0.0653204	0.984301
C16A3.10|C16A3.10|C16A3.10c.3	-0.10816	0.98398
C16A3.11|C16A3.11|C16A3.11	0.00357796	0.999437
C16A3.1|C16A3.1|C16A3.1a	0.201867	0.98398
C16A3.1|C16A3.1|C16A3.1b	0.194654	0.98398
C16A3.1|C16A3.1|C16A3.1c	0.206037	0.98398
C16A3.2|C16A3.2|C16A3.2	-0.185058	0.98398
C16A3.4|C16A3.4|C16A3.4.1	0.0887947	0.98398
C16A3.4|C16A3.4|C16A3.4.2	0.0887947	0.98398
C16A3.5|C16A3.5|C16A3.5.1	-0.0525224	0.98653
C16A3.5|C16A3.5|C16A3.5.2	-0.0396408	0.98824
C16A3.6|C16A3.6|C16A3.6	0.028382	0.991687
C16B8.10|C16B8.10|C16B8.10	-0.262082	0.98398
C16B8.2|C16B8.2|C16B8.2.1	-0.133162	0.98653
C16B8.2|C16B8.2|C16B8.2.2	-0.141238	0.98653
C16B8.3|C16B8.3|C16B8.3	-0.15051	0.98398
C16B8.4|C16B8.4|C16B8.4	-0.0778789	0.98398
C16C10.1|C16C10.1|C16C10.1.1	0.320479	0.98398
C16C10.1|C16C10.1|C16C10.1.2	0.337199	0.98398
C16C10.2|C16C10.2|C16C10.2.1	0.0114731	0.993883
C16C10.2|C16C10.2|C16C10.2.2	0.00707829	0.996176
C16C10.3|C16C10.3|C16C10.3.1	0.0961721	0.991687
C16C10.3|C16C10.3|C16C10.3.2	0.117332	0.991079
C16C10.4|C16C10.4|C16C10.4.1	0.0170059	0.993494
C16C10.4|C16C10.4|C16C10.4.2	0.0170059	0.993494
C16C10.4|C16C10.4|C16C10.4.3	0.0170059	0.993494
C16C10.8|C16C10.8|C16C10.8.1	-0.23287	0.98398
C16C10.8|C16C10.8|C16C10.8.2	-0.232342	0.98398
C16C10.9|C16C10.9|C16C10.9	-0.1358	0.987053
C16C2.4|C16C2.4|C16C2.4.1	0.0572975	0.988047
C16C2.4|C16C2.4|C16C2.4.2	0.0641758	0.986831
C16C2.4|C16C2.4|C16C2.4.3	0.0604146	0.987053
C16C2.8|C16C2.8|C16C2.8	0.342915	0.988003
C16C4.17|C16C4.17|C16C4.17	0.485126	0.98398
C16C4.18|C16C4.18|C16C4.18	-0.0295701	0.993764
C16C8.11|C16C8.11|C16C8.11	0.183977	0.98398
C16C8.12|C16C8.12|C16C8.12.1	0.301412	0.98398
C16C8.12|C16C8.12|C16C8.12.2	0.309065	0.98398
C16C8.13|C16C8.13|C16C8.13.1	-0.05819	0.991846
C16C8.13|C16C8.13|C16C8.13.2	-0.05819	0.991846
C16C8.14|C16C8.14|C16C8.14.1	0.0358064	0.991846
C16C8.14|C16C8.14|C16C8.14.2	0.0904192	0.986831
C16C8.16|C16C8.16|C16C8.16	0.0717565	0.991079
C16C8.18|C16C8.18|C16C8.18	0.740507	0.98398
C16C8.20|C16C8.20|C16C8.20	0.0224773	0.994402
C16C8.21|C16C8.21|C16C8.21	0.648078	0.98398
C16C8.2|C16C8.2|C16C8.2	-0.262876	0.98398
C16C8.4|C16C8.4|C16C8.4.1	0.197966	0.98398
C16C8.4|C16C8.4|C16C8.4.2	0.200617	0.98398
C16C8.5|C16C8.5|C16C8.5	0.160686	0.98653
C16D2.1|C16D2.1|C16D2.1a	-0.199023	0.98398
C16D2.1|C16D2.1|C16D2.1b	-0.199927	0.98398
C16D2.1|C16D2.1|C16D2.1c	-0.199651	0.98398
C16D2.2|C16D2.2|C16D2.2	-0.501751	0.98398
C16D6.1|C16D6.1|C16D6.1	-0.0862964	0.991687
C16D6.2|C16D6.2|C16D6.2	-0.124787	0.987053
C16D9.11|C16D9.11|C16D9.11	-0.322805	0.987053
C16D9.1|C16D9.1|C16D9.1	0.324647	0.98398
C16D9.3|C16D9.3|C16D9.3	-0.708448	0.98398
C16D9.4|C16D9.4|C16D9.4	-0.34654	0.98398
C16D9.5|C16D9.5|C16D9.5	-0.545279	0.98398
C16D9.6|C16D9.6|C16D9.6	-0.0105605	0.996314
C16D9.9|C16D9.9|C16D9.9	-0.773627	0.98398
C16E9.1|C16E9.1|C16E9.1	-0.281556	0.98398
C16E9.20|C16E9.20|C16E9.20	-0.301011	0.98398
C16E9.24|C16E9.24|C16E9.24	0.254378	0.991079
C16E9.27|C16E9.27|C16E9.27	-0.187153	0.986831
C16E9.2|C16E9.2|C16E9.2a	0.0429471	0.986831
C16E9.2|C16E9.2|C16E9.2b	0.0452584	0.987053
C16H3.1|C16H3.1|C16H3.1	-0.159093	0.986831
C16H3.3|C16H3.3|C16H3.3a	-0.0814968	0.98398
C16H3.3|C16H3.3|C16H3.3b	-0.0727051	0.98618
C17B7.10|C17B7.10|C17B7.10	0.717232	0.98398
C17B7.2|C17B7.2|C17B7.2	-1.1107	0.98398
C17C3.13|C17C3.13|C17C3.13	1.61417	0.98398
C17C3.14|C17C3.14|C17C3.14	0.270501	0.98398
C17C3.15|C17C3.15|C17C3.15	0.41715	0.98398
C17C3.1|C17C3.1|C17C3.1a	0.00859094	0.996669
C17C3.1|C17C3.1|C17C3.1b	0.0229366	0.993764
C17C3.1|C17C3.1|C17C3.1c	0.00958756	0.996541
C17C3.1|C17C3.1|C17C3.1d.1	0.00734957	0.996828
C17C3.1|C17C3.1|C17C3.1d.2	0.00700114	0.99693
C17C3.1|C17C3.1|C17C3.1e	0.0159819	0.994079
C17C3.2|C17C3.2|C17C3.2	1.61417	0.98398
C17C3.3|C17C3.3|C17C3.3	-0.0482342	0.991846
C17C3.5|C17C3.5|C17C3.5	-0.416643	0.98398
C17C3.6|C17C3.6|C17C3.6	-0.629436	0.98398
C17D12.1|C17D12.1|C17D12.1a	-0.0762172	0.98398
C17D12.1|C17D12.1|C17D12.1b.1	-0.0690756	0.98398
C17D12.1|C17D12.1|C17D12.1b.2	-0.0762172	0.98398
C17D12.3|C17D12.3|C17D12.3	-0.263821	0.98398
C17D12.5|C17D12.5|C17D12.5	0.270529	0.98653
C17D12.7|C17D12.7|C17D12.7	0.143013	0.98398
C17D12.8|C17D12.8|C17D12.8	-0.17685	0.987053
C17E4.10|C17E4.10|C17E4.10a.1	0.0751975	0.98398
C17E4.10|C17E4.10|C17E4.10a.2	0.0751975	0.98398
C17E4.10|C17E4.10|C17E4.10b	0.0739232	0.98398
C17E4.11|C17E4.11|C17E4.11.1	-0.156185	0.98398
C17E4.11|C17E4.11|C17E4.11.2	-0.147737	0.98398
C17E4.12|C17E4.12|C17E4.12	0.669806	0.98398
C17E4.14|C17E4.14|C17E4.14	-0.412459	0.98398
C17E4.15|C17E4.15|C17E4.15	0.525529	0.98398
C17E4.17|C17E4.17|C17E4.17	-0.867007	0.98398
C17E4.1|C17E4.1|C17E4.1a	-0.0549448	0.991079
C17E4.1|C17E4.1|C17E4.1b	-0.0185502	0.993764
C17E4.2|C17E4.2|C17E4.2	0.00339321	0.997276
C17E4.3|C17E4.3|C17E4.3	0.216628	0.984606
C17E4.4|C17E4.4|C17E4.4	0.0271298	0.994034
C17E4.6|C17E4.6|C17E4.6	-0.0391988	0.991079
C17E7.12|C17E7.12|C17E7.12	0.164924	0.98398
C17E7.13|C17E7.13|C17E7.13	-0.279164	0.98398
C17E7.4|C17E7.4|C17E7.4	0.217993	0.98398
C17E7.9|C17E7.9|C17E7.9a	0.215059	0.98398
C17E7.9|C17E7.9|C17E7.9b	0.241559	0.98398
C17F3.3|C17F3.3|C17F3.3	1.15045	0.98398
C17F4.11|C17F4.11|C17F4.11	-1.0894	0.98398
C17F4.12|C17F4.12|C17F4.12	-0.484158	0.98398
C17F4.2|C17F4.2|C17F4.2	-0.808376	0.98398
C17F4.3|C17F4.3|C17F4.3	-1.0341	0.98398
C17F4.7|C17F4.7|C17F4.7	-0.241453	0.98398
C17F4.8|C17F4.8|C17F4.8	0.248521	0.98398
C17G1.5|C17G1.5|C17G1.5	-0.247684	0.98398
C17G1.7|C17G1.7|C17G1.7.1	-0.242193	0.98398
C17G1.7|C17G1.7|C17G1.7.2	-0.241607	0.98398
C17G10.10|C17G10.10|C17G10.10	-0.0332316	0.996541
C17G10.1|C17G10.1|C17G10.1.1	0.221713	0.98398
C17G10.1|C17G10.1|C17G10.1.2	0.221713	0.98398
C17G10.2|C17G10.2|C17G10.2	0.133056	0.98398
C17G10.3|C17G10.3|C17G10.3	-0.0838855	0.991846
C17G10.6|C17G10.6|C17G10.6a	0.000977395	0.999792
C17G10.6|C17G10.6|C17G10.6b	0.160946	0.987053
C17G10.7|C17G10.7|C17G10.7	-0.106773	0.990952
C17G10.9|C17G10.9|C17G10.9a.1	0.0279215	0.991687
C17G10.9|C17G10.9|C17G10.9a.2	0.0165554	0.992383
C17G10.9|C17G10.9|C17G10.9b	0.0180565	0.991846
C17H1.10|C17H1.10|C17H1.10.1	-1.03002	0.98398
C17H1.10|C17H1.10|C17H1.10.2	-1.03002	0.98398
C17H1.1|C17H1.1|C17H1.1	0.0891714	0.991846
C17H1.2|C17H1.2|C17H1.2	0.537277	0.98398
C17H1.3|C17H1.3|C17H1.3	-0.279455	0.987053
C17H1.6|C17H1.6|C17H1.6	-1.13722	0.98398
C17H1.9|C17H1.9|C17H1.9	-1.49357	0.98398
C17H11.1|C17H11.1|C17H11.1	-0.0373196	0.991846
C17H11.2|C17H11.2|C17H11.2	0.0543527	0.991193
C17H11.4|C17H11.4|C17H11.4	0.244379	0.98398
C17H11.5|C17H11.5|C17H11.5	-0.186104	0.98653
C17H11.6|C17H11.6|C17H11.6a	-0.161452	0.98398
C17H11.6|C17H11.6|C17H11.6b	-0.156726	0.98398
C17H11.6|C17H11.6|C17H11.6c.1	-0.152664	0.98398
C17H11.6|C17H11.6|C17H11.6c.2	-0.155666	0.98398
C17H11.6|C17H11.6|C17H11.6c.3	-0.155658	0.98398
C17H11.6|C17H11.6|C17H11.6d	-0.152801	0.98398
C17H12.10|C17H12.10|C17H12.10	-0.48086	0.98398
C17H12.11|C17H12.11|C17H12.11.1	-0.575185	0.98398
C17H12.11|C17H12.11|C17H12.11.2	-0.575185	0.98398
C17H12.12|C17H12.12|C17H12.12	0.322073	0.98398
C17H12.13|C17H12.13|C17H12.13a	0.0294913	0.991846
C17H12.13|C17H12.13|C17H12.13b.1	0.0484493	0.991079
C17H12.13|C17H12.13|C17H12.13b.2	0.0484493	0.991079
C17H12.13|C17H12.13|C17H12.13b.3	0.0294913	0.991846
C17H12.2|C17H12.2|C17H12.2.1	0.0781735	0.98398
C17H12.2|C17H12.2|C17H12.2.2	0.0765545	0.98398
C17H12.3|C17H12.3|C17H12.3.1	-0.17417	0.987053
C17H12.3|C17H12.3|C17H12.3.2	-0.16158	0.990005
C17H12.4|C17H12.4|C17H12.4	0.288337	0.98398
C17H12.5|C17H12.5|C17H12.5	0.209629	0.991079
C17H12.6|C17H12.6|C17H12.6	1.15794	0.98398
C17H12.7|C17H12.7|C17H12.7	0.243143	0.98398
C17H12.8|C17H12.8|C17H12.8	-0.152832	0.991846
C18A11.1|C18A11.1|C18A11.1	-0.699627	0.98398
C18A11.2|C18A11.2|C18A11.2	-0.656276	0.98398
C18A11.3|C18A11.3|C18A11.3	-0.152154	0.98398
C18A11.6|C18A11.6|C18A11.6	0.341131	0.984301
C18A3.10|C18A3.10|C18A3.10	-0.586975	0.98398
C18A3.17|C18A3.17|C18A3.17	-0.266811	0.98398
C18A3.1|C18A3.1|C18A3.1	0.237537	0.98398
C18A3.2|C18A3.2|C18A3.2	0.0968896	0.98398
C18A3.3|C18A3.3|C18A3.3	0.08162	0.98398
C18A3.4|C18A3.4|C18A3.4a	-0.179124	0.98398
C18A3.4|C18A3.4|C18A3.4b.1	-0.0986757	0.98398
C18A3.4|C18A3.4|C18A3.4b.2	-0.175179	0.98398
C18A3.4|C18A3.4|C18A3.4c	-0.176062	0.98398
C18A3.7|C18A3.7|C18A3.7	0.709364	0.98398
C18A3.9|C18A3.9|C18A3.9	-0.199605	0.991079
C18B10.6|C18B10.6|C18B10.6	0.323655	0.98398
C18B12.2|C18B12.2|C18B12.2	-0.26582	0.98398
C18B12.4|C18B12.4|C18B12.4	-0.0359989	0.989442
C18B12.6|C18B12.6|C18B12.6	0.0431517	0.990005
C18B2.1|C18B2.1|C18B2.1	0.181851	0.991079
C18B2.2|C18B2.2|C18B2.2	-0.194825	0.990952
C18B2.3|C18B2.3|C18B2.3	-0.0808014	0.987053
C18B2.4|C18B2.4|C18B2.4.1	-0.10385	0.98398
C18B2.4|C18B2.4|C18B2.4.2	-0.115237	0.98398
C18B2.5|C18B2.5|C18B2.5a.1	-0.148957	0.98398
C18B2.5|C18B2.5|C18B2.5a.2	-0.149123	0.98398
C18B2.5|C18B2.5|C18B2.5b	-0.15453	0.98398
C18B2.6|C18B2.6|C18B2.6	-0.27474	0.98398
C18C4.11|C18C4.11|C18C4.11	-0.31916	0.986831
C18C4.12|C18C4.12|C18C4.12	-0.31916	0.986831
C18C4.14|C18C4.14|C18C4.14	-0.129284	0.991846
C18C4.4|C18C4.4|C18C4.4	0.231816	0.98398
C18C4.5|C18C4.5|C18C4.5a	-0.0957968	0.98398
C18C4.5|C18C4.5|C18C4.5b	-0.0972091	0.98398
C18C4.7|C18C4.7|C18C4.7	-0.0647544	0.991245
C18D1.2|C18D1.2|C18D1.2	-0.252729	0.984301
C18D11.1|C18D11.1|C18D11.1	-0.317082	0.98398
C18D11.3|C18D11.3|C18D11.3	-0.281982	0.98398
C18D11.6|C18D11.6|C18D11.6	0.258123	0.987053
C18D11.7|C18D11.7|C18D11.7	0.0544327	0.991846
C18D11.8|C18D11.8|C18D11.8	0.0285287	0.993883
C18D4.11|C18D4.11|C18D4.11	-0.452008	0.98398
C18D4.6|C18D4.6|C18D4.6a	-0.0730981	0.98653
C18D4.6|C18D4.6|C18D4.6b	-0.0547027	0.991079
C18D4.6|C18D4.6|C18D4.6c	-0.108375	0.98398
C18D4.8|C18D4.8|C18D4.8	0.874935	0.98398
C18E3.1|C18E3.1|C18E3.1	0.245728	0.984301
C18E3.2|C18E3.2|C18E3.2.1	-0.0221853	0.991846
C18E3.2|C18E3.2|C18E3.2.2	-0.0221393	0.991846
C18E3.2|C18E3.2|C18E3.2.3	-0.0221853	0.991846
C18E3.3|C18E3.3|C18E3.3	0.312419	0.98398
C18E3.4|C18E3.4|C18E3.4	0.690956	0.98398
C18E3.5|C18E3.5|C18E3.5.1	0.267164	0.98398
C18E3.5|C18E3.5|C18E3.5.2	0.267164	0.98398
C18E3.9|C18E3.9|C18E3.9a	0.120686	0.984578
C18E3.9|C18E3.9|C18E3.9b	0.144761	0.98398
C18E9.10|C18E9.10|C18E9.10	0.0551806	0.986831
C18E9.2|C18E9.2|C18E9.2a	-0.0469484	0.98653
C18E9.2|C18E9.2|C18E9.2b	-0.0485031	0.984606
C18E9.4|C18E9.4|C18E9.4	-0.160915	0.98398
C18E9.5|C18E9.5|C18E9.5	-0.183572	0.98398
C18E9.7|C18E9.7|C18E9.7	-0.0781849	0.991079
C18E9.9|C18E9.9|C18E9.9.1	-0.250582	0.98398
C18E9.9|C18E9.9|C18E9.9.2	-0.245688	0.98398
C18F10.2|C18F10.2|C18F10.2	0.311232	0.98398
C18F10.7|C18F10.7|C18F10.7a.1	0.209717	0.98398
C18F10.7|C18F10.7|C18F10.7a.2	0.216112	0.98398
C18F10.7|C18F10.7|C18F10.7b	0.203873	0.98398
C18G1.1|C18G1.1|C18G1.1	-0.162531	0.98398
C18G1.3|C18G1.3|C18G1.3b	0.0603846	0.993755
C18G1.3|C18G1.3|C18G1.3c	0.025066	0.996541
C18G1.6|C18G1.6|C18G1.6.1	-0.444256	0.98398
C18G1.6|C18G1.6|C18G1.6.2	-0.444256	0.98398
C18G1.8|C18G1.8|C18G1.8	0.354085	0.986831
C18G1.9|C18G1.9|C18G1.9	0.886526	0.98398
C18H2.1|C18H2.1|C18H2.1	0.0206171	0.993883
C18H2.2|C18H2.2|C18H2.2	0.253051	0.98398
C18H2.3|C18H2.3|C18H2.3	0.0645422	0.993883
C18H2.4|C18H2.4|C18H2.4.1	0.151565	0.98398
C18H2.4|C18H2.4|C18H2.4.2	-0.318784	0.98398
C18H2.5|C18H2.5|C18H2.5	0.149843	0.98824
C18H7.11|C18H7.11|C18H7.11	0.264701	0.98398
C18H7.13|C18H7.13|C18H7.13	0.584914	0.98398
C18H7.6|C18H7.6|C18H7.6	0.446973	0.98398
C18H9.1|C18H9.1|C18H9.1	-0.45376	0.98398
C18H9.2|C18H9.2|C18H9.2.1	0.0299545	0.991687
C18H9.2|C18H9.2|C18H9.2.2	0.0378473	0.991079
C18H9.3|C18H9.3|C18H9.3	0.112012	0.98398
C18H9.5|C18H9.5|C18H9.5	0.0184422	0.995134
C18H9.6|C18H9.6|C18H9.6	0.170996	0.98398
C23F12.3|C23F12.3|C23F12.3	-0.462878	0.98398
C23F12.4|C23F12.4|C23F12.4	-0.180848	0.98398
C23G10.10|C23G10.10|C23G10.10	-0.519358	0.98398
C23G10.1|C23G10.1|C23G10.1a	0.143615	0.991687
C23G10.1|C23G10.1|C23G10.1b	0.139151	0.991687
C23G10.2|C23G10.2|C23G10.2a	-0.16587	0.98398
C23G10.2|C23G10.2|C23G10.2b	-0.127492	0.98398
C23G10.2|C23G10.2|C23G10.2c.1	-0.159418	0.98398
C23G10.2|C23G10.2|C23G10.2c.2	-0.16587	0.98398
C23G10.5|C23G10.5|C23G10.5	0.0706555	0.991079
C23G10.6|C23G10.6|C23G10.6	0.846609	0.98398
C23G10.7|C23G10.7|C23G10.7a.1	0.254144	0.98398
C23G10.7|C23G10.7|C23G10.7a.2	0.262927	0.98398
C23G10.7|C23G10.7|C23G10.7b	0.252671	0.98398
C23G10.7|C23G10.7|C23G10.7c	0.260645	0.98398
C23G10.8|C23G10.8|C23G10.8.1	0.135438	0.98398
C23G10.8|C23G10.8|C23G10.8.2	0.135423	0.98398
C23H3.2|C23H3.2|C23H3.2a.1	-0.183726	0.98398
C23H3.2|C23H3.2|C23H3.2a.2	-0.183726	0.98398
C23H3.2|C23H3.2|C23H3.2b.1	-0.183925	0.98398
C23H3.2|C23H3.2|C23H3.2b.2	-0.188968	0.98398
C23H3.2|C23H3.2|C23H3.2b.3	-0.183726	0.98398
C23H3.3|C23H3.3|C23H3.3a	0.164441	0.98398
C23H3.3|C23H3.3|C23H3.3b	0.167328	0.98398
C23H3.5|C23H3.5|C23H3.5.1	0.0514044	0.988047
C23H3.5|C23H3.5|C23H3.5.2	0.0514044	0.988047
C23H3.9|C23H3.9|C23H3.9a	-0.264871	0.98398
C23H3.9|C23H3.9|C23H3.9b	-0.25727	0.98398
C23H3.9|C23H3.9|C23H3.9c	-0.298247	0.98398
C23H3.9|C23H3.9|C23H3.9d	-0.266955	0.98398
C23H4.2|C23H4.2|C23H4.2	-0.239103	0.98398
C23H4.3|C23H4.3|C23H4.3	0.020947	0.994079
C23H4.4|C23H4.4|C23H4.4a	-0.130096	0.991687
C23H4.4|C23H4.4|C23H4.4b	-0.0577759	0.993883
C23H4.6|C23H4.6|C23H4.6a	0.44899	0.98398
C23H4.6|C23H4.6|C23H4.6b	0.451327	0.98398
C23H4.7|C23H4.7|C23H4.7	-0.0705758	0.991079
C23H4.8|C23H4.8|C23H4.8	-0.801681	0.98398
C23H5.10|C23H5.10|C23H5.10	0.346525	0.98398
C23H5.11|C23H5.11|C23H5.11	0.0193822	0.996541
C23H5.12|C23H5.12|C23H5.12	-0.0114163	0.998313
C23H5.4|C23H5.4|C23H5.4	-0.450921	0.98398
C23H5.5|C23H5.5|C23H5.5	0.796626	0.114383
C23H5.6|C23H5.6|C23H5.6	-0.473367	0.98398
C23H5.7|C23H5.7|C23H5.7	-0.0888914	0.991687
C23H5.8|C23H5.8|C23H5.8a	-0.73356	0.98398
C23H5.8|C23H5.8|C23H5.8b.1	-0.693759	0.98398
C23H5.8|C23H5.8|C23H5.8b.2	-0.730345	0.98398
C23H5.8|C23H5.8|C23H5.8c	-0.726388	0.98398
C24A1.2|C24A1.2|C24A1.2a	-0.0635109	0.98398
C24A1.2|C24A1.2|C24A1.2b.1	-0.174895	0.98398
C24A1.2|C24A1.2|C24A1.2b.2	-0.171373	0.98398
C24A1.3|C24A1.3|C24A1.3a	0.0538556	0.991079
C24A1.3|C24A1.3|C24A1.3b	0.0488231	0.991079
C24A11.1|C24A11.1|C24A11.1	0.347468	0.98398
C24A3.1|C24A3.1|C24A3.1	0.300955	0.98398
C24A3.2|C24A3.2|C24A3.2a.1	-0.533772	0.98398
C24A3.2|C24A3.2|C24A3.2a.2	-0.529432	0.98398
C24A3.2|C24A3.2|C24A3.2a.3	-0.520712	0.98398
C24A3.2|C24A3.2|C24A3.2a.4	-0.533772	0.98398
C24A3.2|C24A3.2|C24A3.2b.1	-0.556796	0.98398
C24A3.2|C24A3.2|C24A3.2b.2	-0.556796	0.98398
C24A3.4|C24A3.4|C24A3.4	-0.0804194	0.98398
C24A3.8|C24A3.8|C24A3.8	-0.135105	0.991079
C24A8.13|C24A8.13|C24A8.13	-0.126133	0.987053
C24A8.5|C24A8.5|C24A8.5	0.216071	0.991079
C24A8.6|C24A8.6|C24A8.6	-0.00865664	0.994434
C24B5.1|C24B5.1|C24B5.1	-0.250321	0.98398
C24B5.4|C24B5.4|C24B5.4	-0.50531	0.98398
C24B9.3|C24B9.3|C24B9.3a	-0.403021	0.98398
C24B9.3|C24B9.3|C24B9.3b	-0.506486	0.98398
C24D10.1|C24D10.1|C24D10.1	0.509599	0.98398
C24D10.2|C24D10.2|C24D10.2.1	0.149822	0.991846
C24D10.2|C24D10.2|C24D10.2.2	0.195438	0.991687
C24D10.4|C24D10.4|C24D10.4	-0.0422674	0.991079
C24D10.5|C24D10.5|C24D10.5	0.3045	0.98398
C24D10.6|C24D10.6|C24D10.6	-0.160377	0.98398
C24D10.9|C24D10.9|C24D10.9	-0.0922685	0.991846
C24F3.2|C24F3.2|C24F3.2	0.04983	0.991687
C24G6.2|C24G6.2|C24G6.2a	-0.0129147	0.994434
C24G6.2|C24G6.2|C24G6.2b	-0.0225782	0.993564
C24G6.6|C24G6.6|C24G6.6.1	0.103202	0.990005
C24G6.6|C24G6.6|C24G6.6.2	0.100639	0.990335
C24G6.6|C24G6.6|C24G6.6.3	0.10677	0.988241
C24G6.6|C24G6.6|C24G6.6.4	0.10773	0.98824
C24G6.8|C24G6.8|C24G6.8.1	0.0431043	0.990005
C24G6.8|C24G6.8|C24G6.8.2	0.0668559	0.984606
C24G6.8|C24G6.8|C24G6.8.3	0.0610415	0.98653
C24G6.8|C24G6.8|C24G6.8.4	0.0522366	0.987053
C24G7.4|C24G7.4|C24G7.4	-0.180327	0.990809
C24H10.1|C24H10.1|C24H10.1	-0.293739	0.98398
C24H10.2|C24H10.2|C24H10.2	0.0150951	0.993564
C24H10.3|C24H10.3|C24H10.3	-0.520276	0.98398
C24H10.4|C24H10.4|C24H10.4	-0.576936	0.98398
C24H11.1|C24H11.1|C24H11.1	0.460122	0.98398
C24H11.2|C24H11.2|C24H11.2	0.463359	0.98398
C24H11.5|C24H11.5|C24H11.5a	-0.359457	0.98398
C24H11.5|C24H11.5|C24H11.5b	-0.377367	0.98398
C24H12.10|C24H12.10|C24H12.10	0.35402	0.98398
C24H12.11|C24H12.11|C24H12.11	0.300003	0.98398
C24H12.12|C24H12.12|C24H12.12	1.31436	0.262735
C24H12.1|C24H12.1|C24H12.1	0.0487479	0.991687
C24H12.2|C24H12.2|C24H12.2	0.40977	0.98398
C24H12.3|C24H12.3|C24H12.3	1.03927	0.00762584
C24H12.4|C24H12.4|C24H12.4a	0.0775426	0.98398
C24H12.4|C24H12.4|C24H12.4b	0.0965854	0.98398
C24H12.5|C24H12.5|C24H12.5a	0.146075	0.98398
C24H12.5|C24H12.5|C24H12.5b	0.147705	0.98398
C24H12.6|C24H12.6|C24H12.6	1.09078	0.98398
C24H12.7|C24H12.7|C24H12.7	-0.203716	0.98398
C24H12.8|C24H12.8|C24H12.8	0.281919	0.98398
C24H12.9|C24H12.9|C24H12.9	0.345119	0.98398
C25A1.12|C25A1.12|C25A1.12	0.0487239	0.990364
C25A1.13|C25A1.13|C25A1.13	-0.0623476	0.98398
C25A1.16|C25A1.16|C25A1.16	-0.118607	0.98398
C25A1.1|C25A1.1|C25A1.1	0.0206896	0.993755
C25A1.4|C25A1.4|C25A1.4.1	0.0661342	0.984388
C25A1.4|C25A1.4|C25A1.4.2	0.0767666	0.98398
C25A1.5|C25A1.5|C25A1.5.1	-0.0338914	0.991687
C25A1.5|C25A1.5|C25A1.5.2	-0.0338914	0.991687
C25A1.6|C25A1.6|C25A1.6.1	-0.128642	0.98398
C25A1.6|C25A1.6|C25A1.6.2	-0.128642	0.98398
C25A11.1|C25A11.1|C25A11.1.1	-0.20826	0.98398
C25A11.1|C25A11.1|C25A11.1.2	-0.0224528	0.994079
C25A11.2|C25A11.2|C25A11.2.1	0.196419	0.98398
C25A11.2|C25A11.2|C25A11.2.2	0.196419	0.98398
C25A6.1|C25A6.1|C25A6.1	0.588932	0.98398
C25A8.4|C25A8.4|C25A8.4	-0.128749	0.991846
C25A8.5|C25A8.5|C25A8.5	0.0875114	0.991687
C25B8.5|C25B8.5|C25B8.5	-0.24783	0.98398
C25B8.7|C25B8.7|C25B8.7	-0.0291164	0.994119
C25B8.8|C25B8.8|C25B8.8	-0.24155	0.98398
C25D7.10|C25D7.10|C25D7.10	-0.0226619	0.991846
C25D7.12|C25D7.12|C25D7.12	0.365786	0.98398
C25D7.13|C25D7.13|C25D7.13	0.428784	0.98398
C25D7.14|C25D7.14|C25D7.14	0.55168	0.98398
C25D7.15|C25D7.15|C25D7.15a	-0.412514	0.98398
C25D7.15|C25D7.15|C25D7.15b	-0.422802	0.98398
C25D7.16|C25D7.16|C25D7.16	0.395112	0.98398
C25D7.2|C25D7.2|C25D7.2	0.490706	0.98398
C25D7.5|C25D7.5|C25D7.5.1	0.00771211	0.996541
C25D7.5|C25D7.5|C25D7.5.2	0.0554264	0.991079
C25E10.10|C25E10.10|C25E10.10	-0.552753	0.98398
C25E10.11|C25E10.11|C25E10.11	-0.337204	0.98398
C25E10.12|C25E10.12|C25E10.12	-0.333347	0.98398
C25E10.4|C25E10.4|C25E10.4	-0.735799	0.98398
C25E10.5|C25E10.5|C25E10.5	0.224207	0.98398
C25E10.8|C25E10.8|C25E10.8	-0.511877	0.98398
C25F6.12|C25F6.12|C25F6.12	-0.850168	0.98398
C25F6.1|C25F6.1|C25F6.1	-0.00553316	0.996691
C25F6.6|C25F6.6|C25F6.6	-0.557757	0.98398
C25F6.7|C25F6.7|C25F6.7a	-0.29201	0.98398
C25F6.7|C25F6.7|C25F6.7b	-0.288989	0.98398
C25F6.8|C25F6.8|C25F6.8	-0.657813	0.98398
C25F9.10|C25F9.10|C25F9.10a	-0.735848	0.98398
C25F9.10|C25F9.10|C25F9.10b	-0.714662	0.98398
C25F9.11|C25F9.11|C25F9.11	-0.215568	0.98398
C25F9.12|C25F9.12|C25F9.12	-0.461691	0.98398
C25F9.13|C25F9.13|C25F9.13	-0.152853	0.990005
C25F9.14|C25F9.14|C25F9.14	-0.762106	0.98398
C25F9.15|C25F9.15|C25F9.15	-0.326481	0.986831
C25F9.16|C25F9.16|C25F9.16	-0.451139	0.98398
C25F9.4|C25F9.4|C25F9.4	0.28065	0.98398
C25F9.5|C25F9.5|C25F9.5.1	-0.148256	0.984301
C25F9.5|C25F9.5|C25F9.5.2	-0.129802	0.98653
C25F9.6|C25F9.6|C25F9.6.1	-0.0207951	0.994079
C25F9.6|C25F9.6|C25F9.6.2	0.00305823	0.998835
C25F9.9|C25F9.9|C25F9.9	-0.542413	0.98398
C25G4.10|C25G4.10|C25G4.10a	0.303284	0.98398
C25G4.10|C25G4.10|C25G4.10b	0.303275	0.98398
C25G4.2|C25G4.2|C25G4.2.1	-0.12037	0.98398
C25G4.2|C25G4.2|C25G4.2.2	-0.107588	0.98398
C25G4.3|C25G4.3|C25G4.3a	-0.158175	0.98398
C25G4.3|C25G4.3|C25G4.3b	-0.169696	0.98398
C25G4.6|C25G4.6|C25G4.6.1	0.473253	0.98398
C25G4.6|C25G4.6|C25G4.6.2	0.457689	0.98398
C25G4.7|C25G4.7|C25G4.7a	-0.347879	0.98653
C25G4.7|C25G4.7|C25G4.7b	-0.405542	0.98398
C25G4.7|C25G4.7|C25G4.7c	-0.294851	0.987053
C25G6.1|C25G6.1|C25G6.1	-0.218502	0.98398
C25G6.3|C25G6.3|C25G6.3	-0.0707152	0.991687
C25G6.4|C25G6.4|C25G6.4	-0.0610536	0.991687
C25H3.10|C25H3.10|C25H3.10a	-1.02578	0.98398
C25H3.10|C25H3.10|C25H3.10b	-1.10642	0.98398
C25H3.11|C25H3.11|C25H3.11	0.214726	0.98398
C25H3.12|C25H3.12|C25H3.12	-0.330227	0.98398
C25H3.14|C25H3.14|C25H3.14	-0.283577	0.98398
C25H3.15|C25H3.15|C25H3.15	-0.443218	0.98398
C25H3.16|C25H3.16|C25H3.16	-0.455492	0.98398
C25H3.17|C25H3.17|C25H3.17	-0.530979	0.98398
C25H3.18|C25H3.18|C25H3.18	-0.617885	0.98398
C25H3.1|C25H3.1|C25H3.1	-0.428642	0.98398
C25H3.3|C25H3.3|C25H3.3	-0.133191	0.98398
C25H3.4|C25H3.4|C25H3.4.1	0.243014	0.98398
C25H3.4|C25H3.4|C25H3.4.2	0.243014	0.98398
C25H3.7|C25H3.7|C25H3.7.1	-0.0340603	0.991193
C25H3.7|C25H3.7|C25H3.7.2	-0.0368393	0.991079
C25H3.8|C25H3.8|C25H3.8	0.263237	0.98398
C25H3.9|C25H3.9|C25H3.9a.1	-0.0921183	0.98398
C25H3.9|C25H3.9|C25H3.9a.2	-0.0829702	0.98398
C25H3.9|C25H3.9|C25H3.9b	-0.101883	0.98398
C26B2.2|C26B2.2|C26B2.2	0.0245619	0.996176
C26B2.7|C26B2.7|C26B2.7	-0.213512	0.98398
C26B2.8|C26B2.8|C26B2.8	0.145383	0.98398
C26B9.1|C26B9.1|C26B9.1a	0.0453733	0.991079
C26B9.1|C26B9.1|C26B9.1b	0.0431537	0.991079
C26B9.2|C26B9.2|C26B9.2	-0.74724	0.98398
C26B9.3|C26B9.3|C26B9.3	-0.337909	0.98398
C26B9.5|C26B9.5|C26B9.5	-0.162244	0.98398
C26B9.6|C26B9.6|C26B9.6	-0.219638	0.98398
C26B9.7|C26B9.7|C26B9.7	-0.839637	0.98398
C26C6.10|C26C6.10|C26C6.10	-0.215106	0.98398
C26C6.4|C26C6.4|C26C6.4a	-0.690907	0.98398
C26C6.4|C26C6.4|C26C6.4b	-0.685866	0.98398
C26C6.6|C26C6.6|C26C6.6	-0.18989	0.991079
C26C6.8|C26C6.8|C26C6.8	-0.395513	0.98398
C26C6.9|C26C6.9|C26C6.9	-0.473554	0.98398
C26D10.3|C26D10.3|C26D10.3	0.285879	0.98398
C26D10.4|C26D10.4|C26D10.4	0.157119	0.98398
C26D10.6|C26D10.6|C26D10.6a.1	-0.219761	0.98398
C26D10.6|C26D10.6|C26D10.6a.2	-0.223227	0.98398
C26D10.6|C26D10.6|C26D10.6b	-0.206429	0.98398
C26D10.7|C26D10.7|C26D10.7	-0.259021	0.98398
C26E1.2|C26E1.2|C26E1.2	0.536381	0.98398
C26E1.3|C26E1.3|C26E1.3	0.0554129	0.991846
C26E6.12|C26E6.12|C26E6.12	-0.0192884	0.993755
C26E6.3|C26E6.3|C26E6.3	0.0105083	0.995227
C26E6.6|C26E6.6|C26E6.6	-0.0685541	0.98398
C26F1.1|C26F1.1|C26F1.1a	-0.0901762	0.986481
C26F1.1|C26F1.1|C26F1.1b	-0.104656	0.98398
C26F1.3|C26F1.3|C26F1.3.1	-0.185054	0.98398
C26F1.3|C26F1.3|C26F1.3.2	-0.185054	0.98398
C26F1.6|C26F1.6|C26F1.6	0.027414	0.994079
C26G2.2|C26G2.2|C26G2.2	-0.0294921	0.993764
C26G2.9|C26G2.9|C26G2.9	0.484993	0.984301
C26H9A.2|C26H9A.2|C26H9A.2.1	0.399278	0.98398
C26H9A.2|C26H9A.2|C26H9A.2.2	0.399489	0.98398
C27A12.2|C27A12.2|C27A12.2	0.154353	0.98398
C27A12.4|C27A12.4|C27A12.4	0.534408	0.98398
C27A12.6|C27A12.6|C27A12.6.1	0.183313	0.98398
C27A12.6|C27A12.6|C27A12.6.2	0.185906	0.98398
C27A12.7|C27A12.7|C27A12.7a.1	0.159802	0.98398
C27A12.7|C27A12.7|C27A12.7a.2	0.167279	0.98398
C27A12.7|C27A12.7|C27A12.7b.1	0.166753	0.98398
C27A12.7|C27A12.7|C27A12.7b.2	0.159589	0.98398
C27A12.7|C27A12.7|C27A12.7b.3	0.159802	0.98398
C27A12.7|C27A12.7|C27A12.7b.4	0.167279	0.98398
C27A12.7|C27A12.7|C27A12.7b.5	0.170342	0.98398
C27A12.7|C27A12.7|C27A12.7b.6	0.170341	0.98398
C27A12.9|C27A12.9|C27A12.9	0.220909	0.98398
C27A2.11|C27A2.11|C27A2.11	-0.289351	0.98398
C27A2.5|C27A2.5|C27A2.5	-0.207967	0.98398
C27A2.7|C27A2.7|C27A2.7.1	0.668182	0.98398
C27A2.7|C27A2.7|C27A2.7.2	0.685481	0.98398
C27A2.8|C27A2.8|C27A2.8	-0.439843	0.98398
C27A7.1|C27A7.1|C27A7.1a	0.285666	0.98398
C27A7.1|C27A7.1|C27A7.1b	0.2806	0.98398
C27A7.1|C27A7.1|C27A7.1c	0.284415	0.98398
C27A7.1|C27A7.1|C27A7.1d	0.28411	0.98398
C27A7.2|C27A7.2|C27A7.2	-0.897149	0.98398
C27A7.3|C27A7.3|C27A7.3a	-0.520906	0.98398
C27A7.3|C27A7.3|C27A7.3b	-0.520101	0.98398
C27A7.5|C27A7.5|C27A7.5a	0.386508	0.98398
C27A7.5|C27A7.5|C27A7.5b	0.317873	0.98398
C27A7.5|C27A7.5|C27A7.5c	0.383517	0.98398
C27A7.5|C27A7.5|C27A7.5d	0.366872	0.98398
C27A7.5|C27A7.5|C27A7.5e	0.383567	0.98398
C27A7.6|C27A7.6|C27A7.6	0.376109	0.98398
C27A7.8|C27A7.8|C27A7.8a	-0.62678	0.98398
C27A7.8|C27A7.8|C27A7.8b	-0.62678	0.98398
C27B7.2|C27B7.2|C27B7.2	-0.0059051	0.996541
C27B7.5|C27B7.5|C27B7.5	0.307316	0.98398
C27B7.6|C27B7.6|C27B7.6	-0.0398708	0.994791
C27B7.7|C27B7.7|C27B7.7	-0.00489422	0.997616
C27B7.9|C27B7.9|C27B7.9	-1.49349	0.98398
C27C12.1|C27C12.1|C27C12.1	0.240883	0.98398
C27C12.3|C27C12.3|C27C12.3	0.326282	0.98398
C27C12.4|C27C12.4|C27C12.4	-0.0273326	0.991079
C27C12.9|C27C12.9|C27C12.9	-0.1337	0.98653
C27C7.1|C27C7.1|C27C7.1	0.160118	0.990005
C27C7.7|C27C7.7|C27C7.7	0.650264	0.98398
C27D6.12|C27D6.12|C27D6.12a	-0.105689	0.991687
C27D6.12|C27D6.12|C27D6.12b	-0.0515394	0.993883
C27D6.14|C27D6.14|C27D6.14	-0.640879	0.98398
C27D6.1|C27D6.1|C27D6.1	-0.431347	0.98398
C27D6.4|C27D6.4|C27D6.4a.1	-0.141198	0.98398
C27D6.4|C27D6.4|C27D6.4a.2	-0.154296	0.98398
C27D6.4|C27D6.4|C27D6.4b.1	-0.157821	0.98398
C27D6.4|C27D6.4|C27D6.4b.2	-0.158935	0.98398
C27D6.4|C27D6.4|C27D6.4c	-0.131338	0.98398
C27D8.1|C27D8.1|C27D8.1	0.650104	0.98398
C27D8.2|C27D8.2|C27D8.2	0.370037	0.98398
C27D8.3|C27D8.3|C27D8.3a	0.157134	0.98398
C27D8.3|C27D8.3|C27D8.3b.1	0.149668	0.98398
C27D8.3|C27D8.3|C27D8.3b.2	0.150073	0.98398
C27D8.4|C27D8.4|C27D8.4	0.205693	0.98398
C27D9.1|C27D9.1|C27D9.1	0.218116	0.98653
C27F2.10|C27F2.10|C27F2.10.1	0.120411	0.98398
C27F2.10|C27F2.10|C27F2.10.2	0.121075	0.98398
C27F2.1|C27F2.1|C27F2.1	-0.0948154	0.987053
C27F2.4|C27F2.4|C27F2.4	0.022377	0.991846
C27F2.6|C27F2.6|C27F2.6	-1.08443	0.98398
C27F2.7|C27F2.7|C27F2.7	0.19121	0.98398
C27F2.8|C27F2.8|C27F2.8	0.196071	0.98398
C27F2.9|C27F2.9|C27F2.9	-0.183956	0.98398
C27H2.2|C27H2.2|C27H2.2a	-0.0675073	0.98398
C27H2.2|C27H2.2|C27H2.2b	-0.0541589	0.98398
C27H2.2|C27H2.2|C27H2.2c.1	-0.0880085	0.98398
C27H2.2|C27H2.2|C27H2.2c.2	-0.0669769	0.98398
C27H5.2|C27H5.2|C27H5.2a	-0.130175	0.98398
C27H5.2|C27H5.2|C27H5.2b	-0.126473	0.98398
C27H5.2|C27H5.2|C27H5.2c	-0.127548	0.98398
C27H5.2|C27H5.2|C27H5.2d	-0.127285	0.98398
C27H5.4|C27H5.4|C27H5.4a	0.150123	0.98398
C27H5.4|C27H5.4|C27H5.4b	0.128214	0.98398
C27H5.6|C27H5.6|C27H5.6	-0.798057	0.98398
C27H6.3|C27H6.3|C27H6.3	0.191552	0.98398
C27H6.8|C27H6.8|C27H6.8.1	0.0876386	0.98398
C27H6.8|C27H6.8|C27H6.8.2	0.0912321	0.98398
C27H6.9|C27H6.9|C27H6.9	0.202625	0.98398
C28A5.1|C28A5.1|C28A5.1	0.291236	0.98398
C28A5.2|C28A5.2|C28A5.2	0.325241	0.98398
C28A5.6|C28A5.6|C28A5.6	0.69232	0.98398
C28C12.11|C28C12.11|C28C12.11a	0.21701	0.98398
C28C12.11|C28C12.11|C28C12.11b	0.182252	0.984606
C28C12.12|C28C12.12|C28C12.12.1	0.251189	0.98398
C28C12.12|C28C12.12|C28C12.12.2	0.24794	0.98398
C28C12.1|C28C12.1|C28C12.1	0.278001	0.98398
C28C12.4|C28C12.4|C28C12.4	-0.490178	0.98398
C28D4.10|C28D4.10|C28D4.10	-0.0244089	0.996625
C28D4.11|C28D4.11|C28D4.11	0.292475	0.991079
C28F5.4|C28F5.4|C28F5.4	0.564858	0.98398
C28G1.2|C28G1.2|C28G1.2	0.265593	0.98398
C28G1.4|C28G1.4|C28G1.4	0.467473	0.98398
C28G1.5|C28G1.5|C28G1.5a	-0.154046	0.98653
C28G1.5|C28G1.5|C28G1.5b	-0.199899	0.98398
C28G1.6|C28G1.6|C28G1.6	-0.100872	0.990005
C28H8.11|C28H8.11|C28H8.11a	-0.205789	0.98398
C28H8.11|C28H8.11|C28H8.11b.1	-0.287772	0.98398
C28H8.11|C28H8.11|C28H8.11b.2	-0.283367	0.98398
C28H8.11|C28H8.11|C28H8.11c.1	-0.210772	0.98398
C28H8.11|C28H8.11|C28H8.11c.2	-0.0531097	0.991079
C28H8.11|C28H8.11|C28H8.11c.3	-0.118444	0.98398
C28H8.1|C28H8.1|C28H8.1	-0.132368	0.98398
C28H8.2|C28H8.2|C28H8.2	-0.0554024	0.993564
C28H8.3|C28H8.3|C28H8.3.1	0.275756	0.98398
C28H8.3|C28H8.3|C28H8.3.2	0.275756	0.98398
C28H8.4|C28H8.4|C28H8.4.1	0.0579504	0.987053
C28H8.4|C28H8.4|C28H8.4.2	0.0504595	0.990952
C28H8.5|C28H8.5|C28H8.5a	-0.595482	0.98398
C28H8.5|C28H8.5|C28H8.5b	-0.595482	0.98398
C28H8.7|C28H8.7|C28H8.7	0.458577	0.984388
C28H8.8|C28H8.8|C28H8.8	0.576712	0.98398
C28H8.9|C28H8.9|C28H8.9a	-0.0606118	0.98653
C28H8.9|C28H8.9|C28H8.9b	-0.0555497	0.986831
C28H8.9|C28H8.9|C28H8.9c	-0.0383595	0.991079
C29A12.1|C29A12.1|C29A12.1	0.243151	0.98398
C29A12.2|C29A12.2|C29A12.2	0.786419	0.98398
C29A12.6|C29A12.6|C29A12.6	-0.366872	0.98398
C29A12.7|C29A12.7|C29A12.7	-0.23701	0.98398
C29E4.10|C29E4.10|C29E4.10	-0.0523292	0.992328
C29E4.12|C29E4.12|C29E4.12	-0.289174	0.98398
C29E4.13|C29E4.13|C29E4.13a	0.209089	0.98398
C29E4.13|C29E4.13|C29E4.13b	0.211311	0.98398
C29E4.13|C29E4.13|C29E4.13c.1	0.214428	0.98398
C29E4.13|C29E4.13|C29E4.13c.2	0.209432	0.98398
C29E4.13|C29E4.13|C29E4.13c.3	0.18572	0.98398
C29E4.13|C29E4.13|C29E4.13c.4	0.183825	0.98398
C29E4.13|C29E4.13|C29E4.13c.5	0.235153	0.98398
C29E4.13|C29E4.13|C29E4.13c.6	0.226041	0.98398
C29E4.15|C29E4.15|C29E4.15	-0.470676	0.98398
[truncated: 25,982 more rows]

## Sheet: WT vs. adbp-1 mutant embryo
	log2FoldChange(wild-type embryo/adbp-1 mutant embryo)	padj
2L52.1|2L52.1|2L52.1	0.0146518	0.994426
2RSSE.1|2RSSE.1|2RSSE.1	0.0998059	0.959254
2RSSE.2|2RSSE.2|2RSSE.2	-0.132456	0.951885
2RSSE.3|2RSSE.3|2RSSE.3	-0.146353	0.948637
2RSSE.6|2RSSE.6|2RSSE.6	0.161578	0.991021
3R5.2|3R5.2|3R5.2	-0.0442258	0.993112
4R79.2|4R79.2|4R79.2a	-0.486332	0.924037
4R79.2|4R79.2|4R79.2b	-0.50504	0.924037
AC3.13|AC3.13|AC3.13	0.178382	0.980468
AC3.16|AC3.16|AC3.16	0.454824	0.968438
AC3.5|AC3.5|AC3.5.1	-0.230412	0.985301
AC3.5|AC3.5|AC3.5.2	-0.230412	0.985301
AC3.9|AC3.9|AC3.9	0.152026	0.955607
AC8.10|AC8.10|AC8.10	-0.307515	0.937936
AC8.11|AC8.11|AC8.11	-0.424023	0.924037
AC8.12|AC8.12|AC8.12	-0.421436	0.924037
AC8.2|AC8.2|AC8.2	-0.321451	0.951885
AC8.3|AC8.3|AC8.3	-0.307515	0.937936
AC8.4|AC8.4|AC8.4	-0.424023	0.924037
AC8.5|AC8.5|AC8.5	0.21264	0.924037
AC8.6|AC8.6|AC8.6	-0.255378	0.924037
AC8.7|AC8.7|AC8.7	-0.421436	0.924037
AC8.9|AC8.9|AC8.9	0.10764	0.976427
AH10.2|AH10.2|AH10.2	0.571803	0.945633
AH10.3|AH10.3|AH10.3	0.0232509	0.996457
AH10.4|AH10.4|AH10.4.1	0.281524	0.985301
AH10.4|AH10.4|AH10.4.2	0.106059	0.994426
AH9.1|AH9.1|AH9.1	0.40202	0.924037
AH9.3|AH9.3|AH9.3	-0.150151	0.927312
AH9.4|AH9.4|AH9.4	-0.22266	0.974855
AH9.6|AH9.6|AH9.6	0.108436	0.992011
AH9.7|AH9.7|AH9.7	0.275349	0.924037
B0001.11|B0001.11|B0001.11	0.727074	0.961056
B0001.12|B0001.12|B0001.12	1.44983	0.924037
B0001.2|B0001.2|B0001.2	0.414788	0.924037
B0001.3|B0001.3|B0001.3a	-0.0733886	0.982196
B0001.3|B0001.3|B0001.3b	-0.0697785	0.983055
B0001.4|B0001.4|B0001.4	-0.0911357	0.968438
B0001.5|B0001.5|B0001.5	-0.0783818	0.971757
B0001.6|B0001.6|B0001.6.1	-0.0622497	0.985301
B0001.6|B0001.6|B0001.6.2	-0.0534163	0.989895
B0001.7|B0001.7|B0001.7	0.485212	0.924037
B0001.8|B0001.8|B0001.8.1	0.067216	0.990664
B0001.8|B0001.8|B0001.8.2	0.0591352	0.992249
B0001.8|B0001.8|B0001.8.3	0.0588643	0.992453
B0019.2|B0019.2|B0019.2.1	0.0304506	0.994426
B0019.2|B0019.2|B0019.2.2	0.0304506	0.994426
B0024.10|B0024.10|B0024.10.1	-0.0556024	0.993122
B0024.10|B0024.10|B0024.10.2	-0.0542353	0.993431
B0024.11|B0024.11|B0024.11	-0.175949	0.951885
B0024.13|B0024.13|B0024.13a	0.28572	0.925637
B0024.13|B0024.13|B0024.13b	0.282283	0.927201
B0024.15|B0024.15|B0024.15.1	0.413317	0.959508
B0024.15|B0024.15|B0024.15.2	0.413317	0.959508
B0024.3|B0024.3|B0024.3	-0.189831	0.977871
B0024.4|B0024.4|B0024.4	0.0543665	0.996496
B0025.4|B0025.4|B0025.4.1	0.00746187	0.997938
B0025.4|B0025.4|B0025.4.2	0.00746187	0.997938
B0025.5|B0025.5|B0025.5	-0.111662	0.994426
B0034.1|B0034.1|B0034.1	-0.0412375	0.994536
B0034.4|B0034.4|B0034.4	-0.751109	0.924037
B0034.5|B0034.5|B0034.5	0.00808067	0.998668
B0034.7|B0034.7|B0034.7	-0.486898	0.925637
B0035.11|B0035.11|B0035.11.1	-0.0536282	0.988583
B0035.11|B0035.11|B0035.11.2	-0.0652676	0.983055
B0035.12|B0035.12|B0035.12.1	0.0771171	0.990324
B0035.12|B0035.12|B0035.12.2	0.0766227	0.990455
B0035.12|B0035.12|B0035.12.3	0.0711048	0.991021
B0035.13|B0035.13|B0035.13	-0.0784414	0.994227
B0035.15|B0035.15|B0035.15	-0.0852447	0.959715
B0035.16|B0035.16|B0035.16.1	0.122792	0.971511
B0035.16|B0035.16|B0035.16.2	0.126403	0.971143
B0035.18|B0035.18|B0035.18	0.219051	0.946615
B0035.1|B0035.1|B0035.1a	-0.0319987	0.994227
B0035.1|B0035.1|B0035.1b	-0.0398228	0.992006
B0035.3|B0035.3|B0035.3	0.211127	0.925637
B0035.6|B0035.6|B0035.6	0.341722	0.924037
B0041.1|B0041.1|B0041.1	1.0867	0.924037
B0041.3|B0041.3|B0041.3	-0.141745	0.951885
B0041.5|B0041.5|B0041.5	0.000593366	0.999446
B0041.8|B0041.8|B0041.8.1	0.0444614	0.993112
B0041.8|B0041.8|B0041.8.2	0.0444614	0.993112
B0198.2|B0198.2|B0198.2a	0.209757	0.970239
B0198.2|B0198.2|B0198.2b	0.159673	0.981787
B0198.3|B0198.3|B0198.3a	-0.276073	0.924037
B0198.3|B0198.3|B0198.3b	-0.494597	0.924037
B0205.10|B0205.10|B0205.10.1	1.0268	0.934597
B0205.10|B0205.10|B0205.10.2	1.0268	0.934597
B0205.11|B0205.11|B0205.11	-0.0239644	0.994426
B0205.12|B0205.12|B0205.12	0.0465769	0.994549
B0205.1|B0205.1|B0205.1a	0.0657978	0.989308
B0205.1|B0205.1|B0205.1b.1	0.094967	0.976427
B0205.1|B0205.1|B0205.1b.2	0.0752809	0.985494
B0205.4|B0205.4|B0205.4	-0.316803	0.931929
B0205.5|B0205.5|B0205.5	0.163136	0.994426
B0205.6|B0205.6|B0205.6	-0.214814	0.924037
B0205.8|B0205.8|B0205.8	-0.152729	0.951885
B0205.9|B0205.9|B0205.9	0.120429	0.965573
B0207.10|B0207.10|B0207.10	0.408514	0.976427
B0207.13|B0207.13|B0207.13	0.375502	0.962246
B0207.2|B0207.2|B0207.2.1	-0.0583886	0.994426
B0207.2|B0207.2|B0207.2.2	-0.0583886	0.994426
B0207.5|B0207.5|B0207.5	0.374276	0.952429
B0207.6|B0207.6|B0207.6	-0.12835	0.96782
B0212.3|B0212.3|B0212.3	0.129741	0.976391
B0212.4|B0212.4|B0212.4a	-0.0938019	0.985301
B0212.4|B0212.4|B0212.4b	-0.109542	0.98142
B0212.4|B0212.4|B0212.4c	-0.105202	0.983055
B0212.6|B0212.6|B0212.6	0.580183	0.924037
B0213.24|B0213.24|B0213.24	0.888537	0.924708
B0218.5|B0218.5|B0218.5	0.0522253	0.99596
B0222.11|B0222.11|B0222.11	0.41263	0.96782
B0222.1|B0222.1|B0222.1	0.0232791	0.997149
B0222.3|B0222.3|B0222.3	-0.155324	0.962812
B0222.5|B0222.5|B0222.5	0.021214	0.998404
B0222.9|B0222.9|B0222.9	0.512248	0.924037
B0228.1|B0228.1|B0228.1	-0.385012	0.924037
B0228.6|B0228.6|B0228.6	-0.252396	0.924037
B0228.7|B0228.7|B0228.7.1	-0.250543	0.924037
B0228.7|B0228.7|B0228.7.2	-0.248561	0.924037
B0238.10|B0238.10|B0238.10.1	-0.211631	0.924037
B0238.10|B0238.10|B0238.10.2	-0.211631	0.924037
B0238.11|B0238.11|B0238.11.1	-0.0656396	0.988583
B0238.11|B0238.11|B0238.11.2	-0.0656396	0.988583
B0238.12|B0238.12|B0238.12	-0.0512528	0.994426
B0238.13|B0238.13|B0238.13	0.495932	0.924037
B0238.15|B0238.15|B0238.15	0.493099	0.948901
B0238.18|B0238.18|B0238.18	0.913182	0.912442
B0238.1|B0238.1|B0238.1	0.294941	0.924037
B0238.9|B0238.9|B0238.9.1	0.684089	0.924037
B0238.9|B0238.9|B0238.9.2	0.653927	0.924037
B0244.10|B0244.10|B0244.10	-0.19561	0.966291
B0244.13|B0244.13|B0244.13	0.304431	0.988583
B0244.4|B0244.4|B0244.4	0.249188	0.988583
B0244.5|B0244.5|B0244.5	-0.0723992	0.994426
B0244.6|B0244.6|B0244.6	-0.3627	0.935176
B0244.7|B0244.7|B0244.7	0.450971	0.947748
B0250.11|B0250.11|B0250.11	-0.450492	0.924037
B0250.12|B0250.12|B0250.12	-0.0996913	0.962237
B0250.2|B0250.2|B0250.2	-0.308456	0.924037
B0250.3|B0250.3|B0250.3	0.0212327	0.994426
B0250.4|B0250.4|B0250.4	-0.0758485	0.983055
B0250.5|B0250.5|B0250.5	0.00266206	0.999055
B0250.7|B0250.7|B0250.7	0.0744118	0.992011
B0250.8|B0250.8|B0250.8	0.805229	0.924037
B0252.1|B0252.1|B0252.1	0.0116072	0.998404
B0252.3|B0252.3|B0252.3a.1	0.275162	0.933716
B0252.3|B0252.3|B0252.3a.2	0.274718	0.933716
B0252.3|B0252.3|B0252.3b	0.275607	0.933744
B0252.3|B0252.3|B0252.3c	0.274718	0.933716
B0252.5|B0252.5|B0252.5	-0.419477	0.976391
B0252.8|B0252.8|B0252.8	-0.206895	0.989308
B0261.1|B0261.1|B0261.1	-0.0617455	0.984236
B0261.4|B0261.4|B0261.4a	-0.125206	0.93478
B0261.4|B0261.4|B0261.4b	-0.125341	0.934597
B0261.6|B0261.6|B0261.6a	0.450106	0.982207
B0261.6|B0261.6|B0261.6b	0.641561	0.955988
B0261.7|B0261.7|B0261.7	0.200881	0.955988
B0261.8|B0261.8|B0261.8	-0.356365	0.924037
B0261.9|B0261.9|B0261.9	0.937916	0.935176
B0272.3|B0272.3|B0272.3.1	-0.035129	0.994227
B0272.3|B0272.3|B0272.3.2	-0.035129	0.994227
B0272.4|B0272.4|B0272.4	-0.175863	0.924708
B0273.112|B0273.112|B0273.112	0.503625	0.98142
B0273.1|B0273.1|B0273.1	0.0133595	0.998404
B0273.3|B0273.3|B0273.3	0.201566	0.951885
B0280.13|B0280.13|B0280.13.1	-0.0603827	0.994227
B0280.13|B0280.13|B0280.13.2	-0.0603827	0.994227
B0280.17|B0280.17|B0280.17	-0.471236	0.884555
B0280.2|B0280.2|B0280.2	-0.167302	0.971143
B0280.6|B0280.6|B0280.6	0.360969	0.924037
B0280.7|B0280.7|B0280.7	-0.310955	0.951885
B0280.9|B0280.9|B0280.9	-0.107527	0.958083
B0281.3|B0281.3|B0281.3	0.546606	0.933716
B0281.4|B0281.4|B0281.4	0.871348	0.925637
B0281.5|B0281.5|B0281.5a	0.0234793	0.994536
B0281.5|B0281.5|B0281.5b	0.00321999	0.999055
B0281.6|B0281.6|B0281.6	0.506863	0.924037
B0284.1|B0284.1|B0284.1	-0.554047	0.945698
B0284.2|B0284.2|B0284.2	-0.262651	0.955607
B0284.3|B0284.3|B0284.3	-0.190908	0.953968
B0284.4|B0284.4|B0284.4	1.25463	0.937278
B0284.5|B0284.5|B0284.5	-0.462475	0.962101
B0285.11|B0285.11|B0285.11	-0.18162	0.97697
B0285.3|B0285.3|B0285.3	0.169832	0.948901
B0285.4|B0285.4|B0285.4	0.0163468	0.994536
B0285.6|B0285.6|B0285.6	-0.0467959	0.994426
B0286.1|B0286.1|B0286.1	-0.348786	0.472642
B0286.3|B0286.3|B0286.3	-0.387045	0.913941
B0294.1|B0294.1|B0294.1	0.246788	0.972489
B0294.3|B0294.3|B0294.3	1.34951	0.924037
B0302.2|B0302.2|B0302.2	1.02216	0.924037
B0302.4|B0302.4|B0302.4	0.473806	0.951885
B0302.5|B0302.5|B0302.5	-0.0696052	0.993431
B0303.11|B0303.11|B0303.11	0.0146101	0.997777
B0303.14|B0303.14|B0303.14	0.322962	0.924037
B0303.15|B0303.15|B0303.15	-0.198097	0.924037
B0303.2|B0303.2|B0303.2	-0.248212	0.934597
B0303.3|B0303.3|B0303.3.1	-0.0605628	0.989922
B0303.3|B0303.3|B0303.3.2	-0.0585289	0.990568
B0303.3|B0303.3|B0303.3.3	-0.0974342	0.973163
B0303.4|B0303.4|B0303.4.1	-0.0541688	0.988746
B0303.4|B0303.4|B0303.4.2	-0.0581319	0.985301
B0303.7|B0303.7|B0303.7a	0.00328098	0.998668
B0303.7|B0303.7|B0303.7b	0.120758	0.948637
B0304.2|B0304.2|B0304.2	0.374634	0.924037
B0304.4|B0304.4|B0304.4	0.32839	0.946615
B0310.11|B0310.11|B0310.11	1.70039	0.924037
B0310.1|B0310.1|B0310.1a	0.096512	0.982207
B0310.1|B0310.1|B0310.1b	0.0543571	0.994227
B0310.2|B0310.2|B0310.2.1	0.200089	0.946615
B0310.2|B0310.2|B0310.2.2	0.185928	0.947014
B0310.3|B0310.3|B0310.3	-0.133443	0.994227
B0310.6|B0310.6|B0310.6	0.357465	0.955607
B0331.2|B0331.2|B0331.2	-0.495951	0.948637
B0334.10|B0334.10|B0334.10	0.57754	0.93478
B0334.13|B0334.13|B0334.13	0.22186	0.983055
B0334.15|B0334.15|B0334.15.1	-0.162337	0.937936
B0334.15|B0334.15|B0334.15.2	-0.161037	0.937936
B0334.15|B0334.15|B0334.15.3	-0.150784	0.946615
B0334.15|B0334.15|B0334.15.4	-0.154266	0.945691
B0334.3|B0334.3|B0334.3a.1	-0.160968	0.926033
B0334.3|B0334.3|B0334.3a.2	-0.162361	0.925637
B0334.3|B0334.3|B0334.3b	-0.167287	0.924708
B0334.4|B0334.4|B0334.4	-0.0773871	0.982196
B0334.5|B0334.5|B0334.5.1	-0.160684	0.937936
B0334.5|B0334.5|B0334.5.2	-0.160966	0.937936
B0334.5|B0334.5|B0334.5.3	-0.162376	0.937936
B0334.6|B0334.6|B0334.6	-0.302191	0.924037
B0334.9|B0334.9|B0334.9	1.11507	0.948637
B0336.11|B0336.11|B0336.11a	-0.253984	0.924037
B0336.11|B0336.11|B0336.11b	0.157954	0.961056
B0336.13|B0336.13|B0336.13	-0.00225381	0.999379
B0336.3|B0336.3|B0336.3	0.145507	0.934597
B0336.5|B0336.5|B0336.5a	0.0962794	0.969417
B0336.5|B0336.5|B0336.5b	0.128501	0.955607
B0336.7|B0336.7|B0336.7a	0.00962908	0.997654
B0336.7|B0336.7|B0336.7b.1	0.00540463	0.998668
B0336.7|B0336.7|B0336.7b.2	0.00962908	0.997654
B0344.1|B0344.1|B0344.1	0.481538	0.891489
B0348.2|B0348.2|B0348.2	-0.89797	0.924037
B0348.5|B0348.5|B0348.5	-0.294429	0.952375
B0350.74|B0350.74|B0350.74	-1.67788	0.924037
B0353.1|B0353.1|B0353.1a	-0.0563148	0.990664
B0353.1|B0353.1|B0353.1b	-0.115427	0.968438
B0361.2|B0361.2|B0361.2a	0.10854	0.970513
B0361.2|B0361.2|B0361.2b	0.130274	0.955988
B0361.3|B0361.3|B0361.3.1	-0.0834312	0.970513
B0361.3|B0361.3|B0361.3.2	-0.0834312	0.970513
B0361.4|B0361.4|B0361.4	0.447743	0.941319
B0361.6|B0361.6|B0361.6	-0.072489	0.984236
B0361.8|B0361.8|B0361.8.1	-0.132586	0.959508
B0361.8|B0361.8|B0361.8.2	-0.136822	0.958796
B0361.9|B0361.9|B0361.9	-0.0232959	0.994549
B0365.1|B0365.1|B0365.1	-0.445364	0.9211
B0365.7|B0365.7|B0365.7	1.05991	0.700685
B0379.1|B0379.1|B0379.1a	0.0559937	0.994227
B0379.1|B0379.1|B0379.1b	0.0672198	0.994227
B0391.10|B0391.10|B0391.10.1	0.000401083	0.999742
B0391.10|B0391.10|B0391.10.2	0.143311	0.972489
B0391.8|B0391.8|B0391.8	-0.175203	0.959254
B0393.3|B0393.3|B0393.3	0.189574	0.946615
B0393.4|B0393.4|B0393.4	0.311877	0.984236
B0393.5|B0393.5|B0393.5	-0.11918	0.971752
B0393.6|B0393.6|B0393.6	0.771665	0.924037
B0393.7|B0393.7|B0393.7	0.425231	0.966291
B0393.8|B0393.8|B0393.8	-0.175633	0.955988
B0393.9|B0393.9|B0393.9a	-0.135081	0.983055
B0393.9|B0393.9|B0393.9b	-0.141178	0.979244
B0395.3|B0395.3|B0395.3.1	0.0344706	0.994227
B0395.3|B0395.3|B0395.3.2	0.017012	0.994549
B0395.7|B0395.7|B0395.7	1.44457	0.924037
B0403.3|B0403.3|B0403.3	0.316926	0.965573
B0403.5|B0403.5|B0403.5	0.291694	0.946615
B0403.6|B0403.6|B0403.6	0.36154	0.955988
B0403.9|B0403.9|B0403.9	1.04747	0.926717
B0410.1|B0410.1|B0410.1	2.65285	0.884555
B0410.3|B0410.3|B0410.3	-0.100808	0.993431
B0412.3|B0412.3|B0412.3.1	0.139648	0.962237
B0412.3|B0412.3|B0412.3.2	0.139648	0.962237
B0416.1|B0416.1|B0416.1	-0.164188	0.936369
B0416.3|B0416.3|B0416.3	0.105987	0.993431
B0416.4|B0416.4|B0416.4	0.485125	0.924037
B0416.5|B0416.5|B0416.5a	-0.0351968	0.994426
B0416.5|B0416.5|B0416.5b	-0.0513616	0.992026
B0416.7|B0416.7|B0416.7a	0.103662	0.994426
B0416.7|B0416.7|B0416.7b	0.0980684	0.994426
B0432.10|B0432.10|B0432.10.1	-0.0205002	0.994426
B0432.10|B0432.10|B0432.10.2	-0.0121594	0.996754
B0432.13|B0432.13|B0432.13.1	0.115724	0.971236
B0432.13|B0432.13|B0432.13.2	0.0960125	0.977462
B0432.14|B0432.14|B0432.14	0.382978	0.937936
B0432.1|B0432.1|B0432.1	1.40838	0.716695
B0432.6|B0432.6|B0432.6	-0.0583203	0.977462
B0432.7|B0432.7|B0432.7	0.0917285	0.967054
B0432.8|B0432.8|B0432.8	0.0597143	0.994227
B0432.9|B0432.9|B0432.9	0.103181	0.972233
B0454.5|B0454.5|B0454.5	-1.13281	0.884555
B0454.6|B0454.6|B0454.6	-0.0612089	0.994426
B0454.8|B0454.8|B0454.8	0.190439	0.977435
B0454.9|B0454.9|B0454.9	-0.00881749	0.997654
B0457.16|B0457.16|B0457.16	1.14387	0.924037
B0457.19|B0457.19|B0457.19	0.894821	0.924037
B0457.2|B0457.2|B0457.2	-0.563938	0.924037
B0457.6|B0457.6|B0457.6	-0.291653	0.934597
B0462.1|B0462.1|B0462.1	-0.599353	0.924037
B0462.4|B0462.4|B0462.4	1.15161	0.90803
B0462.5|B0462.5|B0462.5	0.971305	0.924037
B0464.2|B0464.2|B0464.2a	0.121667	0.959508
B0464.2|B0464.2|B0464.2b	0.120336	0.952429
B0464.2|B0464.2|B0464.2c	0.123	0.959508
B0464.2|B0464.2|B0464.2d	0.119034	0.953138
B0464.6|B0464.6|B0464.6.1	-0.0782166	0.985301
B0464.6|B0464.6|B0464.6.2	-0.0849365	0.983055
B0464.6|B0464.6|B0464.6.3	-0.072876	0.98819
B0464.9|B0464.9|B0464.9	0.019667	0.994426
B0478.3|B0478.3|B0478.3	0.305013	0.972233
B0491.1|B0491.1|B0491.1	-0.164972	0.931929
B0491.5|B0491.5|B0491.5.1	-0.0447816	0.990828
B0491.5|B0491.5|B0491.5.2	-0.0450533	0.990664
B0491.5|B0491.5|B0491.5.3	-0.0456202	0.990664
B0491.5|B0491.5|B0491.5.4	-0.054309	0.985749
B0491.6|B0491.6|B0491.6a	-0.0417235	0.994227
B0491.6|B0491.6|B0491.6b	-0.0431843	0.993249
B0491.7|B0491.7|B0491.7.1	-0.212457	0.951885
B0491.7|B0491.7|B0491.7.2	-0.212457	0.951885
B0495.15|B0495.15|B0495.15	1.09383	0.924037
B0495.2|B0495.2|B0495.2	0.113737	0.971752
B0495.5|B0495.5|B0495.5.1	-0.197517	0.939682
B0495.5|B0495.5|B0495.5.2	-0.191752	0.946615
B0495.6|B0495.6|B0495.6	-0.0285431	0.994426
B0495.7|B0495.7|B0495.7.1	0.104493	0.966291
B0495.7|B0495.7|B0495.7.2	0.101847	0.966377
B0495.7|B0495.7|B0495.7.3	0.0966788	0.96782
B0495.8|B0495.8|B0495.8a.1	0.0359247	0.993112
B0495.8|B0495.8|B0495.8a.2	0.0158803	0.994426
B0495.8|B0495.8|B0495.8b.1	0.0215837	0.994426
B0495.8|B0495.8|B0495.8b.2	-0.056641	0.99254
B0495.9|B0495.9|B0495.9	-0.0835195	0.976459
B0496.1|B0496.1|B0496.1	0.718544	0.955988
B0496.2|B0496.2|B0496.2	0.131288	0.983055
B0496.6|B0496.6|B0496.6	-0.610176	0.955607
B0507.10|B0507.10|B0507.10	-0.926881	0.756401
B0507.1|B0507.1|B0507.1	-0.313168	0.924037
B0507.2|B0507.2|B0507.2	-0.341426	0.924037
B0507.3|B0507.3|B0507.3a	-0.235387	0.946243
B0507.3|B0507.3|B0507.3b	-0.235387	0.946243
B0507.6|B0507.6|B0507.6	-0.22511	0.984647
B0507.7|B0507.7|B0507.7.1	0.0953911	0.994426
B0507.7|B0507.7|B0507.7.2	0.0953911	0.994426
B0507.8|B0507.8|B0507.8	-1.00884	0.924037
B0507.9|B0507.9|B0507.9	-0.233647	0.992534
B0511.11|B0511.11|B0511.11	-0.341108	0.924037
B0511.12|B0511.12|B0511.12	0.153853	0.96153
B0511.13|B0511.13|B0511.13	-0.0398126	0.994227
B0511.14|B0511.14|B0511.14a	0.382326	0.924037
B0511.14|B0511.14|B0511.14b	0.405656	0.924037
B0511.16|B0511.16|B0511.16	-0.524473	0.950769
B0511.2|B0511.2|B0511.2	-0.127727	0.972233
B0511.6|B0511.6|B0511.6.1	-0.151273	0.946615
B0511.6|B0511.6|B0511.6.2	-0.151365	0.946615
B0511.7|B0511.7|B0511.7	-0.0349409	0.994227
B0513.12|B0513.12|B0513.12	0.0271418	0.994426
B0513.2|B0513.2|B0513.2a.1	-0.0227366	0.994426
B0513.2|B0513.2|B0513.2a.2	-0.0227366	0.994426
B0513.2|B0513.2|B0513.2b.1	-0.0257041	0.994426
B0513.2|B0513.2|B0513.2b.2	-0.0227366	0.994426
B0513.4|B0513.4|B0513.4a	0.399114	0.955988
B0513.4|B0513.4|B0513.4b	0.736393	0.924037
B0513.5|B0513.5|B0513.5.1	0.274399	0.952429
B0513.5|B0513.5|B0513.5.2	0.255594	0.955988
B0513.6|B0513.6|B0513.6	0.570498	0.951885
B0513.7|B0513.7|B0513.7	-0.0797893	0.983055
B0513.9|B0513.9|B0513.9a	-0.144363	0.990664
B0513.9|B0513.9|B0513.9b.1	-0.142185	0.990455
B0513.9|B0513.9|B0513.9b.2	-0.10255	0.994227
B0524.3|B0524.3|B0524.3	0.508293	0.936369
B0524.4|B0524.4|B0524.4	0.465599	0.982207
B0524.6|B0524.6|B0524.6	0.17201	0.924037
B0545.4|B0545.4|B0545.4	0.33707	0.955988
B0546.2|B0546.2|B0546.2.1	0.031489	0.994227
B0546.2|B0546.2|B0546.2.2	0.00553493	0.997716
B0546.3|B0546.3|B0546.3	0.0212364	0.995292
B0546.4|B0546.4|B0546.4a	-0.0217677	0.994426
B0546.4|B0546.4|B0546.4b	-0.0140588	0.996496
B0546.5|B0546.5|B0546.5	0.355815	0.968438
B0554.4|B0554.4|B0554.4	-0.313831	0.982196
B0554.5|B0554.5|B0554.5	0.419034	0.983055
B0554.7|B0554.7|B0554.7	0.548936	0.925637
B0563.1|B0563.1|B0563.1	0.427101	0.945633
B0563.5|B0563.5|B0563.5	-0.686034	0.952429
B0563.6|B0563.6|B0563.6a	0.008229	0.998668
B0563.6|B0563.6|B0563.6b.1	0.0559457	0.994426
B0563.6|B0563.6|B0563.6b.2	0.0559457	0.994426
B0563.6|B0563.6|B0563.6c	0.00777651	0.998764
B0563.7|B0563.7|B0563.7	-0.0319167	0.996457
B0563.8|B0563.8|B0563.8	0.448887	0.934597
B0564.11|B0564.11|B0564.11.1	0.00119725	0.999446
B0564.11|B0564.11|B0564.11.2	0.00119725	0.999446
B0564.2|B0564.2|B0564.2	-0.128464	0.964613
B0564.3|B0564.3|B0564.3.1	-0.193455	0.955014
B0564.3|B0564.3|B0564.3.2	-0.199001	0.952591
B0564.4|B0564.4|B0564.4	-0.0496249	0.994426
B0564.6|B0564.6|B0564.6a	-0.0459943	0.994227
B0564.6|B0564.6|B0564.6b	-0.0463759	0.994227
B0564.7|B0564.7|B0564.7.1	-0.0705199	0.983055
B0564.7|B0564.7|B0564.7.2	-0.0764106	0.977435
B0564.9|B0564.9|B0564.9	-0.0459943	0.994227
BE0003N10.1|BE0003N10.1|BE0003N10.1	0.0889512	0.985301
BE0003N10.3|BE0003N10.3|BE0003N10.3	-0.27792	0.924037
BE0003N10.4|BE0003N10.4|BE0003N10.4	2.94446	0.889226
BE0003N10.5|BE0003N10.5|BE0003N10.5	2.89354	0.90803
BE10.3|BE10.3|BE10.3	0.528962	0.924037
BE10.4|BE10.4|BE10.4	0.372328	0.936369
BE10.5|BE10.5|BE10.5.1	0.650553	0.951707
BE10.6|BE10.6|BE10.6	-0.113942	0.985047
C01A2.1|C01A2.1|C01A2.1.1	0.168044	0.974053
C01A2.1|C01A2.1|C01A2.1.2	0.131703	0.985301
C01A2.2|C01A2.2|C01A2.2a	-0.235625	0.951385
C01A2.2|C01A2.2|C01A2.2b	-0.17522	0.96782
C01A2.3|C01A2.3|C01A2.3.1	-0.241789	0.924037
C01A2.3|C01A2.3|C01A2.3.2	-0.241789	0.924037
C01A2.4|C01A2.4|C01A2.4.1	-0.0310156	0.994426
C01A2.4|C01A2.4|C01A2.4.2	-0.0310156	0.994426
C01A2.5|C01A2.5|C01A2.5	-0.0430624	0.993112
C01B10.10|C01B10.10|C01B10.10	-0.145074	0.947587
C01B10.11|C01B10.11|C01B10.11	-0.296621	0.924037
C01B10.3|C01B10.3|C01B10.3	-0.817981	0.912442
C01B10.45|C01B10.45|C01B10.45	-0.256019	0.983055
C01B10.46|C01B10.46|C01B10.46	0.494523	0.976391
C01B10.47|C01B10.47|C01B10.47	0.577026	0.924522
C01B10.4|C01B10.4|C01B10.4	-0.380244	0.93478
C01B10.6|C01B10.6|C01B10.6a.1	-0.0702494	0.992026
C01B10.6|C01B10.6|C01B10.6a.2	-0.0702494	0.992026
C01B10.6|C01B10.6|C01B10.6b	-0.0656348	0.993112
C01B10.8|C01B10.8|C01B10.8.1	0.232047	0.948637
C01B10.8|C01B10.8|C01B10.8.2	0.232047	0.948637
C01B10.9|C01B10.9|C01B10.9	0.0380578	0.994426
C01B12.2|C01B12.2|C01B12.2	-0.165718	0.925637
C01B12.3|C01B12.3|C01B12.3	-0.660471	0.288239
C01B12.4|C01B12.4|C01B12.4	0.0832727	0.992026
C01B12.5|C01B12.5|C01B12.5	-0.410254	0.937936
C01B12.8|C01B12.8|C01B12.8	-0.083131	0.983055
C01B12.9|C01B12.9|C01B12.9	0.408428	0.948637
C01B4.6|C01B4.6|C01B4.6	0.136861	0.964341
C01B4.7|C01B4.7|C01B4.7	-0.983089	0.924037
C01B4.8|C01B4.8|C01B4.8	0.286521	0.968438
C01B4.9|C01B4.9|C01B4.9	0.0898131	0.981787
C01B7.11|C01B7.11|C01B7.11	0.796248	0.952429
C01B7.5|C01B7.5|C01B7.5	0.462699	0.933716
C01B7.7|C01B7.7|C01B7.7	2.05937	0.924037
C01B9.1|C01B9.1|C01B9.1a	0.393265	0.925637
C01B9.1|C01B9.1|C01B9.1b	0.36295	0.937936
C01B9.3|C01B9.3|C01B9.3	1.07799	0.924037
C01B9.4|C01B9.4|C01B9.4	1.03404	0.924708
C01B9.5|C01B9.5|C01B9.5	0.305244	0.9843
C01C10.2|C01C10.2|C01C10.2a	-0.107431	0.988285
C01C10.2|C01C10.2|C01C10.2b	-0.215305	0.962072
C01C4.2|C01C4.2|C01C4.2	0.791947	0.955988
C01C4.3|C01C4.3|C01C4.3a	0.322485	0.924037
C01C4.3|C01C4.3|C01C4.3b	0.28448	0.941319
C01F1.1|C01F1.1|C01F1.1	-0.00561586	0.997938
C01F1.3|C01F1.3|C01F1.3a	-0.268039	0.924037
C01F1.3|C01F1.3|C01F1.3b	-0.245872	0.924037
C01F1.4|C01F1.4|C01F1.4	0.194803	0.970513
C01F1.5|C01F1.5|C01F1.5	-0.174134	0.976427
C01F1.6|C01F1.6|C01F1.6	0.0631797	0.976391
C01F6.2|C01F6.2|C01F6.2	0.159774	0.989308
C01F6.9|C01F6.9|C01F6.9	-0.183877	0.948284
C01G10.10|C01G10.10|C01G10.10	-0.110548	0.96153
C01G10.13|C01G10.13|C01G10.13	0.864579	0.924037
C01G10.15|C01G10.15|C01G10.15	-0.537477	0.965302
C01G10.16|C01G10.16|C01G10.16	-1.71921	0.9211
C01G10.7|C01G10.7|C01G10.7	-0.245128	0.935884
C01G10.8|C01G10.8|C01G10.8.1	-0.0962998	0.984236
C01G10.8|C01G10.8|C01G10.8.2	-0.107179	0.982196
C01G10.9|C01G10.9|C01G10.9	-0.160488	0.924037
C01G12.12|C01G12.12|C01G12.12	-0.153904	0.958059
C01G12.1|C01G12.1|C01G12.1	-0.166861	0.960975
C01G12.3|C01G12.3|C01G12.3	0.335314	0.924037
C01G12.5|C01G12.5|C01G12.5	1.99479	0.150644
C01G12.7|C01G12.7|C01G12.7	0.229577	0.95922
C01G12.9|C01G12.9|C01G12.9	-0.231033	0.994227
C01G5.3|C01G5.3|C01G5.3	0.283181	0.924037
C01G5.5|C01G5.5|C01G5.5	0.347807	0.933501
C01G5.6|C01G5.6|C01G5.6	-0.0318713	0.994426
C01G5.7|C01G5.7|C01G5.7	-0.522264	0.924037
C01G5.9|C01G5.9|C01G5.9	-0.365212	0.924037
C01G6.10|C01G6.10|C01G6.10	0.546347	0.958796
C01G6.13|C01G6.13|C01G6.13	-0.196016	0.994227
C01G6.2|C01G6.2|C01G6.2	0.0927502	0.994227
C01G6.3|C01G6.3|C01G6.3.1	0.0104148	0.997654
C01G6.3|C01G6.3|C01G6.3.2	0.0103725	0.997654
C01G6.3|C01G6.3|C01G6.3.3	0.0104148	0.997654
C01G6.4|C01G6.4|C01G6.4.1	-0.0025856	0.999055
C01G6.4|C01G6.4|C01G6.4.2	-0.04544	0.988509
C01G6.5|C01G6.5|C01G6.5	0.179775	0.933716
C01G6.9|C01G6.9|C01G6.9	-0.194781	0.964341
C01G8.1|C01G8.1|C01G8.1a	1.2596	0.692275
C01G8.1|C01G8.1|C01G8.1b	1.26637	0.689626
C01G8.6|C01G8.6|C01G8.6	-0.0221355	0.996457
C01H6.11|C01H6.11|C01H6.11	-0.076804	0.994426
C01H6.2|C01H6.2|C01H6.2	-0.227725	0.945807
C01H6.3|C01H6.3|C01H6.3	-0.0121673	0.998404
C01H6.4|C01H6.4|C01H6.4	-0.491557	0.926505
C01H6.6|C01H6.6|C01H6.6.1	-0.291279	0.925637
C01H6.6|C01H6.6|C01H6.6.2	-0.289296	0.924765
C01H6.8|C01H6.8|C01H6.8a	-0.417062	0.924037
C01H6.8|C01H6.8|C01H6.8b	-0.429712	0.924037
C01H6.9|C01H6.9|C01H6.9	0.0797519	0.989308
C02B10.2|C02B10.2|C02B10.2	0.0221921	0.994426
C02B10.3|C02B10.3|C02B10.3.1	-0.245337	0.924037
C02B10.3|C02B10.3|C02B10.3.2	-0.305241	0.924037
C02B10.4|C02B10.4|C02B10.4.1	0.0432467	0.993431
C02B10.4|C02B10.4|C02B10.4.2	0.0432467	0.993431
C02B10.5|C02B10.5|C02B10.5.1	-0.0203365	0.994549
C02B10.5|C02B10.5|C02B10.5.2	-0.0203365	0.994549
C02B4.4|C02B4.4|C02B4.4	-0.198982	0.969931
C02B4.8|C02B4.8|C02B4.8	0.597193	0.953444
C02B8.1|C02B8.1|C02B8.1.1	-0.403142	0.948637
C02B8.1|C02B8.1|C02B8.1.2	-0.475218	0.924037
C02B8.3|C02B8.3|C02B8.3	-0.0133559	0.998404
C02B8.5|C02B8.5|C02B8.5	0.201177	0.985301
C02B8.6|C02B8.6|C02B8.6	-0.166951	0.946615
C02C2.4|C02C2.4|C02C2.4	0.456926	0.945848
C02C2.5|C02C2.5|C02C2.5	-0.0705486	0.994227
C02C6.3|C02C6.3|C02C6.3a	-0.194467	0.937936
C02C6.3|C02C6.3|C02C6.3b	-0.255437	0.924037
C02C6.3|C02C6.3|C02C6.3c	-0.144688	0.971143
C02C6.3|C02C6.3|C02C6.3d.1	-0.0761419	0.990455
C02C6.3|C02C6.3|C02C6.3d.2	-0.0740313	0.990664
C02D4.12|C02D4.12|C02D4.12	0.0264285	0.997654
C02D5.2|C02D5.2|C02D5.2a	-0.283626	0.924037
C02D5.2|C02D5.2|C02D5.2b	-0.283626	0.924037
C02D5.4|C02D5.4|C02D5.4	-0.148351	0.962237
C02E7.6|C02E7.6|C02E7.6	0.213094	0.967054
C02E7.7|C02E7.7|C02E7.7	0.327081	0.934597
C02F12.10|C02F12.10|C02F12.10	-0.325784	0.944595
C02F12.3|C02F12.3|C02F12.3.1	-0.0666974	0.994426
C02F12.3|C02F12.3|C02F12.3.2	-0.0843629	0.994227
C02F12.3|C02F12.3|C02F12.3.3	-0.157577	0.987833
C02F12.8|C02F12.8|C02F12.8	-0.0175476	0.996496
C02F12.9|C02F12.9|C02F12.9	-0.0119957	0.998668
C02F4.4|C02F4.4|C02F4.4	-0.507151	0.924037
C02F5.10|C02F5.10|C02F5.10	0.0408958	0.994536
C02F5.12|C02F5.12|C02F5.12	0.258043	0.934597
C02F5.13|C02F5.13|C02F5.13	-0.0587623	0.99254
C02F5.14|C02F5.14|C02F5.14	-0.0500707	0.994549
C02F5.2|C02F5.2|C02F5.2	-0.0270705	0.997654
C02F5.3|C02F5.3|C02F5.3.1	-0.0314635	0.994426
C02F5.3|C02F5.3|C02F5.3.2	-0.0314635	0.994426
C02F5.5|C02F5.5|C02F5.5	0.04327	0.996381
C02F5.6|C02F5.6|C02F5.6a	0.298666	0.943017
C02F5.6|C02F5.6|C02F5.6b	0.291098	0.945848
C02F5.7|C02F5.7|C02F5.7a.1	-0.0933677	0.951885
C02F5.7|C02F5.7|C02F5.7a.2	-0.0997022	0.948901
C02F5.7|C02F5.7|C02F5.7a.3	-0.0997022	0.948901
C02F5.7|C02F5.7|C02F5.7a.4	-0.0997022	0.948901
C02F5.7|C02F5.7|C02F5.7b.1	-0.0867853	0.955607
C02F5.7|C02F5.7|C02F5.7b.2	-0.0933448	0.951885
C02G6.1|C02G6.1|C02G6.1	0.0268284	0.994426
C02G6.2|C02G6.2|C02G6.2	0.367533	0.924037
C02G6.3|C02G6.3|C02G6.3	-0.378158	0.937936
C03A3.1|C03A3.1|C03A3.1a	-0.336171	0.912442
C03A3.1|C03A3.1|C03A3.1b	-0.341003	0.912442
C03A3.2|C03A3.2|C03A3.2.1	0.0136527	0.994549
C03A3.2|C03A3.2|C03A3.2.2	0.0136527	0.994549
C03A3.3|C03A3.3|C03A3.3	0.176913	0.983169
C03A7.12|C03A7.12|C03A7.12	-0.0536334	0.994426
C03A7.13|C03A7.13|C03A7.13	0.568917	0.924708
C03A7.15|C03A7.15|C03A7.15	0.950169	0.924037
C03A7.2|C03A7.2|C03A7.2	0.550349	0.924037
C03B1.10|C03B1.10|C03B1.10	0.532129	0.955362
C03B1.13|C03B1.13|C03B1.13	-0.0271154	0.996457
C03B1.14|C03B1.14|C03B1.14	-0.475212	0.927477
C03B1.1|C03B1.1|C03B1.1	-0.181635	0.98846
C03B1.2|C03B1.2|C03B1.2	-0.109274	0.994227
C03B1.4|C03B1.4|C03B1.4	-0.353508	0.966291
C03B1.5|C03B1.5|C03B1.5	0.0423062	0.996381
C03B1.7|C03B1.7|C03B1.7	0.0149297	0.99746
C03B8.2|C03B8.2|C03B8.2	-0.126369	0.971143
C03B8.3|C03B8.3|C03B8.3	0.0240991	0.997654
C03C10.2|C03C10.2|C03C10.2	-0.393645	0.924037
C03C10.4|C03C10.4|C03C10.4	0.123394	0.955988
C03C10.5|C03C10.5|C03C10.5	-0.243455	0.924708
C03C10.7|C03C10.7|C03C10.7	0.290009	0.935176
C03C10.9|C03C10.9|C03C10.9	-0.478365	0.924037
C03C11.1|C03C11.1|C03C11.1	-0.0209519	0.997149
C03D6.1|C03D6.1|C03D6.1	0.056597	0.993112
C03E10.3|C03E10.3|C03E10.3	0.00152479	0.999446
C03F11.1|C03F11.1|C03F11.1	-0.0935215	0.994227
C03F11.2|C03F11.2|C03F11.2	0.160252	0.984236
C03F11.4|C03F11.4|C03F11.4.1	0.0804095	0.994227
C03F11.4|C03F11.4|C03F11.4.2	0.085779	0.994227
C03F11.4|C03F11.4|C03F11.4.3	0.0905866	0.994227
C03G6.17|C03G6.17|C03G6.17	0.0666509	0.994227
C03G6.5|C03G6.5|C03G6.5	-0.496961	0.951885
C03H12.1|C03H12.1|C03H12.1	-0.0717567	0.98122
C03H12.2|C03H12.2|C03H12.2	-0.373256	0.947014
C03H12.3|C03H12.3|C03H12.3	-0.385632	0.946615
C03H5.2|C03H5.2|C03H5.2	-0.121753	0.955988
C03H5.3|C03H5.3|C03H5.3	0.00662533	0.997708
C03H5.4|C03H5.4|C03H5.4	0.263388	0.977435
C03H5.5|C03H5.5|C03H5.5	-0.155744	0.951885
C03H5.6|C03H5.6|C03H5.6	0.338851	0.934597
C03H5.7|C03H5.7|C03H5.7	0.531379	0.924037
C04A11.1|C04A11.1|C04A11.1	0.321617	0.939333
C04A11.2|C04A11.2|C04A11.2	-0.0317539	0.994227
C04B4.1|C04B4.1|C04B4.1.1	-1.07864	0.925637
C04B4.1|C04B4.1|C04B4.1.2	-1.07864	0.925637
C04B4.2|C04B4.2|C04B4.2	1.3318	0.924037
C04B4.4|C04B4.4|C04B4.4	0.420725	0.976427
C04C11.1|C04C11.1|C04C11.1a	0.0278855	0.996457
C04C11.1|C04C11.1|C04C11.1b	0.0595917	0.994426
C04C3.3|C04C3.3|C04C3.3.1	-0.0188404	0.994426
C04C3.3|C04C3.3|C04C3.3.2	-0.0188404	0.994426
C04C3.4|C04C3.4|C04C3.4	-0.215152	0.969681
C04C3.6|C04C3.6|C04C3.6	0.46615	0.970676
C04E12.4|C04E12.4|C04E12.4	0.205162	0.993112
C04E12.5|C04E12.5|C04E12.5	0.612731	0.968438
C04E6.11|C04E6.11|C04E6.11	-0.0935988	0.991021
C04E6.12|C04E6.12|C04E6.12	-0.435879	0.924037
C04E6.13|C04E6.13|C04E6.13	0.218958	0.983055
C04E6.7|C04E6.7|C04E6.7.1	0.18799	0.981008
C04E6.7|C04E6.7|C04E6.7.2	0.18799	0.981008
C04E6.8|C04E6.8|C04E6.8	-0.160765	0.994426
C04E7.3|C04E7.3|C04E7.3	0.0335061	0.994549
C04E7.4|C04E7.4|C04E7.4	-0.0427819	0.994426
C04E7.5|C04E7.5|C04E7.5	1.64759	0.924037
C04F1.1|C04F1.1|C04F1.1	2.15775	0.924037
C04F1.4|C04F1.4|C04F1.4	0.278245	0.989308
C04F12.12|C04F12.12|C04F12.12	0.58709	0.970513
C04F12.1|C04F12.1|C04F12.1	0.327593	0.946615
C04F12.5|C04F12.5|C04F12.5	0.27242	0.928098
C04F12.6|C04F12.6|C04F12.6	0.0340581	0.997654
C04F12.7|C04F12.7|C04F12.7	-0.392551	0.942774
C04F12.8|C04F12.8|C04F12.8	-0.109948	0.990455
C04F5.8|C04F5.8|C04F5.8.1	-0.0457036	0.992327
C04F5.8|C04F5.8|C04F5.8.2	-0.0498888	0.990664
C04F5.9|C04F5.9|C04F5.9	-0.0243097	0.994426
C04F6.2|C04F6.2|C04F6.2	-0.380131	0.955607
C04G2.10|C04G2.10|C04G2.10a	0.352498	0.951885
C04G2.10|C04G2.10|C04G2.10b	0.579522	0.924037
C04G2.2|C04G2.2|C04G2.2	-0.367796	0.971236
C04G2.3|C04G2.3|C04G2.3	0.0779688	0.994426
C04G2.5|C04G2.5|C04G2.5	-0.00910287	0.999379
C04G2.8|C04G2.8|C04G2.8.1	-0.905385	0.941793
C04G2.8|C04G2.8|C04G2.8.2	-0.905385	0.941793
C04G2.9|C04G2.9|C04G2.9	-1.23694	0.924037
C04G6.10|C04G6.10|C04G6.10	0.36602	0.951885
C04G6.14|C04G6.14|C04G6.14	0.418949	0.949919
C04G6.2|C04G6.2|C04G6.2	-1.62371	0.692275
C04G6.4|C04G6.4|C04G6.4	-0.150418	0.924037
C04G6.5|C04G6.5|C04G6.5	-0.164817	0.991021
C04G6.6|C04G6.6|C04G6.6	0.369943	0.955418
C04G6.7|C04G6.7|C04G6.7	0.246032	0.971143
C04H5.1|C04H5.1|C04H5.1	-0.0604401	0.985301
C04H5.7|C04H5.7|C04H5.7a	1.18589	0.556546
C04H5.7|C04H5.7|C04H5.7b	0.786786	0.924037
C04H5.9|C04H5.9|C04H5.9	-0.288225	0.976391
C05A9.2|C05A9.2|C05A9.2	-0.255402	0.924037
C05A9.7|C05A9.7|C05A9.7	0.962296	0.925637
C05B10.17|C05B10.17|C05B10.17	0.00089769	0.999641
C05B5.10|C05B5.10|C05B5.10	-0.0285064	0.996496
C05B5.11|C05B5.11|C05B5.11	-1.52624	0.912442
C05B5.14|C05B5.14|C05B5.14	-1.36422	0.924037
C05B5.4|C05B5.4|C05B5.4	-0.324386	0.924708
C05B5.8|C05B5.8|C05B5.8	-0.230015	0.948901
C05C10.2|C05C10.2|C05C10.2a	0.328586	0.924037
C05C10.2|C05C10.2|C05C10.2b.1	0.333241	0.924037
C05C10.2|C05C10.2|C05C10.2b.2	0.332303	0.924037
C05C10.3|C05C10.3|C05C10.3.1	0.0099174	0.99746
C05C10.3|C05C10.3|C05C10.3.2	0.00113709	0.999446
C05C10.5|C05C10.5|C05C10.5a	0.579336	0.924037
C05C10.5|C05C10.5|C05C10.5b	0.575541	0.924037
C05C10.5|C05C10.5|C05C10.5c.1	0.574612	0.924037
C05C10.5|C05C10.5|C05C10.5c.2	0.572945	0.924037
C05C10.5|C05C10.5|C05C10.5c.3	0.58443	0.924037
C05C10.7|C05C10.7|C05C10.7	0.184187	0.96782
C05C12.4|C05C12.4|C05C12.4	0.276093	0.959254
C05C12.6|C05C12.6|C05C12.6	-0.117924	0.994227
C05C8.10|C05C8.10|C05C8.10	-0.0582816	0.994426
C05C8.1|C05C8.1|C05C8.1a.1	-0.177856	0.941541
C05C8.1|C05C8.1|C05C8.1a.2	-0.177856	0.941541
C05C8.1|C05C8.1|C05C8.1b	-0.169319	0.948637
C05C8.2|C05C8.2|C05C8.2.1	-0.0796439	0.971658
C05C8.2|C05C8.2|C05C8.2.2	-0.0796439	0.971658
C05C8.5|C05C8.5|C05C8.5.1	0.0197242	0.996457
C05C8.5|C05C8.5|C05C8.5.2	0.0137603	0.99746
C05C8.6|C05C8.6|C05C8.6	-0.108795	0.971143
C05C8.7|C05C8.7|C05C8.7.1	-0.256755	0.924037
C05C8.7|C05C8.7|C05C8.7.2	-0.280822	0.924037
C05C8.7|C05C8.7|C05C8.7.3	-0.263835	0.924037
C05C8.7|C05C8.7|C05C8.7.4	-0.269603	0.924037
C05C8.8|C05C8.8|C05C8.8	-0.157642	0.994227
C05C9.1|C05C9.1|C05C9.1	-0.295453	0.925637
C05C9.2|C05C9.2|C05C9.2	-0.119787	0.993431
C05C9.3|C05C9.3|C05C9.3	0.292037	0.959254
C05D10.1|C05D10.1|C05D10.1a	-0.0195935	0.994426
C05D10.1|C05D10.1|C05D10.1b	-0.0100312	0.996457
C05D10.1|C05D10.1|C05D10.1c.1	-0.0124258	0.995138
C05D10.1|C05D10.1|C05D10.1c.2	-0.0156886	0.994426
C05D10.1|C05D10.1|C05D10.1c.3	-0.0195935	0.994426
C05D10.1|C05D10.1|C05D10.1c.4	-0.0124258	0.995138
C05D10.2|C05D10.2|C05D10.2a	-0.137355	0.971143
C05D10.2|C05D10.2|C05D10.2b.1	-0.132219	0.971511
C05D10.2|C05D10.2|C05D10.2b.2	-0.0951591	0.983748
C05D10.2|C05D10.2|C05D10.2c	-0.11524	0.977462
C05D10.4|C05D10.4|C05D10.4a	-0.174451	0.946615
C05D10.4|C05D10.4|C05D10.4b	-0.159671	0.948901
C05D10.4|C05D10.4|C05D10.4c	-0.187213	0.941793
C05D11.10|C05D11.10|C05D11.10	-0.138779	0.968438
C05D11.13|C05D11.13|C05D11.13	-0.155493	0.924708
C05D11.1|C05D11.1|C05D11.1	0.132629	0.965573
C05D11.5|C05D11.5|C05D11.5	-0.031641	0.994426
C05D11.7|C05D11.7|C05D11.7a.1	0.208084	0.924037
C05D11.7|C05D11.7|C05D11.7a.2	0.207017	0.924037
C05D11.7|C05D11.7|C05D11.7b	0.206605	0.924037
C05D11.8|C05D11.8|C05D11.8	0.179858	0.946615
C05D11.9|C05D11.9|C05D11.9	0.0626475	0.992026
C05D12.1|C05D12.1|C05D12.1.1	-0.32691	0.924037
C05D12.1|C05D12.1|C05D12.1.2	-0.375128	0.924037
C05D12.2|C05D12.2|C05D12.2	0.0266859	0.99781
C05D12.3|C05D12.3|C05D12.3a	0.207636	0.971143
C05D12.3|C05D12.3|C05D12.3b	0.206525	0.971143
C05D12.3|C05D12.3|C05D12.3c.1	0.192115	0.972489
C05D12.3|C05D12.3|C05D12.3c.2	0.192115	0.972489
C05D12.4|C05D12.4|C05D12.4	0.206634	0.947748
C05D12.5|C05D12.5|C05D12.5	0.19478	0.964341
C05D12.7|C05D12.7|C05D12.7	-0.438022	0.924037
C05D2.10|C05D2.10|C05D2.10a.1	-0.042459	0.98846
C05D2.10|C05D2.10|C05D2.10a.2	-0.0604177	0.974441
C05D2.10|C05D2.10|C05D2.10b	-0.0526423	0.983055
C05D2.11|C05D2.11|C05D2.11	-0.112634	0.973306
C05D2.14|C05D2.14|C05D2.14	-0.0168691	0.998404
C05D2.15|C05D2.15|C05D2.15	-0.245553	0.991757
C05D2.3|C05D2.3|C05D2.3	-0.123871	0.994426
C05D2.6|C05D2.6|C05D2.6a	0.0938071	0.959508
C05D2.6|C05D2.6|C05D2.6b	0.0916329	0.959254
C05D2.8|C05D2.8|C05D2.8	-0.515793	0.789255
C05D9.3|C05D9.3|C05D9.3	-0.177851	0.924037
C05D9.4|C05D9.4|C05D9.4	0.064059	0.994426
C05D9.7|C05D9.7|C05D9.7	-0.282688	0.924037
C05D9.9|C05D9.9|C05D9.9a	-0.187338	0.990664
C05D9.9|C05D9.9|C05D9.9b	-0.0969243	0.994426
C05E11.10|C05E11.10|C05E11.10	-0.123204	0.983055
C05E11.3|C05E11.3|C05E11.3	-0.213153	0.937936
C05E11.6|C05E11.6|C05E11.6	-0.0245565	0.99746
C05E11.7|C05E11.7|C05E11.7	-0.330711	0.924037
C05E4.12|C05E4.12|C05E4.12	-0.144968	0.990664
C05E4.7|C05E4.7|C05E4.7	0.22861	0.990664
C05E7.1|C05E7.1|C05E7.1	-0.0544091	0.994426
C05E7.2|C05E7.2|C05E7.2	0.131475	0.992011
C05E7.3|C05E7.3|C05E7.3	-0.290383	0.951885
C05E7.4|C05E7.4|C05E7.4	0.297072	0.985301
C05G5.1|C05G5.1|C05G5.1	-0.0346216	0.994426
C05G5.2|C05G5.2|C05G5.2	-0.0461	0.992743
C05G5.3|C05G5.3|C05G5.3	-0.479819	0.924037
C05G5.4|C05G5.4|C05G5.4.1	-0.0527691	0.988583
C05G5.4|C05G5.4|C05G5.4.2	-0.0527691	0.988583
C05G5.5|C05G5.5|C05G5.5	-0.178381	0.924037
C05G5.7|C05G5.7|C05G5.7	0.632134	0.955988
C05G5.9|C05G5.9|C05G5.9	-0.561291	0.957282
C05H8.3|C05H8.3|C05H8.3	0.775541	0.945698
C06A1.2|C06A1.2|C06A1.2	-0.0344119	0.994549
C06A1.3|C06A1.3|C06A1.3	0.428058	0.971093
C06A1.4|C06A1.4|C06A1.4	0.0529215	0.994426
C06A12.3|C06A12.3|C06A12.3a	-0.379875	0.924037
C06A12.3|C06A12.3|C06A12.3b.1	-0.43541	0.924037
C06A12.3|C06A12.3|C06A12.3b.2	-0.390305	0.924037
C06A12.3|C06A12.3|C06A12.3c	-0.437064	0.924037
C06A5.10|C06A5.10|C06A5.10	0.112451	0.985301
C06A5.12|C06A5.12|C06A5.12	0.103737	0.992011
C06A5.1|C06A5.1|C06A5.1	0.504725	0.924037
C06A5.2|C06A5.2|C06A5.2	0.503256	0.959343
C06A5.3|C06A5.3|C06A5.3a.1	-0.0567343	0.968438
C06A5.3|C06A5.3|C06A5.3a.2	-0.05608	0.968438
C06A5.3|C06A5.3|C06A5.3b	-0.0581402	0.965302
C06A5.4|C06A5.4|C06A5.4	0.629407	0.924037
C06A5.5|C06A5.5|C06A5.5	0.168535	0.937936
C06A5.6|C06A5.6|C06A5.6.1	0.537978	0.924037
C06A5.6|C06A5.6|C06A5.6.2	0.513538	0.924037
C06A5.8|C06A5.8|C06A5.8a	0.588925	0.924037
C06A5.8|C06A5.8|C06A5.8b.1	0.549606	0.924037
C06A5.8|C06A5.8|C06A5.8b.2	0.545651	0.924037
C06A6.2|C06A6.2|C06A6.2a	0.0318714	0.989922
C06A6.2|C06A6.2|C06A6.2b	0.0255313	0.992743
C06A6.4|C06A6.4|C06A6.4a.1	0.051551	0.989308
C06A6.4|C06A6.4|C06A6.4a.2	0.0389693	0.993431
C06A6.4|C06A6.4|C06A6.4b	0.0675874	0.983055
C06A6.5|C06A6.5|C06A6.5	-0.274603	0.924037
C06A6.7|C06A6.7|C06A6.7	-0.151528	0.983055
C06A8.1|C06A8.1|C06A8.1a.1	-0.215588	0.924037
C06A8.1|C06A8.1|C06A8.1a.2	-0.21523	0.924037
C06A8.1|C06A8.1|C06A8.1b	-0.195221	0.925637
C06A8.2|C06A8.2|C06A8.2	-0.0287092	0.994426
C06A8.3|C06A8.3|C06A8.3	-0.200846	0.951885
C06A8.6|C06A8.6|C06A8.6	1.12961	0.924037
C06A8.8|C06A8.8|C06A8.8a	0.227539	0.955607
C06A8.8|C06A8.8|C06A8.8b.1	0.271539	0.948901
C06A8.8|C06A8.8|C06A8.8b.2	0.215778	0.961341
C06B3.6|C06B3.6|C06B3.6.1	-0.630471	0.924037
C06B3.6|C06B3.6|C06B3.6.2	-0.635736	0.924037
C06B8.15|C06B8.15|C06B8.15	0.122162	0.994426
C06B8.2|C06B8.2|C06B8.2a	0.426736	0.933716
C06B8.2|C06B8.2|C06B8.2b.1	0.434119	0.926505
C06B8.2|C06B8.2|C06B8.2b.2	0.434136	0.926012
C06B8.2|C06B8.2|C06B8.2c	0.426079	0.933716
C06B8.2|C06B8.2|C06B8.2d	0.440132	0.925637
C06B8.7|C06B8.7|C06B8.7	0.171548	0.959254
C06C3.10|C06C3.10|C06C3.10	-0.425802	0.924037
C06C3.11|C06C3.11|C06C3.11	0.0517954	0.996381
C06C3.12|C06C3.12|C06C3.12	0.406554	0.937936
C06C3.3|C06C3.3|C06C3.3	0.0746838	0.994227
C06C3.4|C06C3.4|C06C3.4	-0.518345	0.924037
C06C3.5|C06C3.5|C06C3.5	0.106888	0.992215
C06C3.7|C06C3.7|C06C3.7	0.834308	0.924037
C06C3.8|C06C3.8|C06C3.8	0.917428	0.924037
C06C3.9|C06C3.9|C06C3.9	-0.551308	0.924037
C06C6.10|C06C6.10|C06C6.10	0.0953668	0.994426
C06C6.6|C06C6.6|C06C6.6	2.05367	0.924037
C06C6.7|C06C6.7|C06C6.7	1.6107	0.924037
C06E1.11|C06E1.11|C06E1.11	-0.415584	0.924037
C06E1.1|C06E1.1|C06E1.1	-0.144393	0.955988
C06E1.3|C06E1.3|C06E1.3	0.0130571	0.997654
C06E1.7|C06E1.7|C06E1.7	-0.300217	0.966291
C06E1.9|C06E1.9|C06E1.9	-0.0852358	0.98819
C06E2.1|C06E2.1|C06E2.1	-0.291137	0.950769
C06E2.5|C06E2.5|C06E2.5.1	-0.0645727	0.99254
C06E2.5|C06E2.5|C06E2.5.2	-0.074667	0.990664
C06E2.9|C06E2.9|C06E2.9	-0.747491	0.924037
C06E4.2|C06E4.2|C06E4.2	-0.307282	0.946615
C06E4.3|C06E4.3|C06E4.3	1.50964	0.889226
C06E4.6|C06E4.6|C06E4.6	0.916735	0.924037
C06E4.8|C06E4.8|C06E4.8	0.515425	0.971143
C06E7.2|C06E7.2|C06E7.2.1	-0.188532	0.947748
C06E7.2|C06E7.2|C06E7.2.2	-0.188532	0.947748
C06E7.4|C06E7.4|C06E7.4	-0.323139	0.917508
C06E7.88|C06E7.88|C06E7.88	-0.539413	0.924037
C06E8.5|C06E8.5|C06E8.5	-0.405613	0.959254
C06G1.10|C06G1.10|C06G1.10	2.69721	0.0249797
C06G1.12|C06G1.12|C06G1.12	-0.606101	0.958083
C06G1.16|C06G1.16|C06G1.16	0.32294	0.989644
C06G1.1|C06G1.1|C06G1.1a	0.0499989	0.994227
C06G1.1|C06G1.1|C06G1.1b	0.0500988	0.994227
C06G1.2|C06G1.2|C06G1.2	-0.240704	0.951885
C06G1.5|C06G1.5|C06G1.5	-0.154152	0.951885
C06G1.6|C06G1.6|C06G1.6	0.0179138	0.996496
C06G3.3|C06G3.3|C06G3.3	0.943448	0.924037
C06G3.4|C06G3.4|C06G3.4	-0.376331	0.985301
C06G3.5|C06G3.5|C06G3.5a	-0.377563	0.924037
C06G3.5|C06G3.5|C06G3.5b.1	-0.377563	0.924037
C06G3.5|C06G3.5|C06G3.5b.2	-0.382785	0.924037
C06G3.6|C06G3.6|C06G3.6	-0.142466	0.952429
C06G3.8|C06G3.8|C06G3.8	0.10813	0.98122
C06G3.9|C06G3.9|C06G3.9.1	-0.227242	0.924037
C06G3.9|C06G3.9|C06G3.9.2	-0.231336	0.924037
C06G4.1|C06G4.1|C06G4.1	0.176945	0.964341
C06G4.4|C06G4.4|C06G4.4.1	-0.176756	0.990664
C06G4.4|C06G4.4|C06G4.4.2	0.0367775	0.997708
C06G4.6|C06G4.6|C06G4.6	0.10958	0.994227
C06G8.1|C06G8.1|C06G8.1	-0.539136	0.924037
C06G8.3|C06G8.3|C06G8.3a	-0.138059	0.955988
C06G8.3|C06G8.3|C06G8.3b	-0.132428	0.95799
C06G8.3|C06G8.3|C06G8.3c	-0.137847	0.955988
C06H2.2|C06H2.2|C06H2.2	-0.202581	0.924037
C06H2.3|C06H2.3|C06H2.3.1	-0.0648065	0.985301
C06H2.3|C06H2.3|C06H2.3.2	-0.0648065	0.985301
C06H2.6|C06H2.6|C06H2.6.1	-0.103955	0.962101
C06H2.6|C06H2.6|C06H2.6.2	-0.103955	0.962101
C06H2.7|C06H2.7|C06H2.7.1	0.706053	0.924037
C06H2.7|C06H2.7|C06H2.7.2	0.709694	0.924037
C06H5.6|C06H5.6|C06H5.6	-0.333371	0.924037
C06H5.7|C06H5.7|C06H5.7.1	-0.271241	0.924037
C06H5.7|C06H5.7|C06H5.7.2	-0.271241	0.924037
C06H5.8|C06H5.8|C06H5.8	0.416339	0.924037
C07A12.2|C07A12.2|C07A12.2	-0.636864	0.946615
C07A12.7|C07A12.7|C07A12.7a.1	-0.0572326	0.983055
C07A12.7|C07A12.7|C07A12.7a.2	-0.0607165	0.980049
C07A12.7|C07A12.7|C07A12.7b	-0.0683182	0.972325
C07A12.7|C07A12.7|C07A12.7c.1	-0.0683182	0.972325
C07A12.7|C07A12.7|C07A12.7c.2	-0.104129	0.96153
C07A4.2|C07A4.2|C07A4.2	-0.189621	0.976427
C07A9.10|C07A9.10|C07A9.10	0.104097	0.994426
C07A9.12|C07A9.12|C07A9.12	-0.203252	0.952429
C07A9.13|C07A9.13|C07A9.13	-0.423212	0.951885
C07A9.14|C07A9.14|C07A9.14	1.37882	0.924037
C07A9.16|C07A9.16|C07A9.16	-0.688884	0.952429
C07A9.2|C07A9.2|C07A9.2.1	-0.0710078	0.984236
C07A9.2|C07A9.2|C07A9.2.2	-0.102111	0.965573
C07A9.5|C07A9.5|C07A9.5	-0.373527	0.951885
C07A9.8|C07A9.8|C07A9.8	0.146138	0.994227
C07A9.9|C07A9.9|C07A9.9	0.0979618	0.972233
C07B5.3|C07B5.3|C07B5.3	-0.156344	0.994227
C07B5.4|C07B5.4|C07B5.4a.1	-0.445019	0.924037
C07B5.4|C07B5.4|C07B5.4a.2	-0.444031	0.924037
C07B5.4|C07B5.4|C07B5.4b.1	-0.376436	0.924037
C07B5.4|C07B5.4|C07B5.4b.2	-0.404451	0.924037
C07B5.6|C07B5.6|C07B5.6	-0.308103	0.955607
C07B5.8|C07B5.8|C07B5.8	-0.0376943	0.997149
C07C7.1|C07C7.1|C07C7.1.1	-0.173947	0.994227
C07C7.1|C07C7.1|C07C7.1.2	-0.310949	0.9843
C07D10.1|C07D10.1|C07D10.1	-0.0281158	0.996381
C07D10.5|C07D10.5|C07D10.5.1	-0.0535145	0.99254
C07D10.5|C07D10.5|C07D10.5.2	-0.0535145	0.99254
C07D8.2|C07D8.2|C07D8.2	0.589128	0.950769
C07D8.6|C07D8.6|C07D8.6	0.176609	0.933716
C07E3.10|C07E3.10|C07E3.10	-0.20631	0.970552
C07E3.3|C07E3.3|C07E3.3.1	-0.309954	0.924037
C07E3.3|C07E3.3|C07E3.3.2	-0.29845	0.924037
C07E3.4|C07E3.4|C07E3.4	0.246771	0.956266
C07E3.6|C07E3.6|C07E3.6	-0.169128	0.935176
C07E3.8|C07E3.8|C07E3.8	-0.105218	0.994227
C07E3.9|C07E3.9|C07E3.9	-0.327096	0.924037
C07F11.2|C07F11.2|C07F11.2	0.202163	0.97738
C07G1.2|C07G1.2|C07G1.2	-0.44655	0.937936
C07G1.6|C07G1.6|C07G1.6	-1.15187	0.924037
C07G1.7|C07G1.7|C07G1.7	-0.112745	0.994426
C07G3.10|C07G3.10|C07G3.10	-0.656879	0.924037
C07G3.8|C07G3.8|C07G3.8	-0.871693	0.924037
C07H4.1|C07H4.1|C07H4.1	0.137587	0.983302
C07H6.2|C07H6.2|C07H6.2	-0.136565	0.964613
C07H6.4|C07H6.4|C07H6.4	0.0560318	0.990455
C07H6.9|C07H6.9|C07H6.9	-0.114075	0.994227
C08A9.10|C08A9.10|C08A9.10	0.653289	0.962237
C08A9.2|C08A9.2|C08A9.2	0.556389	0.924708
C08A9.3|C08A9.3|C08A9.3a	-0.369772	0.96782
C08A9.3|C08A9.3|C08A9.3b	-0.689164	0.924708
C08A9.6|C08A9.6|C08A9.6	-0.102183	0.98122
C08A9.8|C08A9.8|C08A9.8	-0.180345	0.976391
C08A9.9|C08A9.9|C08A9.9.1	0.554506	0.937936
C08A9.9|C08A9.9|C08A9.9.2	0.531259	0.945698
C08B11.3|C08B11.3|C08B11.3.1	0.140894	0.955988
C08B11.3|C08B11.3|C08B11.3.2	0.134827	0.955988
C08B11.6|C08B11.6|C08B11.6.1	0.00164626	0.999446
C08B11.6|C08B11.6|C08B11.6.2	-0.0023341	0.999379
C08B11.8|C08B11.8|C08B11.8	0.130241	0.971143
C08B11.9|C08B11.9|C08B11.9	-0.193855	0.937936
C08B6.10|C08B6.10|C08B6.10	0.16805	0.975137
C08B6.11|C08B6.11|C08B6.11	0.055917	0.994426
C08B6.15|C08B6.15|C08B6.15	0.402485	0.98142
C08B6.17|C08B6.17|C08B6.17	0.440388	0.924037
C08B6.2|C08B6.2|C08B6.2a	0.918575	0.955523
C08B6.2|C08B6.2|C08B6.2b	1.26527	0.933716
C08B6.2|C08B6.2|C08B6.2c	0.876434	0.955523
C08B6.3|C08B6.3|C08B6.3.1	-0.121405	0.985301
C08B6.3|C08B6.3|C08B6.3.2	-0.140036	0.983055
C08B6.4|C08B6.4|C08B6.4a	0.18123	0.973967
C08B6.4|C08B6.4|C08B6.4b	0.179936	0.974855
C08B6.5|C08B6.5|C08B6.5	0.70008	0.936698
C08B6.7|C08B6.7|C08B6.7a.1	-0.0105748	0.996754
C08B6.7|C08B6.7|C08B6.7a.2	-0.0158586	0.994426
C08B6.7|C08B6.7|C08B6.7b	-0.015753	0.994536
C08B6.8|C08B6.8|C08B6.8	-0.0418296	0.994227
C08C3.4|C08C3.4|C08C3.4a	0.328507	0.924037
C08C3.4|C08C3.4|C08C3.4b	0.286369	0.936369
C08D8.1|C08D8.1|C08D8.1	0.177298	0.991936
C08E3.13|C08E3.13|C08E3.13.1	-0.1153	0.994227
C08E3.13|C08E3.13|C08E3.13.2	-0.171459	0.991757
C08E3.1|C08E3.1|C08E3.1	-0.12036	0.994227
C08E8.10|C08E8.10|C08E8.10	1.42748	0.0981988
C08E8.1|C08E8.1|C08E8.1.1	0.711679	0.93478
C08E8.1|C08E8.1|C08E8.1.2	0.643477	0.947014
C08E8.4|C08E8.4|C08E8.4	-1.79207	0.592664
C08E8.6|C08E8.6|C08E8.6	0.522335	0.983055
C08E8.7|C08E8.7|C08E8.7	0.406806	0.957593
C08E8.9|C08E8.9|C08E8.9	0.522294	0.983055
C08F1.10|C08F1.10|C08F1.10	-0.155113	0.951885
C08F1.11|C08F1.11|C08F1.11	-0.107219	0.968893
C08F1.6|C08F1.6|C08F1.6	-0.0658094	0.985301
C08F1.8|C08F1.8|C08F1.8	0.186283	0.968438
C08F11.10|C08F11.10|C08F11.10	-0.129236	0.989922
C08F11.13|C08F11.13|C08F11.13.1	0.0668346	0.994227
C08F11.13|C08F11.13|C08F11.13.2	0.0660512	0.994227
C08F11.16|C08F11.16|C08F11.16	0.171094	0.983055
C08F11.1|C08F11.1|C08F11.1	-0.434915	0.955988
C08F11.6|C08F11.6|C08F11.6	-0.0271702	0.994426
C08F11.7|C08F11.7|C08F11.7	-0.0838	0.994426
C08F8.2|C08F8.2|C08F8.2a	0.0971766	0.985634
C08F8.2|C08F8.2|C08F8.2b	0.0844458	0.971143
C08F8.3|C08F8.3|C08F8.3	0.397914	0.924037
C08F8.6|C08F8.6|C08F8.6	0.324181	0.955224
C08F8.9|C08F8.9|C08F8.9	-0.156318	0.951885
C08G5.3|C08G5.3|C08G5.3	1.00871	0.924037
C08G5.5|C08G5.5|C08G5.5	-0.272206	0.937936
C08G5.6|C08G5.6|C08G5.6	-0.172256	0.994227
C08G5.7|C08G5.7|C08G5.7a	-0.36907	0.924037
C08G5.7|C08G5.7|C08G5.7b	-0.38719	0.924037
C08G9.1|C08G9.1|C08G9.1	-0.207769	0.949891
C08G9.2|C08G9.2|C08G9.2	-0.0263523	0.994994
C08H9.13|C08H9.13|C08H9.13	-0.112794	0.994536
C08H9.15|C08H9.15|C08H9.15	-0.41618	0.924037
C08H9.16|C08H9.16|C08H9.16	-0.0528816	0.991588
C08H9.1|C08H9.1|C08H9.1	0.364069	0.962237
C08H9.2|C08H9.2|C08H9.2a	0.00232214	0.999446
C08H9.2|C08H9.2|C08H9.2b.1	-0.00204226	0.999446
C08H9.2|C08H9.2|C08H9.2b.2	-0.000477074	0.999628
C08H9.3|C08H9.3|C08H9.3a	-0.185543	0.955523
C08H9.3|C08H9.3|C08H9.3b	-0.0450734	0.994426
C08H9.6|C08H9.6|C08H9.6	0.522196	0.968438
C08H9.9|C08H9.9|C08H9.9	1.17514	0.925637
C09B7.2|C09B7.2|C09B7.2.1	-0.336826	0.924708
C09B7.2|C09B7.2|C09B7.2.2	-0.336826	0.924708
C09B8.12|C09B8.12|C09B8.12	0.531854	0.969317
C09B8.3|C09B8.3|C09B8.3	-0.491938	0.924037
C09B8.4|C09B8.4|C09B8.4	0.0676765	0.994426
C09B8.5|C09B8.5|C09B8.5	0.162164	0.985634
C09B8.8|C09B8.8|C09B8.8	-0.0986252	0.994227
C09B9.3|C09B9.3|C09B9.3a	-0.0539615	0.996381
C09B9.7|C09B9.7|C09B9.7	1.28745	0.924037
C09B9.8|C09B9.8|C09B9.8	-0.200782	0.968438
C09D4.1|C09D4.1|C09D4.1a	-0.190468	0.934597
C09D4.1|C09D4.1|C09D4.1b.1	-0.136546	0.952429
C09D4.1|C09D4.1|C09D4.1b.2	-0.136546	0.952429
C09D4.2|C09D4.2|C09D4.2	-0.142299	0.979244
C09D4.3|C09D4.3|C09D4.3	0.0693017	0.994549
C09D4.4|C09D4.4|C09D4.4a	0.246029	0.937936
C09D4.4|C09D4.4|C09D4.4b	0.257664	0.935176
C09D4.4|C09D4.4|C09D4.4c	0.267776	0.934597
C09D4.6|C09D4.6|C09D4.6	0.046927	0.99746
C09D8.7|C09D8.7|C09D8.7	0.574375	0.96582
C09D8.8|C09D8.8|C09D8.8	1.88302	0.917508
C09E7.10|C09E7.10|C09E7.10.1	1.04262	0.924037
C09E7.10|C09E7.10|C09E7.10.2	1.21639	0.924037
C09E7.4|C09E7.4|C09E7.4	-0.0406059	0.994426
C09E7.5|C09E7.5|C09E7.5	-0.142221	0.993995
C09E7.6|C09E7.6|C09E7.6	0.139787	0.992026
C09E7.7|C09E7.7|C09E7.7.1	-0.0566609	0.994227
C09E7.7|C09E7.7|C09E7.7.2	-0.0555984	0.994227
C09E7.8|C09E7.8|C09E7.8a	0.21327	0.947014
C09E7.8|C09E7.8|C09E7.8b	0.20508	0.948637
C09E7.9|C09E7.9|C09E7.9	-0.0263934	0.995238
C09E8.1|C09E8.1|C09E8.1a	-0.0421191	0.990455
C09E8.1|C09E8.1|C09E8.1b	-0.0331582	0.993112
C09E9.1|C09E9.1|C09E9.1	0.0329548	0.994426
C09F12.2|C09F12.2|C09F12.2	-0.687486	0.924037
C09F12.3|C09F12.3|C09F12.3	0.120323	0.991021
C09F12.6|C09F12.6|C09F12.6	-0.0057985	0.999055
C09F5.1|C09F5.1|C09F5.1	-0.267306	0.924037
C09F5.3|C09F5.3|C09F5.3	-0.532621	0.924037
C09F9.1|C09F9.1|C09F9.1	-0.24121	0.972489
C09F9.2|C09F9.2|C09F9.2	-0.129461	0.970513
C09F9.4|C09F9.4|C09F9.4	-0.144734	0.959466
C09F9.7|C09F9.7|C09F9.7	0.289982	0.948637
C09F9.8|C09F9.8|C09F9.8	0.641969	0.965573
C09G1.3|C09G1.3|C09G1.3	0.410878	0.971658
C09G1.4|C09G1.4|C09G1.4	0.208632	0.950613
C09G1.5|C09G1.5|C09G1.5.1	-0.0826336	0.989922
C09G1.5|C09G1.5|C09G1.5.2	-0.0840978	0.989308
C09G1.5|C09G1.5|C09G1.5.3	-0.0840978	0.989308
C09G12.17|C09G12.17|C09G12.17	-0.520853	0.955988
C09G12.19|C09G12.19|C09G12.19	0.510482	0.955988
C09G4.2|C09G4.2|C09G4.2a	-0.102463	0.986955
C09G4.2|C09G4.2|C09G4.2b.1	0.00620759	0.998668
C09G4.2|C09G4.2|C09G4.2b.2	0.00620759	0.998668
C09G4.2|C09G4.2|C09G4.2c	-0.117536	0.983055
C09G4.2|C09G4.2|C09G4.2d.1	0.00224583	0.999446
C09G4.2|C09G4.2|C09G4.2d.2	0.0121932	0.997654
C09G4.2|C09G4.2|C09G4.2d.3	-0.00216977	0.999446
C09G4.2|C09G4.2|C09G4.2d.4	0.00620759	0.998668
C09G4.4|C09G4.4|C09G4.4	0.0130874	0.997149
C09G5.7|C09G5.7|C09G5.7	0.612014	0.924037
C09G5.8|C09G5.8|C09G5.8a	-0.179624	0.955988
C09G5.8|C09G5.8|C09G5.8b	-0.193229	0.951885
C09G5.8|C09G5.8|C09G5.8c	-0.0157171	0.996875
C09G9.1|C09G9.1|C09G9.1.1	0.0415569	0.990455
C09G9.1|C09G9.1|C09G9.1.2	0.0300343	0.994227
C09G9.2|C09G9.2|C09G9.2a	0.0151178	0.996381
C09G9.2|C09G9.2|C09G9.2b.1	0.0248175	0.994426
C09G9.2|C09G9.2|C09G9.2b.2	0.00550486	0.998404
C09G9.2|C09G9.2|C09G9.2b.3	0.00952386	0.997654
C09G9.3|C09G9.3|C09G9.3a	-0.276529	0.976427
C09G9.3|C09G9.3|C09G9.3b	-0.259699	0.971143
C09G9.5|C09G9.5|C09G9.5a.1	0.302446	0.966604
C09G9.5|C09G9.5|C09G9.5a.2	0.302446	0.966604
C09G9.5|C09G9.5|C09G9.5b	0.302446	0.966604
C09H10.10|C09H10.10|C09H10.10	0.00662916	0.998404
C09H10.5|C09H10.5|C09H10.5	-0.0916521	0.959466
C09H10.7|C09H10.7|C09H10.7	0.43966	0.924037
C09H10.9|C09H10.9|C09H10.9	0.597202	0.940152
C10A4.10|C10A4.10|C10A4.10	-0.0224662	0.996457
C10A4.1|C10A4.1|C10A4.1	0.00342465	0.999446
C10A4.3|C10A4.3|C10A4.3	-0.360069	0.924037
C10A4.5|C10A4.5|C10A4.5	-0.198343	0.971236
C10A4.7|C10A4.7|C10A4.7	-0.320522	0.974855
C10B5.1|C10B5.1|C10B5.1	0.221858	0.959254
C10B5.3|C10B5.3|C10B5.3	-0.350998	0.924037
C10C5.1|C10C5.1|C10C5.1a	0.389398	0.924037
C10C5.1|C10C5.1|C10C5.1b	0.393893	0.924037
C10C5.1|C10C5.1|C10C5.1c	0.386157	0.924037
C10C5.3|C10C5.3|C10C5.3	0.0792099	0.993112
C10C5.4|C10C5.4|C10C5.4	0.127985	0.983055
C10C5.5|C10C5.5|C10C5.5	0.126466	0.981787
C10C5.7|C10C5.7|C10C5.7.1	0.212395	0.989308
C10C5.7|C10C5.7|C10C5.7.2	0.212395	0.989308
C10C6.11|C10C6.11|C10C6.11	-0.0914021	0.994426
C10C6.6|C10C6.6|C10C6.6.1	0.103986	0.983055
C10C6.6|C10C6.6|C10C6.6.2	0.099	0.983055
C10C6.7|C10C6.7|C10C6.7a	0.397277	0.937936
C10C6.7|C10C6.7|C10C6.7b	0.181338	0.973967
C10C6.8|C10C6.8|C10C6.8	-0.137132	0.994227
C10C6.9|C10C6.9|C10C6.9	0.357808	0.924037
C10E2.1|C10E2.1|C10E2.1	-0.119497	0.994426
C10E2.2|C10E2.2|C10E2.2.1	-0.19582	0.962246
C10E2.2|C10E2.2|C10E2.2.2	-0.19582	0.962246
C10E2.4|C10E2.4|C10E2.4	-0.215842	0.97738
C10E2.5|C10E2.5|C10E2.5	-0.114888	0.992453
C10E2.6|C10E2.6|C10E2.6.1	-0.079869	0.97137
C10E2.6|C10E2.6|C10E2.6.2	-0.0975519	0.955988
C10F3.4|C10F3.4|C10F3.4a.1	-0.146856	0.924037
C10F3.4|C10F3.4|C10F3.4a.2	-0.146856	0.924037
C10F3.4|C10F3.4|C10F3.4b	-0.205737	0.924037
C10F3.7|C10F3.7|C10F3.7	0.155072	0.98819
C10G11.10|C10G11.10|C10G11.10	0.711368	0.952429
C10G11.14|C10G11.14|C10G11.14	0.282428	0.983055
C10G11.15|C10G11.15|C10G11.15	0.645335	0.958059
C10G11.6|C10G11.6|C10G11.6.1	0.30025	0.924037
C10G11.6|C10G11.6|C10G11.6.2	0.300629	0.924037
C10G11.7|C10G11.7|C10G11.7.1	0.0171061	0.996457
C10G11.7|C10G11.7|C10G11.7.2	0.0100645	0.997654
C10G11.7|C10G11.7|C10G11.7.3	0.00908518	0.997654
C10G11.7|C10G11.7|C10G11.7.4	-0.0136686	0.997149
C10G11.9|C10G11.9|C10G11.9	-0.489116	0.967054
C10G8.2|C10G8.2|C10G8.2	0.322134	0.988583
C10G8.3|C10G8.3|C10G8.3	-0.655441	0.951885
C10G8.4|C10G8.4|C10G8.4	0.963407	0.949945
C10G8.8|C10G8.8|C10G8.8a	-0.265868	0.924037
C10G8.8|C10G8.8|C10G8.8b.1	-0.281098	0.924037
C10G8.8|C10G8.8|C10G8.8b.2	-0.291596	0.924037
C10H11.11|C10H11.11|C10H11.11	2.36009	0.924037
C10H11.12|C10H11.12|C10H11.12	1.03315	0.924037
C10H11.7|C10H11.7|C10H11.7	0.287311	0.983748
C10H11.8|C10H11.8|C10H11.8	-0.071548	0.964613
C11D2.2|C11D2.2|C11D2.2	-0.330343	0.955988
C11D2.3|C11D2.3|C11D2.3	0.146586	0.988583
C11D2.4|C11D2.4|C11D2.4.1	-0.0249975	0.994227
C11D2.4|C11D2.4|C11D2.4.2	-0.025878	0.994227
C11D2.7|C11D2.7|C11D2.7.1	-0.15334	0.947198
C11D2.7|C11D2.7|C11D2.7.2	-0.147557	0.948901
C11E4.1|C11E4.1|C11E4.1	-0.400442	0.924037
C11E4.2|C11E4.2|C11E4.2	-0.440756	0.924037
C11E4.6|C11E4.6|C11E4.6.1	0.0999085	0.981008
C11E4.6|C11E4.6|C11E4.6.2	0.0999085	0.981008
C11E4.7|C11E4.7|C11E4.7	0.848888	0.955988
C11E4.8|C11E4.8|C11E4.8	0.658589	0.924037
C11G10.1|C11G10.1|C11G10.1	-0.623129	0.924037
C11G10.2|C11G10.2|C11G10.2	0.574991	0.936251
C11G6.2|C11G6.2|C11G6.2	0.506177	0.947014
C11G6.3|C11G6.3|C11G6.3	0.025666	0.994426
C11H1.2|C11H1.2|C11H1.2	-0.0479969	0.992026
C11H1.3|C11H1.3|C11H1.3	-0.0112952	0.996381
C11H1.5|C11H1.5|C11H1.5	-0.215431	0.977462
C11H1.7|C11H1.7|C11H1.7	-0.457622	0.924037
C11H1.8|C11H1.8|C11H1.8	0.209068	0.924037
C11H1.9|C11H1.9|C11H1.9a	-0.243075	0.924037
C11H1.9|C11H1.9|C11H1.9b	-0.242856	0.924037
C12C8.2|C12C8.2|C12C8.2a	-0.288258	0.924037
C12C8.2|C12C8.2|C12C8.2b	-0.270433	0.924037
C12D12.1|C12D12.1|C12D12.1a	0.0943042	0.985301
C12D12.1|C12D12.1|C12D12.1b	0.059561	0.993431
C12D12.1|C12D12.1|C12D12.1c	0.102063	0.983055
C12D12.3|C12D12.3|C12D12.3	-0.555408	0.924037
C12D5.10|C12D5.10|C12D5.10	0.953558	0.924037
C12D5.3|C12D5.3|C12D5.3	0.00857719	0.999055
C12D5.9|C12D5.9|C12D5.9	0.373125	0.937936
C12D8.15|C12D8.15|C12D8.15	0.38539	0.963402
C12D8.1|C12D8.1|C12D8.1a	-0.173671	0.946207
C12D8.1|C12D8.1|C12D8.1b	-0.173279	0.946226
C12D8.1|C12D8.1|C12D8.1c.1	-0.178108	0.937936
C12D8.1|C12D8.1|C12D8.1c.2	-0.167791	0.946615
C12D8.1|C12D8.1|C12D8.1c.3	-0.18085	0.937936
C12D8.1|C12D8.1|C12D8.1d	-0.181076	0.937936
C12D8.21|C12D8.21|C12D8.21a	-0.244075	0.989316
C13A10.1|C13A10.1|C13A10.1	0.380017	0.937936
C13A10.2|C13A10.2|C13A10.2.1	-0.0420793	0.994426
C13A10.2|C13A10.2|C13A10.2.2	-0.0408031	0.994426
C13A2.10|C13A2.10|C13A2.10	0.527959	0.955607
C13A2.1|C13A2.1|C13A2.1	0.657285	0.972044
C13A2.3|C13A2.3|C13A2.3	0.0356152	0.99756
C13A2.5|C13A2.5|C13A2.5	-1.07713	0.924037
C13B4.1|C13B4.1|C13B4.1a	0.267506	0.924037
C13B4.1|C13B4.1|C13B4.1b.1	0.271764	0.924037
C13B4.1|C13B4.1|C13B4.1b.2	0.270526	0.924037
C13B7.6|C13B7.6|C13B7.6	0.0599982	0.983055
C13B9.2|C13B9.2|C13B9.2	0.609192	0.924037
C13B9.3|C13B9.3|C13B9.3	-0.10003	0.968092
C13C12.2|C13C12.2|C13C12.2	-0.158489	0.951885
C13C12.6|C13C12.6|C13C12.6	0.139655	0.994227
C13C4.4|C13C4.4|C13C4.4	-0.300456	0.925637
C13C4.5|C13C4.5|C13C4.5.1	-0.392433	0.917508
C13C4.5|C13C4.5|C13C4.5.2	-0.392433	0.917508
C13C4.6|C13C4.6|C13C4.6	0.522188	0.924037
C13C4.7|C13C4.7|C13C4.7	0.328665	0.948901
C13C4.8|C13C4.8|C13C4.8	1.33919	0.937936
C13E3.1|C13E3.1|C13E3.1	-0.0164623	0.996754
C13F10.1|C13F10.1|C13F10.1a	0.137481	0.970513
C13F10.1|C13F10.1|C13F10.1b	0.224998	0.948637
C13F10.2|C13F10.2|C13F10.2	-0.186324	0.950613
C13F10.4|C13F10.4|C13F10.4	0.183475	0.951885
C13F10.5|C13F10.5|C13F10.5	-0.0336236	0.994426
C13F10.6|C13F10.6|C13F10.6	0.179049	0.951885
C13F10.7|C13F10.7|C13F10.7.1	-0.0336009	0.994426
C13F10.7|C13F10.7|C13F10.7.2	-0.0709899	0.990455
C13G3.1|C13G3.1|C13G3.1	0.142987	0.983055
C13G5.2|C13G5.2|C13G5.2	0.259208	0.924037
C14A11.11|C14A11.11|C14A11.11	0.275301	0.948637
C14A11.2|C14A11.2|C14A11.2	-0.214119	0.933716
C14A11.5|C14A11.5|C14A11.5	-0.387431	0.955988
C14A11.6|C14A11.6|C14A11.6	0.108244	0.989308
C14A11.9|C14A11.9|C14A11.9	-0.273287	0.802958
C14A4.11|C14A4.11|C14A4.11.1	0.0839954	0.970513
C14A4.11|C14A4.11|C14A4.11.2	0.083546	0.970513
C14A4.11|C14A4.11|C14A4.11.3	0.0384822	0.991156
C14A4.12|C14A4.12|C14A4.12a	-0.0755357	0.983055
C14A4.12|C14A4.12|C14A4.12b	-0.076704	0.983055
C14A4.13|C14A4.13|C14A4.13	0.171224	0.989922
C14A4.14|C14A4.14|C14A4.14.1	-0.219105	0.924037
C14A4.14|C14A4.14|C14A4.14.2	-0.219105	0.924037
C14A4.3|C14A4.3|C14A4.3	-0.00595134	0.997654
C14A4.6|C14A4.6|C14A4.6.1	-0.352238	0.924037
C14A4.6|C14A4.6|C14A4.6.2	-0.39391	0.924037
C14A4.7|C14A4.7|C14A4.7a	-0.407944	0.924037
C14A4.7|C14A4.7|C14A4.7b	-0.330451	0.937936
C14A4.8|C14A4.8|C14A4.8	0.31768	0.983055
C14A4.9|C14A4.9|C14A4.9.1	-0.456857	0.924037
C14A4.9|C14A4.9|C14A4.9.2	-0.456857	0.924037
C14A6.10|C14A6.10|C14A6.10	-0.144005	0.989578
C14A6.15|C14A6.15|C14A6.15	0.106715	0.994227
C14A6.2|C14A6.2|C14A6.2	-0.441269	0.924037
C14A6.8|C14A6.8|C14A6.8	0.299938	0.993112
C14A6.9|C14A6.9|C14A6.9	-0.744296	0.936369
C14B1.10|C14B1.10|C14B1.10.1	0.105616	0.962812
C14B1.10|C14B1.10|C14B1.10.2	0.0812017	0.976391
C14B1.12|C14B1.12|C14B1.12	0.280084	0.924037
C14B1.2|C14B1.2|C14B1.2	0.102083	0.977942
C14B1.3|C14B1.3|C14B1.3	-0.206322	0.924037
C14B1.6|C14B1.6|C14B1.6.1	-0.00930962	0.997654
C14B1.6|C14B1.6|C14B1.6.2	-0.00930962	0.997654
C14B1.7|C14B1.7|C14B1.7a	0.0825797	0.993333
C14B1.7|C14B1.7|C14B1.7b	0.0639191	0.994227
C14B1.8|C14B1.8|C14B1.8	-0.183904	0.924037
C14B1.9|C14B1.9|C14B1.9.1	0.648155	0.946615
C14B1.9|C14B1.9|C14B1.9.2	0.650425	0.946615
C14B4.2|C14B4.2|C14B4.2	0.104523	0.984671
C14B9.10|C14B9.10|C14B9.10.1	-0.0856726	0.983055
C14B9.10|C14B9.10|C14B9.10.2	-0.0856726	0.983055
C14B9.11|C14B9.11|C14B9.11	-0.10707	0.985301
C14B9.2|C14B9.2|C14B9.2	-0.27256	0.924037
C14B9.3|C14B9.3|C14B9.3	0.0494293	0.994426
C14B9.8|C14B9.8|C14B9.8.1	-0.0832613	0.983055
C14B9.8|C14B9.8|C14B9.8.2	-0.0933615	0.976427
C14C10.2|C14C10.2|C14C10.2a.1	-0.0473248	0.994426
C14C10.2|C14C10.2|C14C10.2a.2	-0.050408	0.994426
C14C10.2|C14C10.2|C14C10.2b	-0.0720512	0.993431
C14C10.4|C14C10.4|C14C10.4.1	-0.0860371	0.984297
C14C10.4|C14C10.4|C14C10.4.2	-0.0846941	0.984768
C14C10.5|C14C10.5|C14C10.5	0.474015	0.924037
C14C10.6|C14C10.6|C14C10.6	-0.109929	0.983055
C14C10.8|C14C10.8|C14C10.8	0.14808	0.992441
C14C10.9|C14C10.9|C14C10.9	0.785579	0.852996
C14C11.1|C14C11.1|C14C11.1	0.751579	0.924037
C14C11.2|C14C11.2|C14C11.2.1	0.606778	0.950734
C14C11.2|C14C11.2|C14C11.2.2	0.603812	0.950734
C14C11.4|C14C11.4|C14C11.4	-0.0220806	0.99746
C14C11.7|C14C11.7|C14C11.7	0.0143438	0.996457
C14C6.2|C14C6.2|C14C6.2	-0.781277	0.952429
C14C6.5|C14C6.5|C14C6.5	-0.0205045	0.997654
C14C6.8|C14C6.8|C14C6.8	-0.699608	0.968438
C14E2.10|C14E2.10|C14E2.10	0.0222895	0.998668
C14E2.1|C14E2.1|C14E2.1	0.108909	0.994426
C14E2.2|C14E2.2|C14E2.2	0.561056	0.948637
C14E2.3|C14E2.3|C14E2.3	0.856059	0.955224
C14E2.4|C14E2.4|C14E2.4	0.301492	0.992441
C14E2.5|C14E2.5|C14E2.5	0.462189	0.985301
C14E2.7|C14E2.7|C14E2.7	-0.0200281	0.998404
C14E2.9|C14E2.9|C14E2.9	1.02546	0.948637
C14F11.1|C14F11.1|C14F11.1a	0.355407	0.924708
C14F11.1|C14F11.1|C14F11.1b.1	0.364	0.924037
C14F11.1|C14F11.1|C14F11.1b.2	0.364	0.924037
C14F11.22|C14F11.22|C14F11.22	-0.231204	0.952375
C14F11.2|C14F11.2|C14F11.2	-0.260996	0.924037
C14F11.4|C14F11.4|C14F11.4a	-0.263829	0.985012
C14F11.4|C14F11.4|C14F11.4b	-0.424514	0.965302
C14F11.6|C14F11.6|C14F11.6.1	-0.436225	0.924037
C14F11.6|C14F11.6|C14F11.6.2	-0.441081	0.924037
C14F11.7|C14F11.7|C14F11.7	0.019431	0.997654
C14H10.1|C14H10.1|C14H10.1.1	-0.0763803	0.990455
C14H10.1|C14H10.1|C14H10.1.2	-0.101503	0.983055
C14H10.2|C14H10.2|C14H10.2a	-0.163426	0.924708
C14H10.2|C14H10.2|C14H10.2b.1	-0.185234	0.924037
C14H10.2|C14H10.2|C14H10.2b.2	-0.178873	0.924037
C14H10.2|C14H10.2|C14H10.2b.3	-0.210445	0.924037
C14H10.3|C14H10.3|C14H10.3a	0.0426026	0.994227
C14H10.3|C14H10.3|C14H10.3b.1	0.00365894	0.999055
C14H10.3|C14H10.3|C14H10.3b.2	0.00361238	0.999055
C15A11.2|C15A11.2|C15A11.2.1	0.631091	0.924037
C15A11.2|C15A11.2|C15A11.2.2	0.322269	0.975137
C15A11.4|C15A11.4|C15A11.4	0.0598985	0.994426
C15A11.7|C15A11.7|C15A11.7a	-0.165956	0.990664
C15A11.7|C15A11.7|C15A11.7b	-0.13602	0.993112
C15A7.2|C15A7.2|C15A7.2	-0.242101	0.95205
C15B12.1|C15B12.1|C15B12.1	-0.325695	0.951885
C15B12.2|C15B12.2|C15B12.2.1	0.62398	0.924037
C15B12.2|C15B12.2|C15B12.2.2	0.762936	0.924037
C15B12.6|C15B12.6|C15B12.6	-0.204534	0.924037
C15B12.9|C15B12.9|C15B12.9	-0.528243	0.924037
C15C6.1|C15C6.1|C15C6.1.1	0.00482125	0.999055
C15C6.1|C15C6.1|C15C6.1.2	0.00482125	0.999055
C15C6.2|C15C6.2|C15C6.2a	-0.128932	0.994227
C15C6.2|C15C6.2|C15C6.2b	-0.106253	0.994426
C15C6.3|C15C6.3|C15C6.3	0.136666	0.924037
C15C6.4|C15C6.4|C15C6.4	-0.026955	0.994426
C15C7.4|C15C7.4|C15C7.4	-0.294469	0.966377
C15C7.5|C15C7.5|C15C7.5.1	-0.239014	0.924037
C15C7.5|C15C7.5|C15C7.5.2	-0.241605	0.924037
C15C7.6|C15C7.6|C15C7.6	-0.442806	0.936789
C15C7.7|C15C7.7|C15C7.7	-0.426969	0.246559
C15C8.11|C15C8.11|C15C8.11	0.626182	0.937936
C15C8.1|C15C8.1|C15C8.1	0.0613308	0.994227
C15C8.3|C15C8.3|C15C8.3a.1	-0.608181	0.924037
C15C8.3|C15C8.3|C15C8.3a.2	-0.608181	0.924037
C15C8.3|C15C8.3|C15C8.3b.1	-0.610312	0.924037
C15C8.3|C15C8.3|C15C8.3b.2	-0.620528	0.924037
C15C8.4|C15C8.4|C15C8.4.1	0.0226006	0.994426
C15C8.4|C15C8.4|C15C8.4.2	0.00950005	0.99746
C15C8.5|C15C8.5|C15C8.5	0.201803	0.96281
C15C8.6|C15C8.6|C15C8.6	0.449477	0.970513
C15C8.7|C15C8.7|C15C8.7	0.0623321	0.992534
C15C8.8|C15C8.8|C15C8.8	0.335396	0.955988
C15F1.13|C15F1.13|C15F1.13	1.3424	0.911164
C15F1.14|C15F1.14|C15F1.14	0.0785707	0.994579
C15F1.1|C15F1.1|C15F1.1	-0.0917791	0.994227
C15F1.2|C15F1.2|C15F1.2	0.244356	0.955607
C15F1.5|C15F1.5|C15F1.5a	0.388098	0.945691
C15F1.5|C15F1.5|C15F1.5b	0.394662	0.941541
C15F1.8|C15F1.8|C15F1.8	0.0168539	0.99746
C15H11.11|C15H11.11|C15H11.11a	-0.490246	0.945633
C15H11.11|C15H11.11|C15H11.11b	-0.490246	0.945633
C15H11.8|C15H11.8|C15H11.8.1	-0.180532	0.962072
C15H11.8|C15H11.8|C15H11.8.2	-0.154354	0.971143
C15H7.2|C15H7.2|C15H7.2	-0.939587	0.937936
C15H7.4|C15H7.4|C15H7.4	0.0673543	0.997149
C15H9.11|C15H9.11|C15H9.11.1	-0.28902	0.951885
C15H9.11|C15H9.11|C15H9.11.2	-0.276258	0.955014
C15H9.2|C15H9.2|C15H9.2	0.255593	0.959466
C15H9.3|C15H9.3|C15H9.3	-0.275732	0.980543
C15H9.4|C15H9.4|C15H9.4	-0.0180786	0.994426
C15H9.5|C15H9.5|C15H9.5.1	0.00684191	0.997654
C15H9.5|C15H9.5|C15H9.5.2	0.00684191	0.997654
C15H9.7|C15H9.7|C15H9.7.1	-0.102479	0.98142
C15H9.7|C15H9.7|C15H9.7.2	-0.0974473	0.983055
C15H9.9|C15H9.9|C15H9.9.1	-0.243816	0.946615
C15H9.9|C15H9.9|C15H9.9.2	-0.235085	0.948637
C15H9.9|C15H9.9|C15H9.9.3	-0.226165	0.951885
C16A11.10|C16A11.10|C16A11.10	0.430492	0.924037
C16A11.2|C16A11.2|C16A11.2a.1	-0.0141553	0.997005
C16A11.2|C16A11.2|C16A11.2a.2	-0.0141553	0.997005
C16A11.2|C16A11.2|C16A11.2b.1	-0.0141553	0.997005
C16A11.2|C16A11.2|C16A11.2b.2	-0.0125551	0.997263
C16A11.3|C16A11.3|C16A11.3	-0.0540433	0.994426
C16A11.4|C16A11.4|C16A11.4a	0.379617	0.924037
C16A11.4|C16A11.4|C16A11.4b	0.377182	0.924037
C16A11.5|C16A11.5|C16A11.5	-0.338071	0.924037
C16A11.7|C16A11.7|C16A11.7.1	0.754337	0.924037
C16A11.7|C16A11.7|C16A11.7.2	0.754337	0.924037
C16A3.10|C16A3.10|C16A3.10a.1	-0.0627583	0.983055
C16A3.10|C16A3.10|C16A3.10a.2	-0.059359	0.983055
C16A3.10|C16A3.10|C16A3.10b	-0.0440857	0.992026
C16A3.10|C16A3.10|C16A3.10c.1	-0.0694944	0.976427
C16A3.10|C16A3.10|C16A3.10c.2	-0.0693632	0.976427
C16A3.10|C16A3.10|C16A3.10c.3	-0.0326972	0.994227
C16A3.11|C16A3.11|C16A3.11	-0.531896	0.951385
C16A3.1|C16A3.1|C16A3.1a	-0.0109003	0.997149
C16A3.1|C16A3.1|C16A3.1b	-0.0149871	0.996381
C16A3.1|C16A3.1|C16A3.1c	-0.00600939	0.998332
C16A3.2|C16A3.2|C16A3.2	-0.062326	0.990664
C16A3.4|C16A3.4|C16A3.4.1	-0.147013	0.948637
C16A3.4|C16A3.4|C16A3.4.2	-0.147013	0.948637
C16A3.5|C16A3.5|C16A3.5.1	-0.18005	0.924037
C16A3.5|C16A3.5|C16A3.5.2	-0.142216	0.924037
C16A3.6|C16A3.6|C16A3.6	-0.283962	0.924037
C16B8.10|C16B8.10|C16B8.10	-0.295342	0.971658
C16B8.2|C16B8.2|C16B8.2.1	-0.058169	0.994426
C16B8.2|C16B8.2|C16B8.2.2	-0.0488653	0.994426
C16B8.3|C16B8.3|C16B8.3	-0.0371047	0.994426
C16B8.4|C16B8.4|C16B8.4	-0.299696	0.90803
C16C10.13|C16C10.13|C16C10.13.1	0.54615	0.968893
C16C10.13|C16C10.13|C16C10.13.2	0.54615	0.968893
C16C10.1|C16C10.1|C16C10.1.1	-0.032169	0.994549
C16C10.1|C16C10.1|C16C10.1.2	-0.0458473	0.994426
C16C10.2|C16C10.2|C16C10.2.1	-0.0379591	0.994227
C16C10.2|C16C10.2|C16C10.2.2	-0.0487275	0.991021
C16C10.3|C16C10.3|C16C10.3.1	0.768658	0.924037
C16C10.3|C16C10.3|C16C10.3.2	0.74512	0.924037
C16C10.4|C16C10.4|C16C10.4.1	-0.113803	0.959343
C16C10.4|C16C10.4|C16C10.4.2	-0.113803	0.959343
C16C10.4|C16C10.4|C16C10.4.3	-0.113803	0.959343
C16C10.8|C16C10.8|C16C10.8.1	-0.198399	0.951885
C16C10.8|C16C10.8|C16C10.8.2	-0.197735	0.951885
C16C10.9|C16C10.9|C16C10.9	0.0282626	0.997149
C16C2.4|C16C2.4|C16C2.4.1	0.0310758	0.994426
C16C2.4|C16C2.4|C16C2.4.2	0.0136624	0.996457
C16C2.4|C16C2.4|C16C2.4.3	0.0155241	0.996381
C16C2.8|C16C2.8|C16C2.8	1.38796	0.924037
C16C4.17|C16C4.17|C16C4.17	0.487714	0.935176
C16C4.18|C16C4.18|C16C4.18	-0.325596	0.947314
C16C8.11|C16C8.11|C16C8.11	0.204118	0.968438
C16C8.12|C16C8.12|C16C8.12.1	0.362896	0.926196
C16C8.12|C16C8.12|C16C8.12.2	0.362896	0.926033
C16C8.13|C16C8.13|C16C8.13.1	-0.207248	0.971143
C16C8.13|C16C8.13|C16C8.13.2	-0.207248	0.971143
C16C8.14|C16C8.14|C16C8.14.1	0.219074	0.951707
C16C8.14|C16C8.14|C16C8.14.2	0.177311	0.955988
C16C8.16|C16C8.16|C16C8.16	0.271365	0.946615
C16C8.18|C16C8.18|C16C8.18	1.53574	0.533813
C16C8.20|C16C8.20|C16C8.20	0.483661	0.924037
C16C8.21|C16C8.21|C16C8.21	0.735936	0.947014
C16C8.2|C16C8.2|C16C8.2	0.139946	0.984297
C16C8.4|C16C8.4|C16C8.4.1	0.387879	0.924037
C16C8.4|C16C8.4|C16C8.4.2	0.385714	0.924037
C16C8.5|C16C8.5|C16C8.5	0.310599	0.951885
C16D2.1|C16D2.1|C16D2.1a	-0.0648115	0.99254
C16D2.1|C16D2.1|C16D2.1b	-0.0650067	0.992534
C16D2.1|C16D2.1|C16D2.1c	-0.0652981	0.992534
C16D2.2|C16D2.2|C16D2.2	0.103686	0.994227
C16D6.1|C16D6.1|C16D6.1	0.530615	0.924037
C16D6.2|C16D6.2|C16D6.2	0.495849	0.924037
C16D9.11|C16D9.11|C16D9.11	1.71854	0.924037
C16D9.1|C16D9.1|C16D9.1	-0.331034	0.925637
C16D9.3|C16D9.3|C16D9.3	-0.0299385	0.997598
C16D9.4|C16D9.4|C16D9.4	-0.244807	0.951885
C16D9.5|C16D9.5|C16D9.5	0.0452572	0.995799
C16D9.6|C16D9.6|C16D9.6	-0.342386	0.924037
C16D9.9|C16D9.9|C16D9.9	-0.592353	0.924037
C16E9.1|C16E9.1|C16E9.1	0.114325	0.991021
C16E9.20|C16E9.20|C16E9.20	0.068481	0.994426
C16E9.24|C16E9.24|C16E9.24	1.31075	0.924037
C16E9.27|C16E9.27|C16E9.27	0.545319	0.930677
C16E9.2|C16E9.2|C16E9.2a	0.0348042	0.991021
C16E9.2|C16E9.2|C16E9.2b	0.0846711	0.964207
C16H3.1|C16H3.1|C16H3.1	0.22507	0.972489
C16H3.3|C16H3.3|C16H3.3a	-0.116981	0.955988
C16H3.3|C16H3.3|C16H3.3b	-0.132218	0.952429
C17B7.10|C17B7.10|C17B7.10	0.196734	0.994227
C17B7.2|C17B7.2|C17B7.2	0.265531	0.990002
C17C3.13|C17C3.13|C17C3.13	1.99395	0.869809
C17C3.14|C17C3.14|C17C3.14	0.560554	0.924037
C17C3.15|C17C3.15|C17C3.15	0.367886	0.947014
C17C3.1|C17C3.1|C17C3.1a	-0.220747	0.951885
C17C3.1|C17C3.1|C17C3.1b	-0.147265	0.971143
C17C3.1|C17C3.1|C17C3.1c	-0.122184	0.979948
C17C3.1|C17C3.1|C17C3.1d.1	-0.127245	0.976459
C17C3.1|C17C3.1|C17C3.1d.2	-0.124798	0.977462
C17C3.1|C17C3.1|C17C3.1e	-0.143539	0.971236
C17C3.2|C17C3.2|C17C3.2	1.99395	0.869809
C17C3.3|C17C3.3|C17C3.3	-0.124411	0.988583
C17C3.5|C17C3.5|C17C3.5	-0.30183	0.988583
C17C3.6|C17C3.6|C17C3.6	0.326976	0.985301
C17D12.1|C17D12.1|C17D12.1a	-0.0525929	0.983055
C17D12.1|C17D12.1|C17D12.1b.1	-0.0494482	0.984297
C17D12.1|C17D12.1|C17D12.1b.2	-0.0525929	0.983055
C17D12.3|C17D12.3|C17D12.3	-0.402816	0.946615
C17D12.5|C17D12.5|C17D12.5	0.695617	0.941793
C17D12.7|C17D12.7|C17D12.7	0.201569	0.924037
C17D12.8|C17D12.8|C17D12.8	0.739605	0.924037
C17E4.10|C17E4.10|C17E4.10a.1	-0.0364758	0.993112
C17E4.10|C17E4.10|C17E4.10a.2	-0.0364758	0.993112
C17E4.10|C17E4.10|C17E4.10b	-0.0167553	0.994426
C17E4.11|C17E4.11|C17E4.11.1	-0.168228	0.964979
C17E4.11|C17E4.11|C17E4.11.2	-0.173486	0.962572
C17E4.12|C17E4.12|C17E4.12	0.481657	0.948637
C17E4.14|C17E4.14|C17E4.14	0.0761903	0.996381
C17E4.15|C17E4.15|C17E4.15	1.48005	0.924037
C17E4.17|C17E4.17|C17E4.17	-0.235178	0.991757
C17E4.1|C17E4.1|C17E4.1a	-0.306305	0.924037
C17E4.1|C17E4.1|C17E4.1b	-0.319901	0.924037
C17E4.2|C17E4.2|C17E4.2	-0.0773817	0.970513
C17E4.3|C17E4.3|C17E4.3	0.581099	0.924037
C17E4.4|C17E4.4|C17E4.4	0.431497	0.93515
C17E4.6|C17E4.6|C17E4.6	0.146492	0.935176
C17E7.12|C17E7.12|C17E7.12	0.428848	0.924037
C17E7.13|C17E7.13|C17E7.13	-0.417052	0.917508
C17E7.4|C17E7.4|C17E7.4	0.430516	0.924708
C17E7.9|C17E7.9|C17E7.9a	0.280518	0.955523
C17E7.9|C17E7.9|C17E7.9b	0.277942	0.955988
C17F3.3|C17F3.3|C17F3.3	1.10585	0.924037
C17F4.11|C17F4.11|C17F4.11	-0.969485	0.924037
C17F4.12|C17F4.12|C17F4.12	0.261908	0.989922
C17F4.2|C17F4.2|C17F4.2	-0.609871	0.925637
C17F4.3|C17F4.3|C17F4.3	-0.3334	0.983055
C17F4.7|C17F4.7|C17F4.7	0.862281	0.802958
C17F4.8|C17F4.8|C17F4.8	0.0912631	0.990455
C17G1.2|C17G1.2|C17G1.2	-0.184335	0.994426
C17G1.5|C17G1.5|C17G1.5	-0.248303	0.924037
C17G1.7|C17G1.7|C17G1.7.1	-0.156488	0.948637
C17G1.7|C17G1.7|C17G1.7.2	-0.183005	0.934597
C17G10.10|C17G10.10|C17G10.10	-0.224284	0.993112
C17G10.1|C17G10.1|C17G10.1.1	0.230247	0.935176
C17G10.1|C17G10.1|C17G10.1.2	0.230247	0.935176
C17G10.2|C17G10.2|C17G10.2	0.0741632	0.984297
C17G10.3|C17G10.3|C17G10.3	-0.202561	0.983055
C17G10.6|C17G10.6|C17G10.6a	-0.35161	0.946615
C17G10.6|C17G10.6|C17G10.6b	-0.662777	0.924037
C17G10.7|C17G10.7|C17G10.7	0.00436617	0.999379
C17G10.9|C17G10.9|C17G10.9a.1	-0.0437236	0.992419
C17G10.9|C17G10.9|C17G10.9a.2	-0.0636433	0.983055
C17G10.9|C17G10.9|C17G10.9b	-0.0631674	0.983055
C17H1.1|C17H1.1|C17H1.1	0.628185	0.947748
C17H1.2|C17H1.2|C17H1.2	0.897392	0.924037
C17H1.3|C17H1.3|C17H1.3	-0.659024	0.948637
C17H1.6|C17H1.6|C17H1.6	-1.12376	0.924037
C17H1.9|C17H1.9|C17H1.9	-0.502266	0.983055
C17H11.1|C17H11.1|C17H11.1	-0.0378553	0.994426
C17H11.2|C17H11.2|C17H11.2	-0.0424801	0.994426
C17H11.4|C17H11.4|C17H11.4	0.192939	0.952429
C17H11.5|C17H11.5|C17H11.5	-0.187797	0.984236
C17H11.6|C17H11.6|C17H11.6a	-0.160639	0.924037
C17H11.6|C17H11.6|C17H11.6b	-0.136905	0.937936
C17H11.6|C17H11.6|C17H11.6c.1	-0.155416	0.924708
C17H11.6|C17H11.6|C17H11.6c.2	-0.162252	0.924037
C17H11.6|C17H11.6|C17H11.6c.3	-0.162081	0.924037
C17H11.6|C17H11.6|C17H11.6d	-0.129074	0.943138
C17H12.10|C17H12.10|C17H12.10	-0.0925794	0.994227
C17H12.11|C17H12.11|C17H12.11.1	0.328327	0.959508
C17H12.11|C17H12.11|C17H12.11.2	0.328327	0.959508
C17H12.12|C17H12.12|C17H12.12	-0.176546	0.970513
C17H12.13|C17H12.13|C17H12.13a	0.176721	0.937829
C17H12.13|C17H12.13|C17H12.13b.1	0.212312	0.924037
C17H12.13|C17H12.13|C17H12.13b.2	0.212312	0.924037
C17H12.13|C17H12.13|C17H12.13b.3	0.176721	0.937829
C17H12.2|C17H12.2|C17H12.2.1	0.147742	0.924037
C17H12.2|C17H12.2|C17H12.2.2	0.162006	0.924037
C17H12.3|C17H12.3|C17H12.3.1	-0.0218419	0.997654
C17H12.3|C17H12.3|C17H12.3.2	-0.0165246	0.998404
C17H12.4|C17H12.4|C17H12.4	0.615672	0.924037
C17H12.7|C17H12.7|C17H12.7	0.584943	0.924037
C18A11.1|C18A11.1|C18A11.1	-0.11026	0.993112
C18A11.2|C18A11.2|C18A11.2	-0.13772	0.994227
C18A11.3|C18A11.3|C18A11.3	-0.0792181	0.993431
C18A11.6|C18A11.6|C18A11.6	0.858454	0.924708
C18A3.10|C18A3.10|C18A3.10	-0.106514	0.994227
C18A3.17|C18A3.17|C18A3.17	0.103073	0.990455
C18A3.1|C18A3.1|C18A3.1	0.147514	0.971143
C18A3.2|C18A3.2|C18A3.2	-0.0269445	0.994426
C18A3.3|C18A3.3|C18A3.3	-0.102087	0.965573
C18A3.4|C18A3.4|C18A3.4a	-0.110384	0.970513
C18A3.4|C18A3.4|C18A3.4b.1	-0.0440426	0.99254
C18A3.4|C18A3.4|C18A3.4b.2	-0.106635	0.971143
C18A3.4|C18A3.4|C18A3.4c	-0.103093	0.971143
C18A3.7|C18A3.7|C18A3.7	-0.135318	0.994227
C18A3.9|C18A3.9|C18A3.9	0.95272	0.924037
C18B10.6|C18B10.6|C18B10.6	-0.359329	0.96245
C18B12.2|C18B12.2|C18B12.2	0.103645	0.992534
C18B12.4|C18B12.4|C18B12.4	-0.142143	0.924037
C18B12.6|C18B12.6|C18B12.6	-0.223906	0.924037
C18B2.2|C18B2.2|C18B2.2	0.154558	0.994227
C18B2.3|C18B2.3|C18B2.3	0.12143	0.973099
C18B2.4|C18B2.4|C18B2.4.1	-0.265409	0.884555
C18B2.4|C18B2.4|C18B2.4.2	-0.269324	0.884555
C18B2.5|C18B2.5|C18B2.5a.1	-0.137679	0.968319
C18B2.5|C18B2.5|C18B2.5a.2	-0.138198	0.96782
C18B2.5|C18B2.5|C18B2.5b	-0.129607	0.970513
C18B2.6|C18B2.6|C18B2.6	0.504142	0.924037
C18C4.11|C18C4.11|C18C4.11	0.180888	0.994227
C18C4.12|C18C4.12|C18C4.12	0.180888	0.994227
C18C4.14|C18C4.14|C18C4.14	0.439585	0.977462
C18C4.4|C18C4.4|C18C4.4	0.579277	0.924037
C18C4.5|C18C4.5|C18C4.5a	-0.161464	0.948637
C18C4.5|C18C4.5|C18C4.5b	-0.168259	0.946615
C18C4.7|C18C4.7|C18C4.7	-0.0314113	0.994536
C18D1.2|C18D1.2|C18D1.2	0.765626	0.924037
C18D11.1|C18D11.1|C18D11.1	-0.219676	0.936369
C18D11.3|C18D11.3|C18D11.3	-0.200921	0.934597
C18D11.6|C18D11.6|C18D11.6	0.143159	0.994303
C18D11.7|C18D11.7|C18D11.7	0.28689	0.964341
C18D11.8|C18D11.8|C18D11.8	1.01338	0.59697
C18D4.11|C18D4.11|C18D4.11	0.110187	0.993112
C18D4.6|C18D4.6|C18D4.6a	-0.159153	0.951179
C18D4.6|C18D4.6|C18D4.6b	-0.181211	0.945698
C18D4.6|C18D4.6|C18D4.6c	-0.169311	0.948637
C18D4.8|C18D4.8|C18D4.8	0.411301	0.980468
C18E3.1|C18E3.1|C18E3.1	-0.182756	0.989308
C18E3.2|C18E3.2|C18E3.2.1	0.008207	0.997654
C18E3.2|C18E3.2|C18E3.2.2	0.00697793	0.997654
C18E3.2|C18E3.2|C18E3.2.3	0.008207	0.997654
C18E3.3|C18E3.3|C18E3.3	0.0610825	0.992701
C18E3.4|C18E3.4|C18E3.4	0.716543	0.927312
C18E3.5|C18E3.5|C18E3.5.1	0.426446	0.924037
C18E3.5|C18E3.5|C18E3.5.2	0.426446	0.924037
C18E3.9|C18E3.9|C18E3.9a	0.190419	0.958083
C18E3.9|C18E3.9|C18E3.9b	0.190402	0.958083
C18E9.10|C18E9.10|C18E9.10	-0.0559873	0.985301
C18E9.2|C18E9.2|C18E9.2a	-0.194748	0.924037
C18E9.2|C18E9.2|C18E9.2b	-0.192283	0.924037
C18E9.4|C18E9.4|C18E9.4	-0.0184454	0.996381
C18E9.5|C18E9.5|C18E9.5	-0.408139	0.924037
C18E9.7|C18E9.7|C18E9.7	0.0781137	0.992006
C18E9.9|C18E9.9|C18E9.9.1	-0.100905	0.9843
C18E9.9|C18E9.9|C18E9.9.2	-0.0970789	0.985301
C18F10.2|C18F10.2|C18F10.2	-0.0513607	0.994426
C18F10.7|C18F10.7|C18F10.7a.1	0.279541	0.924037
C18F10.7|C18F10.7|C18F10.7a.2	0.273331	0.924037
C18F10.7|C18F10.7|C18F10.7b	0.377306	0.924037
C18G1.1|C18G1.1|C18G1.1	-0.141496	0.978938
C18G1.3|C18G1.3|C18G1.3b	0.80745	0.924037
C18G1.3|C18G1.3|C18G1.3c	0.79092	0.924037
C18G1.6|C18G1.6|C18G1.6.1	-0.455738	0.937936
C18G1.6|C18G1.6|C18G1.6.2	-0.455738	0.937936
C18G1.8|C18G1.8|C18G1.8	1.35518	0.924037
C18G1.9|C18G1.9|C18G1.9	0.851146	0.924037
C18H2.1|C18H2.1|C18H2.1	-0.0514064	0.994426
C18H2.2|C18H2.2|C18H2.2	0.00862406	0.998321
C18H2.3|C18H2.3|C18H2.3	0.398015	0.983055
C18H2.4|C18H2.4|C18H2.4.1	0.369254	0.924037
C18H2.4|C18H2.4|C18H2.4.2	-0.215543	0.988433
C18H2.5|C18H2.5|C18H2.5	0.210597	0.98122
C18H7.11|C18H7.11|C18H7.11	-0.124427	0.994205
C18H7.13|C18H7.13|C18H7.13	0.0708792	0.996457
C18H7.6|C18H7.6|C18H7.6	-0.146632	0.994227
C18H9.1|C18H9.1|C18H9.1	-0.337776	0.955988
C18H9.2|C18H9.2|C18H9.2.1	0.0399112	0.991757
C18H9.2|C18H9.2|C18H9.2.2	0.0771267	0.971143
C18H9.3|C18H9.3|C18H9.3	0.126507	0.946615
C18H9.5|C18H9.5|C18H9.5	0.648117	0.924037
C18H9.6|C18H9.6|C18H9.6	0.887783	0.676303
C23F12.3|C23F12.3|C23F12.3	-1.03428	0.924037
C23F12.4|C23F12.4|C23F12.4	-0.228734	0.912442
C23G10.10|C23G10.10|C23G10.10	-0.322296	0.971143
C23G10.1|C23G10.1|C23G10.1a	0.836568	0.924037
C23G10.1|C23G10.1|C23G10.1b	0.740834	0.946615
C23G10.2|C23G10.2|C23G10.2a	-0.0774482	0.983055
C23G10.2|C23G10.2|C23G10.2b	-0.0793517	0.983055
C23G10.2|C23G10.2|C23G10.2c.1	-0.0958875	0.972233
C23G10.2|C23G10.2|C23G10.2c.2	-0.0774482	0.983055
C23G10.5|C23G10.5|C23G10.5	-0.199057	0.952429
C23G10.6|C23G10.6|C23G10.6	0.956294	0.924037
C23G10.7|C23G10.7|C23G10.7a.1	0.108463	0.977462
C23G10.7|C23G10.7|C23G10.7a.2	0.146154	0.968438
C23G10.7|C23G10.7|C23G10.7b	0.0972488	0.983055
C23G10.7|C23G10.7|C23G10.7c	0.102216	0.982196
C23G10.8|C23G10.8|C23G10.8.1	0.0353057	0.994227
C23G10.8|C23G10.8|C23G10.8.2	0.0349918	0.994227
C23H3.2|C23H3.2|C23H3.2a.1	-0.261645	0.925637
C23H3.2|C23H3.2|C23H3.2a.2	-0.261645	0.925637
C23H3.2|C23H3.2|C23H3.2b.1	-0.181881	0.951885
C23H3.2|C23H3.2|C23H3.2b.2	-0.263196	0.925637
C23H3.2|C23H3.2|C23H3.2b.3	-0.261645	0.925637
C23H3.3|C23H3.3|C23H3.3a	0.0345515	0.994227
C23H3.3|C23H3.3|C23H3.3b	0.0311347	0.994227
C23H3.5|C23H3.5|C23H3.5.1	-0.00642307	0.997676
C23H3.5|C23H3.5|C23H3.5.2	-0.00642307	0.997676
C23H3.9|C23H3.9|C23H3.9a	-0.124022	0.959254
C23H3.9|C23H3.9|C23H3.9b	-0.12922	0.955988
C23H3.9|C23H3.9|C23H3.9c	-0.104221	0.96153
C23H3.9|C23H3.9|C23H3.9d	-0.132816	0.955607
C23H4.2|C23H4.2|C23H4.2	-0.116283	0.976226
C23H4.3|C23H4.3|C23H4.3	-0.0148874	0.997654
C23H4.4|C23H4.4|C23H4.4a	-0.435557	0.968745
C23H4.4|C23H4.4|C23H4.4b	-0.409848	0.971143
C23H4.6|C23H4.6|C23H4.6a	0.286583	0.947014
C23H4.6|C23H4.6|C23H4.6b	0.286353	0.947014
C23H4.7|C23H4.7|C23H4.7	-0.0503881	0.994426
C23H4.8|C23H4.8|C23H4.8	-0.315765	0.951885
C23H5.10|C23H5.10|C23H5.10	1.04829	0.924037
C23H5.11|C23H5.11|C23H5.11	0.121846	0.993112
C23H5.12|C23H5.12|C23H5.12	0.621036	0.955988
C23H5.4|C23H5.4|C23H5.4	-0.262052	0.955988
C23H5.5|C23H5.5|C23H5.5	1.07233	0.00332922
C23H5.6|C23H5.6|C23H5.6	-0.223364	0.951885
C23H5.7|C23H5.7|C23H5.7	0.19719	0.983055
C23H5.8|C23H5.8|C23H5.8a	-0.880364	0.9211
C23H5.8|C23H5.8|C23H5.8b.1	-0.877344	0.917508
C23H5.8|C23H5.8|C23H5.8b.2	-0.865084	0.924037
C23H5.8|C23H5.8|C23H5.8c	-0.844769	0.924037
C24A1.2|C24A1.2|C24A1.2a	0.0382226	0.990664
C24A1.2|C24A1.2|C24A1.2b.1	0.00139756	0.999446
C24A1.2|C24A1.2|C24A1.2b.2	-0.0114901	0.99756
C24A1.3|C24A1.3|C24A1.3a	-0.1591	0.951885
C24A1.3|C24A1.3|C24A1.3b	-0.174903	0.948637
C24A11.1|C24A11.1|C24A11.1	0.363656	0.972233
C24A3.1|C24A3.1|C24A3.1	1.00031	0.912442
C24A3.2|C24A3.2|C24A3.2a.1	-0.174908	0.965573
C24A3.2|C24A3.2|C24A3.2a.2	-0.173087	0.965573
C24A3.2|C24A3.2|C24A3.2a.3	-0.150762	0.971143
C24A3.2|C24A3.2|C24A3.2a.4	-0.174908	0.965573
C24A3.2|C24A3.2|C24A3.2b.1	-0.135234	0.97879
C24A3.2|C24A3.2|C24A3.2b.2	-0.135234	0.97879
C24A3.4|C24A3.4|C24A3.4	-0.295706	0.917508
C24A3.8|C24A3.8|C24A3.8	-0.262175	0.971143
C24A8.10|C24A8.10|C24A8.10	0.0943044	0.996381
C24A8.13|C24A8.13|C24A8.13	-0.209108	0.969681
C24A8.5|C24A8.5|C24A8.5	-0.925506	0.924037
C24A8.6|C24A8.6|C24A8.6	-0.228945	0.924037
C24A8.7|C24A8.7|C24A8.7	0.16436	0.994426
C24B5.1|C24B5.1|C24B5.1	0.0860172	0.992214
C24B5.4|C24B5.4|C24B5.4	-0.580717	0.810868
C24B9.3|C24B9.3|C24B9.3a	-0.326217	0.925637
C24B9.3|C24B9.3|C24B9.3b	-0.595559	0.924037
C24D10.1|C24D10.1|C24D10.1	0.0136727	0.998668
C24D10.2|C24D10.2|C24D10.2.1	0.0991092	0.995226
C24D10.2|C24D10.2|C24D10.2.2	0.1218	0.994426
C24D10.4|C24D10.4|C24D10.4	-0.144392	0.937936
C24D10.5|C24D10.5|C24D10.5	0.359069	0.947198
C24D10.6|C24D10.6|C24D10.6	-0.104564	0.971143
C24D10.9|C24D10.9|C24D10.9	0.690049	0.946615
C24F3.2|C24F3.2|C24F3.2	-0.00710021	0.998404
C24G6.2|C24G6.2|C24G6.2a	-0.237416	0.937936
C24G6.2|C24G6.2|C24G6.2b	-0.219903	0.946615
C24G6.6|C24G6.6|C24G6.6.1	-0.545702	0.924037
C24G6.6|C24G6.6|C24G6.6.2	-0.547945	0.924037
C24G6.6|C24G6.6|C24G6.6.3	-0.550888	0.924037
C24G6.6|C24G6.6|C24G6.6.4	-0.552896	0.924037
C24G6.8|C24G6.8|C24G6.8.1	-0.0492929	0.988583
C24G6.8|C24G6.8|C24G6.8.2	-0.0579501	0.984647
C24G6.8|C24G6.8|C24G6.8.3	-0.0502686	0.989308
C24G6.8|C24G6.8|C24G6.8.4	-0.0514366	0.988583
C24G7.4|C24G7.4|C24G7.4	0.157138	0.993112
C24H10.1|C24H10.1|C24H10.1	-0.375089	0.924037
C24H10.2|C24H10.2|C24H10.2	-0.172251	0.924037
C24H10.3|C24H10.3|C24H10.3	-0.364408	0.924037
C24H10.4|C24H10.4|C24H10.4	-0.28924	0.992484
C24H11.1|C24H11.1|C24H11.1	0.265792	0.955607
C24H11.2|C24H11.2|C24H11.2	0.280524	0.952429
C24H11.5|C24H11.5|C24H11.5a	0.0756703	0.994227
C24H11.5|C24H11.5|C24H11.5b	0.0224154	0.996496
C24H12.10|C24H12.10|C24H12.10	0.619064	0.931674
C24H12.11|C24H12.11|C24H12.11	0.32962	0.924037
C24H12.12|C24H12.12|C24H12.12	1.34151	0.26951
C24H12.1|C24H12.1|C24H12.1	-0.129902	0.971143
C24H12.2|C24H12.2|C24H12.2	0.420591	0.924037
C24H12.3|C24H12.3|C24H12.3	0.773186	0.472642
C24H12.4|C24H12.4|C24H12.4a	-0.0257544	0.994426
C24H12.4|C24H12.4|C24H12.4b	-0.0316342	0.994227
C24H12.5|C24H12.5|C24H12.5a	0.155021	0.953968
C24H12.5|C24H12.5|C24H12.5b	0.164726	0.951885
C24H12.6|C24H12.6|C24H12.6	0.882013	0.947748
C24H12.7|C24H12.7|C24H12.7	-0.0391125	0.994994
C24H12.8|C24H12.8|C24H12.8	0.361883	0.966291
C24H12.9|C24H12.9|C24H12.9	0.221407	0.969681
C25A1.12|C25A1.12|C25A1.12	4.518e-05	0.999905
C25A1.13|C25A1.13|C25A1.13	-0.176928	0.924037
C25A1.16|C25A1.16|C25A1.16	-0.132913	0.964059
C25A1.1|C25A1.1|C25A1.1	-0.0451167	0.994227
C25A1.4|C25A1.4|C25A1.4.1	-0.0148944	0.994994
C25A1.4|C25A1.4|C25A1.4.2	-0.0323096	0.994227
C25A1.5|C25A1.5|C25A1.5.1	0.273685	0.924037
C25A1.5|C25A1.5|C25A1.5.2	0.273685	0.924037
C25A1.6|C25A1.6|C25A1.6.1	-0.135903	0.962072
C25A1.6|C25A1.6|C25A1.6.2	-0.135903	0.962072
C25A11.1|C25A11.1|C25A11.1.1	0.414879	0.924037
C25A11.1|C25A11.1|C25A11.1.2	0.62971	0.924037
C25A11.2|C25A11.2|C25A11.2.1	0.191373	0.958796
C25A11.2|C25A11.2|C25A11.2.2	0.191373	0.958796
C25A6.1|C25A6.1|C25A6.1	-0.151905	0.994426
C25A8.4|C25A8.4|C25A8.4	0.16388	0.994426
C25A8.5|C25A8.5|C25A8.5	-0.212541	0.982854
C25B8.5|C25B8.5|C25B8.5	-0.197331	0.946615
C25B8.7|C25B8.7|C25B8.7	0.755528	0.924037
C25B8.8|C25B8.8|C25B8.8	-0.207694	0.96245
C25D7.10|C25D7.10|C25D7.10	-0.0719793	0.983055
C25D7.12|C25D7.12|C25D7.12	-0.509224	0.948637
C25D7.13|C25D7.13|C25D7.13	-0.0136315	0.997654
C25D7.14|C25D7.14|C25D7.14	-0.559423	0.951885
C25D7.15|C25D7.15|C25D7.15a	-0.207176	0.96782
C25D7.15|C25D7.15|C25D7.15b	-0.164728	0.981008
C25D7.16|C25D7.16|C25D7.16	0.781815	0.924037
C25D7.2|C25D7.2|C25D7.2	-0.5498	0.952429
C25D7.5|C25D7.5|C25D7.5.1	0.212089	0.934597
C25D7.5|C25D7.5|C25D7.5.2	0.247923	0.924037
C25E10.10|C25E10.10|C25E10.10	0.197988	0.989308
C25E10.11|C25E10.11|C25E10.11	0.616281	0.946615
C25E10.12|C25E10.12|C25E10.12	-0.248978	0.924037
C25E10.13|C25E10.13|C25E10.13	-0.506407	0.968438
C25E10.4|C25E10.4|C25E10.4	-0.511194	0.96245
C25E10.5|C25E10.5|C25E10.5	0.559216	0.924037
C25E10.8|C25E10.8|C25E10.8	-0.124347	0.994227
C25F6.1|C25F6.1|C25F6.1	-0.0774723	0.983055
C25F6.26|C25F6.26|C25F6.26	0.687979	0.959508
C25F6.6|C25F6.6|C25F6.6	-0.461817	0.925637
C25F6.7|C25F6.7|C25F6.7a	-0.2674	0.924037
C25F6.7|C25F6.7|C25F6.7b	-0.268199	0.924037
C25F6.8|C25F6.8|C25F6.8	0.326427	0.981459
C25F9.10|C25F9.10|C25F9.10a	-0.346299	0.948901
C25F9.10|C25F9.10|C25F9.10b	-0.340044	0.950769
C25F9.11|C25F9.11|C25F9.11	0.135675	0.989308
C25F9.12|C25F9.12|C25F9.12	-0.20399	0.988746
C25F9.13|C25F9.13|C25F9.13	0.0894035	0.994426
C25F9.14|C25F9.14|C25F9.14	-0.371254	0.951885
C25F9.15|C25F9.15|C25F9.15	0.645592	0.957282
C25F9.16|C25F9.16|C25F9.16	-0.837924	0.924037
C25F9.2|C25F9.2|C25F9.2	1.5814	0.888158
C25F9.4|C25F9.4|C25F9.4	0.306862	0.952429
C25F9.5|C25F9.5|C25F9.5.1	0.0214202	0.997149
C25F9.5|C25F9.5|C25F9.5.2	0.0238459	0.997005
C25F9.6|C25F9.6|C25F9.6.1	0.0919734	0.99254
C25F9.6|C25F9.6|C25F9.6.2	0.110674	0.989308
C25F9.9|C25F9.9|C25F9.9	0.757319	0.933501
C25G4.10|C25G4.10|C25G4.10a	0.201246	0.946615
C25G4.10|C25G4.10|C25G4.10b	0.21593	0.937936
C25G4.2|C25G4.2|C25G4.2.1	-0.285939	0.924037
C25G4.2|C25G4.2|C25G4.2.2	-0.269789	0.924037
C25G4.3|C25G4.3|C25G4.3a	-0.186313	0.937559
C25G4.3|C25G4.3|C25G4.3b	-0.194784	0.934597
C25G4.6|C25G4.6|C25G4.6.1	0.806312	0.924037
C25G4.6|C25G4.6|C25G4.6.2	0.790337	0.924708
C25G4.7|C25G4.7|C25G4.7a	-0.262305	0.990664
C25G4.7|C25G4.7|C25G4.7b	-0.125622	0.994426
C25G4.7|C25G4.7|C25G4.7c	-0.273814	0.990455
C25G6.1|C25G6.1|C25G6.1	-0.172727	0.981787
C25G6.3|C25G6.3|C25G6.3	0.0350699	0.996131
C25G6.4|C25G6.4|C25G6.4	-0.0483827	0.994426
C25H3.10|C25H3.10|C25H3.10a	-0.887796	0.924037
C25H3.10|C25H3.10|C25H3.10b	-0.92529	0.924037
C25H3.11|C25H3.11|C25H3.11	0.743726	0.621286
C25H3.12|C25H3.12|C25H3.12	-0.375259	0.924037
C25H3.14|C25H3.14|C25H3.14	-0.162501	0.962246
C25H3.15|C25H3.15|C25H3.15	0.149552	0.985879
C25H3.16|C25H3.16|C25H3.16	0.222718	0.986781
C25H3.17|C25H3.17|C25H3.17	-0.205106	0.971752
C25H3.18|C25H3.18|C25H3.18	-0.00252027	0.999446
C25H3.1|C25H3.1|C25H3.1	-1.05363	0.924037
C25H3.3|C25H3.3|C25H3.3	0.158371	0.964613
C25H3.4|C25H3.4|C25H3.4.1	0.151025	0.976391
C25H3.4|C25H3.4|C25H3.4.2	0.151025	0.976391
C25H3.7|C25H3.7|C25H3.7.1	-0.11485	0.951885
C25H3.7|C25H3.7|C25H3.7.2	-0.131033	0.947014
C25H3.8|C25H3.8|C25H3.8	0.317967	0.924037
C25H3.9|C25H3.9|C25H3.9a.1	-0.132686	0.951885
C25H3.9|C25H3.9|C25H3.9a.2	-0.137311	0.951885
C25H3.9|C25H3.9|C25H3.9b	-0.105574	0.963402
C26B2.2|C26B2.2|C26B2.2	-0.140891	0.993112
C26B2.7|C26B2.7|C26B2.7	-0.118799	0.969681
C26B2.8|C26B2.8|C26B2.8	0.0436827	0.994426
C26B9.1|C26B9.1|C26B9.1a	-0.337196	0.924037
C26B9.1|C26B9.1|C26B9.1b	-0.333018	0.924037
C26B9.2|C26B9.2|C26B9.2	-0.48065	0.934597
C26B9.3|C26B9.3|C26B9.3	-0.386242	0.924037
C26B9.5|C26B9.5|C26B9.5	-0.148452	0.968438
C26B9.6|C26B9.6|C26B9.6	-0.111748	0.962072
C26B9.7|C26B9.7|C26B9.7	-0.316944	0.960688
C26C6.10|C26C6.10|C26C6.10	0.547576	0.924037
C26C6.4|C26C6.4|C26C6.4a	0.050268	0.996457
C26C6.4|C26C6.4|C26C6.4b	0.0478986	0.996457
C26C6.6|C26C6.6|C26C6.6	-0.369379	0.977435
C26C6.8|C26C6.8|C26C6.8	-0.22463	0.983748
C26C6.9|C26C6.9|C26C6.9	-0.0928677	0.991021
C26D10.3|C26D10.3|C26D10.3	0.189189	0.951885
C26D10.4|C26D10.4|C26D10.4	-0.0500144	0.994426
C26D10.6|C26D10.6|C26D10.6a.1	-0.159416	0.971143
C26D10.6|C26D10.6|C26D10.6a.2	-0.170102	0.969681
C26D10.6|C26D10.6|C26D10.6b	-0.170217	0.970513
C26D10.7|C26D10.7|C26D10.7	-0.271953	0.924037
C26E1.2|C26E1.2|C26E1.2	-0.12773	0.993046
C26E1.3|C26E1.3|C26E1.3	-0.192826	0.969681
C26E6.12|C26E6.12|C26E6.12	-0.047264	0.994227
C26E6.3|C26E6.3|C26E6.3	-0.0816895	0.98819
C26E6.6|C26E6.6|C26E6.6	-0.245633	0.924037
C26F1.1|C26F1.1|C26F1.1a	0.0437347	0.994227
C26F1.1|C26F1.1|C26F1.1b	0.0135176	0.99746
C26F1.3|C26F1.3|C26F1.3.1	-0.21424	0.948901
C26F1.3|C26F1.3|C26F1.3.2	-0.21424	0.948901
C26F1.6|C26F1.6|C26F1.6	0.685767	0.924037
C26G2.2|C26G2.2|C26G2.2	0.145758	0.984236
C26G2.9|C26G2.9|C26G2.9	2.38481	0.918628
C26H9A.2|C26H9A.2|C26H9A.2.1	0.385715	0.924037
C26H9A.2|C26H9A.2|C26H9A.2.2	0.385725	0.924037
C27A12.2|C27A12.2|C27A12.2	0.162019	0.948284
C27A12.4|C27A12.4|C27A12.4	-0.239065	0.965302
C27A12.6|C27A12.6|C27A12.6.1	0.122886	0.972233
C27A12.6|C27A12.6|C27A12.6.2	0.0947074	0.983055
C27A12.7|C27A12.7|C27A12.7a.1	0.0457566	0.993112
C27A12.7|C27A12.7|C27A12.7a.2	0.0500249	0.992215
C27A12.7|C27A12.7|C27A12.7b.1	0.059483	0.990024
C27A12.7|C27A12.7|C27A12.7b.2	0.0588957	0.990387
C27A12.7|C27A12.7|C27A12.7b.3	0.0457566	0.993112
C27A12.7|C27A12.7|C27A12.7b.4	0.0500249	0.992215
C27A12.7|C27A12.7|C27A12.7b.5	0.0436458	0.994227
C27A12.7|C27A12.7|C27A12.7b.6	0.0441258	0.993905
C27A12.9|C27A12.9|C27A12.9	0.089114	0.98142
C27A2.11|C27A2.11|C27A2.11	0.525057	0.931798
C27A2.5|C27A2.5|C27A2.5	0.449325	0.934597
C27A2.7|C27A2.7|C27A2.7.1	0.885851	0.924037
C27A2.7|C27A2.7|C27A2.7.2	0.96477	0.912442
C27A2.8|C27A2.8|C27A2.8	-0.292135	0.935176
C27A7.1|C27A7.1|C27A7.1a	0.259049	0.924037
C27A7.1|C27A7.1|C27A7.1b	0.257002	0.924037
C27A7.1|C27A7.1|C27A7.1c	0.255725	0.924037
C27A7.1|C27A7.1|C27A7.1d	0.258649	0.924037
C27A7.2|C27A7.2|C27A7.2	-0.0958757	0.994227
C27A7.3|C27A7.3|C27A7.3a	0.559696	0.924037
C27A7.3|C27A7.3|C27A7.3b	0.578902	0.924037
C27A7.5|C27A7.5|C27A7.5a	0.0593315	0.994426
C27A7.5|C27A7.5|C27A7.5b	0.0227551	0.997654
C27A7.5|C27A7.5|C27A7.5c	0.0668764	0.994227
C27A7.5|C27A7.5|C27A7.5d	0.126288	0.984297
C27A7.5|C27A7.5|C27A7.5e	0.0636229	0.994227
C27A7.6|C27A7.6|C27A7.6	0.746724	0.918628
C27A7.8|C27A7.8|C27A7.8a	-0.445389	0.924708
C27A7.8|C27A7.8|C27A7.8b	-0.445389	0.924708
C27B7.2|C27B7.2|C27B7.2	-0.0418891	0.992026
C27B7.5|C27B7.5|C27B7.5	0.490204	0.924037
C27B7.7|C27B7.7|C27B7.7	-0.0173026	0.996496
C27B7.9|C27B7.9|C27B7.9	-1.05692	0.924037
C27C12.1|C27C12.1|C27C12.1	0.0328663	0.994426
C27C12.3|C27C12.3|C27C12.3	1.0874	0.888158
C27C12.4|C27C12.4|C27C12.4	-0.223021	0.9211
C27C12.9|C27C12.9|C27C12.9	-0.469968	0.924037
C27C7.1|C27C7.1|C27C7.1	0.832765	0.924037
C27C7.7|C27C7.7|C27C7.7	0.442361	0.924037
C27D6.12|C27D6.12|C27D6.12a	-0.090752	0.994426
C27D6.12|C27D6.12|C27D6.12b	0.0414635	0.99746
C27D6.14|C27D6.14|C27D6.14	-0.232934	0.989922
C27D6.1|C27D6.1|C27D6.1	-0.36407	0.950613
C27D6.4|C27D6.4|C27D6.4a.1	-0.137234	0.948637
C27D6.4|C27D6.4|C27D6.4a.2	-0.14668	0.948637
C27D6.4|C27D6.4|C27D6.4b.1	-0.0301001	0.994426
C27D6.4|C27D6.4|C27D6.4b.2	-0.0316273	0.994227
C27D6.4|C27D6.4|C27D6.4c	0.007472	0.997654
C27D8.1|C27D8.1|C27D8.1	0.209599	0.990664
C27D8.2|C27D8.2|C27D8.2	0.062903	0.994227
C27D8.3|C27D8.3|C27D8.3a	-0.0677177	0.983055
C27D8.3|C27D8.3|C27D8.3b.1	-0.0822904	0.976391
C27D8.3|C27D8.3|C27D8.3b.2	-0.0820024	0.976391
C27D8.4|C27D8.4|C27D8.4	-0.347614	0.924037
C27D9.1|C27D9.1|C27D9.1	1.28376	0.825844
C27F2.10|C27F2.10|C27F2.10.1	-0.0109023	0.997326
C27F2.10|C27F2.10|C27F2.10.2	-0.0304976	0.994426
C27F2.1|C27F2.1|C27F2.1	-0.309653	0.926505
C27F2.4|C27F2.4|C27F2.4	-0.133295	0.946615
C27F2.6|C27F2.6|C27F2.6	-0.881549	0.937936
C27F2.7|C27F2.7|C27F2.7	0.153364	0.965573
C27F2.8|C27F2.8|C27F2.8	0.162406	0.955014
C27F2.9|C27F2.9|C27F2.9	-0.254082	0.924037
C27H2.2|C27H2.2|C27H2.2a	-0.136135	0.924037
C27H2.2|C27H2.2|C27H2.2b	-0.118798	0.925637
C27H2.2|C27H2.2|C27H2.2c.1	-0.175735	0.924037
C27H2.2|C27H2.2|C27H2.2c.2	-0.137655	0.924037
C27H5.11|C27H5.11|C27H5.11	0.108791	0.996381
C27H5.2|C27H5.2|C27H5.2a	-0.0332192	0.994426
C27H5.2|C27H5.2|C27H5.2b	-0.0234229	0.994994
C27H5.2|C27H5.2|C27H5.2c	-0.0377878	0.994426
C27H5.2|C27H5.2|C27H5.2d	-0.0265034	0.994426
C27H5.4|C27H5.4|C27H5.4a	0.670554	0.575064
C27H5.4|C27H5.4|C27H5.4b	0.6905	0.542796
C27H5.6|C27H5.6|C27H5.6	-0.361228	0.968438
C27H6.3|C27H6.3|C27H6.3	0.288157	0.945698
C27H6.8|C27H6.8|C27H6.8.1	-0.0230623	0.994426
C27H6.8|C27H6.8|C27H6.8.2	-0.0306177	0.994426
C27H6.9|C27H6.9|C27H6.9	0.195832	0.959254
C28A5.1|C28A5.1|C28A5.1	0.450936	0.924037
C28A5.2|C28A5.2|C28A5.2	0.472689	0.924037
C28A5.6|C28A5.6|C28A5.6	0.134008	0.99254
C28C12.11|C28C12.11|C28C12.11a	0.239441	0.968438
C28C12.11|C28C12.11|C28C12.11b	0.268789	0.962237
C28C12.12|C28C12.12|C28C12.12.1	0.336776	0.934597
C28C12.12|C28C12.12|C28C12.12.2	0.310159	0.945633
C28C12.1|C28C12.1|C28C12.1	-0.140457	0.989922
C28C12.4|C28C12.4|C28C12.4	-0.186368	0.983055
C28D4.10|C28D4.10|C28D4.10	0.333383	0.98142
C28D4.11|C28D4.11|C28D4.11	2.43663	0.924037
C28F5.4|C28F5.4|C28F5.4	-0.591832	0.951885
C28G1.2|C28G1.2|C28G1.2	-0.311808	0.962237
C28G1.4|C28G1.4|C28G1.4	0.313129	0.946691
C28G1.5|C28G1.5|C28G1.5a	0.11597	0.990455
C28G1.5|C28G1.5|C28G1.5b	0.105217	0.990828
C28G1.6|C28G1.6|C28G1.6	-0.031951	0.995018
C28H8.11|C28H8.11|C28H8.11a	-0.243449	0.924037
C28H8.11|C28H8.11|C28H8.11b.1	-0.265043	0.924037
C28H8.11|C28H8.11|C28H8.11b.2	-0.272102	0.924037
C28H8.11|C28H8.11|C28H8.11c.1	-0.240337	0.924037
C28H8.11|C28H8.11|C28H8.11c.2	-0.161912	0.947748
C28H8.11|C28H8.11|C28H8.11c.3	-0.187152	0.946243
C28H8.1|C28H8.1|C28H8.1	-0.100313	0.971511
C28H8.2|C28H8.2|C28H8.2	-0.145236	0.993112
C28H8.3|C28H8.3|C28H8.3.1	0.150141	0.965573
C28H8.3|C28H8.3|C28H8.3.2	0.150141	0.965573
C28H8.4|C28H8.4|C28H8.4.1	0.0215052	0.994426
C28H8.4|C28H8.4|C28H8.4.2	0.00658843	0.997777
C28H8.5|C28H8.5|C28H8.5a	-0.420564	0.947103
C28H8.5|C28H8.5|C28H8.5b	-0.420564	0.947103
C28H8.7|C28H8.7|C28H8.7	0.124013	0.994426
C28H8.8|C28H8.8|C28H8.8	-0.256409	0.957282
C28H8.9|C28H8.9|C28H8.9a	-0.068322	0.9783
C28H8.9|C28H8.9|C28H8.9b	-0.0647891	0.982196
C28H8.9|C28H8.9|C28H8.9c	-0.0399402	0.990664
C29A12.1|C29A12.1|C29A12.1	0.343646	0.927954
C29A12.2|C29A12.2|C29A12.2	0.76924	0.924037
C29A12.6|C29A12.6|C29A12.6	-0.285374	0.926717
C29A12.7|C29A12.7|C29A12.7	0.477429	0.924037
C29E4.10|C29E4.10|C29E4.10	-0.0229616	0.997654
C29E4.12|C29E4.12|C29E4.12	-0.104516	0.985301
C29E4.13|C29E4.13|C29E4.13a	0.041901	0.994227
C29E4.13|C29E4.13|C29E4.13b	0.0366656	0.994426
C29E4.13|C29E4.13|C29E4.13c.1	0.042845	0.994227
C29E4.13|C29E4.13|C29E4.13c.2	0.0412256	0.994227
C29E4.13|C29E4.13|C29E4.13c.3	0.0281908	0.994426
C29E4.13|C29E4.13|C29E4.13c.4	0.0296092	0.994426
C29E4.13|C29E4.13|C29E4.13c.5	0.0420563	0.994227
C29E4.13|C29E4.13|C29E4.13c.6	0.0277991	0.994426
[truncated: 25,940 more rows]

## Sheet: ADAR mut vs. adbp-1 mut embryo
	log2FoldChange(adr1;adr2 mutant embryo/adbp-1 mutant embryo)	padj
2L52.1|2L52.1|2L52.1	0.0420719	0.999884
2RSSE.1|2RSSE.1|2RSSE.1	-0.260914	0.999884
2RSSE.2|2RSSE.2|2RSSE.2	-0.03885	0.999884
2RSSE.3|2RSSE.3|2RSSE.3	-0.0343414	0.999884
2RSSE.5|2RSSE.5|2RSSE.5	-1.4478	0.999884
2RSSE.6|2RSSE.6|2RSSE.6	-0.183382	0.999884
2RSSE.7|2RSSE.7|2RSSE.7	-1.4478	0.999884
3R5.2|3R5.2|3R5.2	0.079954	0.999884
4R79.2|4R79.2|4R79.2a	0.373146	0.999884
4R79.2|4R79.2|4R79.2b	0.395391	0.999884
6R55.2|6R55.2|6R55.2	-1.85391	0.999884
AC3.13|AC3.13|AC3.13	-0.0802724	0.999884
AC3.14|AC3.14|AC3.14	0.496199	0.999884
AC3.16|AC3.16|AC3.16	-0.203228	0.999884
AC3.5|AC3.5|AC3.5.1	0.132818	0.999884
AC3.5|AC3.5|AC3.5.2	0.132818	0.999884
AC3.9|AC3.9|AC3.9	0.0115866	0.999884
AC8.10|AC8.10|AC8.10	0.453035	0.999884
AC8.11|AC8.11|AC8.11	0.531312	0.999884
AC8.12|AC8.12|AC8.12	0.49064	0.999884
AC8.2|AC8.2|AC8.2	0.412178	0.999884
AC8.3|AC8.3|AC8.3	0.453035	0.999884
AC8.4|AC8.4|AC8.4	0.531312	0.999884
AC8.5|AC8.5|AC8.5	-0.123324	0.999884
AC8.6|AC8.6|AC8.6	0.353974	0.999884
AC8.7|AC8.7|AC8.7	0.49064	0.999884
AC8.9|AC8.9|AC8.9	0.184133	0.999884
AH10.2|AH10.2|AH10.2	0.345397	0.999884
AH10.3|AH10.3|AH10.3	-0.400543	0.999884
AH10.4|AH10.4|AH10.4.1	-0.351916	0.999884
AH10.4|AH10.4|AH10.4.2	-0.171035	0.999884
AH10.8|AH10.8|AH10.8	-3.51245	0.999884
AH9.1|AH9.1|AH9.1	-0.0919986	0.999884
AH9.3|AH9.3|AH9.3	0.175915	0.999884
AH9.4|AH9.4|AH9.4	0.128157	0.999884
AH9.6|AH9.6|AH9.6	-0.480752	0.999884
AH9.7|AH9.7|AH9.7	0.0412504	0.999884
B0001.11|B0001.11|B0001.11	-0.944473	0.999884
B0001.12|B0001.12|B0001.12	-1.05049	0.999884
B0001.2|B0001.2|B0001.2	-0.160972	0.999884
B0001.3|B0001.3|B0001.3a	0.178164	0.999884
B0001.3|B0001.3|B0001.3b	0.179367	0.999884
B0001.4|B0001.4|B0001.4	0.107097	0.999884
B0001.5|B0001.5|B0001.5	0.14353	0.999884
B0001.6|B0001.6|B0001.6.1	0.0434066	0.999884
B0001.6|B0001.6|B0001.6.2	0.0410681	0.999884
B0001.7|B0001.7|B0001.7	-0.164372	0.999884
B0001.8|B0001.8|B0001.8.1	0.0823427	0.999884
B0001.8|B0001.8|B0001.8.2	0.096091	0.999884
B0001.8|B0001.8|B0001.8.3	0.095701	0.999884
B0019.2|B0019.2|B0019.2.1	0.211105	0.999884
B0019.2|B0019.2|B0019.2.2	0.211105	0.999884
B0024.10|B0024.10|B0024.10.1	0.257489	0.999884
B0024.10|B0024.10|B0024.10.2	0.258785	0.999884
B0024.11|B0024.11|B0024.11	0.301164	0.999884
B0024.13|B0024.13|B0024.13a	-0.164352	0.999884
B0024.13|B0024.13|B0024.13b	-0.164868	0.999884
B0024.15|B0024.15|B0024.15.1	-0.947131	0.999884
B0024.15|B0024.15|B0024.15.2	-0.947131	0.999884
B0024.3|B0024.3|B0024.3	0.146428	0.999884
B0024.4|B0024.4|B0024.4	-0.826307	0.999884
B0025.4|B0025.4|B0025.4.1	-0.0581612	0.999884
B0025.4|B0025.4|B0025.4.2	-0.0581612	0.999884
B0025.5|B0025.5|B0025.5	0.519403	0.999884
B0034.13|B0034.13|B0034.13	-0.460423	0.999884
B0034.17|B0034.17|B0034.17	-0.296025	0.999884
B0034.1|B0034.1|B0034.1	0.352208	0.999884
B0034.4|B0034.4|B0034.4	0.152724	0.999884
B0034.5|B0034.5|B0034.5	0.079009	0.999884
B0034.7|B0034.7|B0034.7	-0.394183	0.999884
B0035.11|B0035.11|B0035.11.1	0.141331	0.999884
B0035.11|B0035.11|B0035.11.2	0.152897	0.999884
B0035.12|B0035.12|B0035.12.1	0.193311	0.999884
B0035.12|B0035.12|B0035.12.2	0.197126	0.999884
B0035.12|B0035.12|B0035.12.3	0.210183	0.999884
B0035.13|B0035.13|B0035.13	-0.13404	0.999884
B0035.15|B0035.15|B0035.15	0.0724318	0.999884
B0035.16|B0035.16|B0035.16.1	0.197171	0.999884
B0035.16|B0035.16|B0035.16.2	0.196307	0.999884
B0035.18|B0035.18|B0035.18	-0.119943	0.999884
B0035.1|B0035.1|B0035.1a	-0.00769023	0.999884
B0035.1|B0035.1|B0035.1b	-0.000875856	0.999884
B0035.3|B0035.3|B0035.3	-0.18574	0.999884
B0035.6|B0035.6|B0035.6	-0.0661321	0.999884
B0041.10|B0041.10|B0041.10	-3.69655	0.999884
B0041.1|B0041.1|B0041.1	-0.571758	0.999884
B0041.3|B0041.3|B0041.3	0.0614712	0.999884
B0041.5|B0041.5|B0041.5	0.100797	0.999884
B0041.8|B0041.8|B0041.8.1	-0.0806456	0.999884
B0041.8|B0041.8|B0041.8.2	-0.0806456	0.999884
B0198.2|B0198.2|B0198.2a	-0.313187	0.999884
B0198.2|B0198.2|B0198.2b	-0.272471	0.999884
B0198.3|B0198.3|B0198.3a	0.10664	0.999884
B0198.3|B0198.3|B0198.3b	0.325158	0.999884
B0205.10|B0205.10|B0205.10.1	-0.783002	0.999884
B0205.10|B0205.10|B0205.10.2	-0.783002	0.999884
B0205.11|B0205.11|B0205.11	-0.0787079	0.999884
B0205.12|B0205.12|B0205.12	-0.473695	0.999884
B0205.13|B0205.13|B0205.13	0.0450529	0.999884
B0205.14|B0205.14|B0205.14	-2.02473	0.999884
B0205.1|B0205.1|B0205.1a	0.153994	0.999884
B0205.1|B0205.1|B0205.1b.1	0.127206	0.999884
B0205.1|B0205.1|B0205.1b.2	0.151777	0.999884
B0205.4|B0205.4|B0205.4	-0.379024	0.999884
B0205.5|B0205.5|B0205.5	-0.543837	0.999884
B0205.6|B0205.6|B0205.6	0.209743	0.999884
B0205.8|B0205.8|B0205.8	0.214638	0.999884
B0205.9|B0205.9|B0205.9	0.0467811	0.999884
B0207.10|B0207.10|B0207.10	-0.561036	0.999884
B0207.11|B0207.11|B0207.11	1.88286	0.999884
B0207.13|B0207.13|B0207.13	-0.43728	0.999884
B0207.1|B0207.1|B0207.1	-0.0853385	0.999884
B0207.2|B0207.2|B0207.2.1	-0.369705	0.999884
B0207.2|B0207.2|B0207.2.2	-0.369705	0.999884
B0207.5|B0207.5|B0207.5	0.144543	0.999884
B0207.6|B0207.6|B0207.6	0.207896	0.999884
B0207.7|B0207.7|B0207.7	-0.296813	0.999884
B0212.3|B0212.3|B0212.3	0.196783	0.999884
B0212.4|B0212.4|B0212.4a	-0.066658	0.999884
B0212.4|B0212.4|B0212.4b	-0.0104383	0.999884
B0212.4|B0212.4|B0212.4c	-0.0494619	0.999884
B0212.6|B0212.6|B0212.6	-0.815811	0.999884
B0213.24|B0213.24|B0213.24	-0.360509	0.999884
B0218.5|B0218.5|B0218.5	0.534198	0.999884
B0218.7|B0218.7|B0218.7	0.36259	0.999884
B0222.10|B0222.10|B0222.10	-0.416587	0.999884
B0222.11|B0222.11|B0222.11	-0.556737	0.999884
B0222.14|B0222.14|B0222.14	-2.06627	0.999884
B0222.1|B0222.1|B0222.1	0.049366	0.999884
B0222.2|B0222.2|B0222.2	-0.674891	0.999884
B0222.3|B0222.3|B0222.3	-0.0723789	0.999884
B0222.5|B0222.5|B0222.5	0.741817	0.999884
B0222.9|B0222.9|B0222.9	-0.0286766	0.999884
B0228.1|B0228.1|B0228.1	0.245906	0.999884
B0228.6|B0228.6|B0228.6	-0.126815	0.999884
B0228.7|B0228.7|B0228.7.1	0.289378	0.999884
B0228.7|B0228.7|B0228.7.2	0.304986	0.999884
B0228.8|B0228.8|B0228.8	1.68871	0.999884
B0228.9|B0228.9|B0228.9	0.332554	0.999884
B0238.10|B0238.10|B0238.10.1	-0.00251948	0.999884
B0238.10|B0238.10|B0238.10.2	-0.00251948	0.999884
B0238.11|B0238.11|B0238.11.1	0.00328622	0.999884
B0238.11|B0238.11|B0238.11.2	0.00328622	0.999884
B0238.12|B0238.12|B0238.12	-0.118356	0.999884
B0238.13|B0238.13|B0238.13	-0.115937	0.999884
B0238.15|B0238.15|B0238.15	-0.264978	0.999884
B0238.18|B0238.18|B0238.18	-0.434754	0.999884
B0238.1|B0238.1|B0238.1	-0.0431083	0.999884
B0238.7|B0238.7|B0238.7	-1.13069	0.999884
B0238.9|B0238.9|B0238.9.1	-0.512708	0.999884
B0238.9|B0238.9|B0238.9.2	-0.456796	0.999884
B0244.10|B0244.10|B0244.10	0.205212	0.999884
B0244.13|B0244.13|B0244.13	-0.140386	0.999884
B0244.4|B0244.4|B0244.4	0.218142	0.999884
B0244.5|B0244.5|B0244.5	-0.116999	0.999884
B0244.6|B0244.6|B0244.6	0.260065	0.999884
B0244.7|B0244.7|B0244.7	-0.156829	0.999884
B0244.9|B0244.9|B0244.9	-3.00543	0.999884
B0250.11|B0250.11|B0250.11	0.665844	0.999884
B0250.12|B0250.12|B0250.12	0.176029	0.999884
B0250.16|B0250.16|B0250.16	1.89709	0.999884
B0250.2|B0250.2|B0250.2	-0.0891679	0.999884
B0250.3|B0250.3|B0250.3	-0.100165	0.999884
B0250.4|B0250.4|B0250.4	0.223052	0.999884
B0250.5|B0250.5|B0250.5	-0.0628875	0.999884
B0250.7|B0250.7|B0250.7	-0.0851815	0.999884
B0250.8|B0250.8|B0250.8	-1.08213	0.999884
B0252.1|B0252.1|B0252.1	-0.0246678	0.999884
B0252.3|B0252.3|B0252.3a.1	-0.145271	0.999884
B0252.3|B0252.3|B0252.3a.2	-0.144704	0.999884
B0252.3|B0252.3|B0252.3b	-0.152582	0.999884
B0252.3|B0252.3|B0252.3c	-0.144704	0.999884
B0252.5|B0252.5|B0252.5	-0.244025	0.999884
B0252.8|B0252.8|B0252.8	-0.332261	0.999884
B0261.1|B0261.1|B0261.1	0.189656	0.999884
B0261.4|B0261.4|B0261.4a	0.0838871	0.999884
B0261.4|B0261.4|B0261.4b	0.0860224	0.999884
B0261.5|B0261.5|B0261.5	-1.29407	0.999884
B0261.6|B0261.6|B0261.6a	0.43557	0.999884
B0261.6|B0261.6|B0261.6b	0.0375133	0.999884
B0261.7|B0261.7|B0261.7	-0.0789515	0.999884
B0261.8|B0261.8|B0261.8	0.152583	0.999884
B0261.9|B0261.9|B0261.9	0.0968278	0.999884
B0272.3|B0272.3|B0272.3.1	-0.0426154	0.999884
B0272.3|B0272.3|B0272.3.2	-0.0426154	0.999884
B0272.4|B0272.4|B0272.4	0.0384039	0.999884
B0273.112|B0273.112|B0273.112	-0.16211	0.999884
B0273.1|B0273.1|B0273.1	-0.040342	0.999884
B0273.3|B0273.3|B0273.3	0.312402	0.999884
B0280.11|B0280.11|B0280.11	0.193367	0.999884
B0280.13|B0280.13|B0280.13.1	-0.0953859	0.999884
B0280.13|B0280.13|B0280.13.2	-0.0953859	0.999884
B0280.17|B0280.17|B0280.17	0.700621	0.345995
B0280.2|B0280.2|B0280.2	0.0793739	0.999884
B0280.6|B0280.6|B0280.6	0.0587712	0.999884
B0280.7|B0280.7|B0280.7	-0.0843734	0.999884
B0280.9|B0280.9|B0280.9	0.146263	0.999884
B0281.3|B0281.3|B0281.3	-0.508895	0.999884
B0281.4|B0281.4|B0281.4	-0.559656	0.999884
B0281.5|B0281.5|B0281.5a	0.0924901	0.999884
B0281.5|B0281.5|B0281.5b	0.111497	0.999884
B0281.6|B0281.6|B0281.6	-0.615536	0.999884
B0284.1|B0284.1|B0284.1	0.965834	0.999884
B0284.2|B0284.2|B0284.2	0.122218	0.999884
B0284.3|B0284.3|B0284.3	-0.125893	0.999884
B0284.4|B0284.4|B0284.4	-0.498721	0.999884
B0284.5|B0284.5|B0284.5	0.672921	0.999884
B0284.6|B0284.6|B0284.6	1.21051	0.999884
B0285.11|B0285.11|B0285.11	0.469208	0.999884
B0285.12|B0285.12|B0285.12	1.17054	0.999884
B0285.15|B0285.15|B0285.15	0.129409	0.999884
B0285.16|B0285.16|B0285.16	-0.0908765	0.999884
B0285.3|B0285.3|B0285.3	-0.17859	0.999884
B0285.4|B0285.4|B0285.4	-0.0439693	0.999884
B0285.6|B0285.6|B0285.6	0.148715	0.999884
B0286.1|B0286.1|B0286.1	0.156724	0.999884
B0286.3|B0286.3|B0286.3	0.31165	0.999884
B0294.1|B0294.1|B0294.1	-0.229387	0.999884
B0294.3|B0294.3|B0294.3	-1.58949	0.999884
B0302.2|B0302.2|B0302.2	-0.407278	0.999884
B0302.4|B0302.4|B0302.4	0.00680874	0.999884
B0302.5|B0302.5|B0302.5	-0.225928	0.999884
B0302.7|B0302.7|B0302.7	0.398632	0.999884
B0303.11|B0303.11|B0303.11	-0.0620531	0.999884
B0303.14|B0303.14|B0303.14	0.102427	0.999884
B0303.15|B0303.15|B0303.15	0.0689722	0.999884
B0303.16|B0303.16|B0303.16	-1.47067	0.999884
B0303.2|B0303.2|B0303.2	-0.0838658	0.999884
B0303.3|B0303.3|B0303.3.1	0.0277487	0.999884
B0303.3|B0303.3|B0303.3.2	0.0268622	0.999884
B0303.3|B0303.3|B0303.3.3	0.0577778	0.999884
B0303.4|B0303.4|B0303.4.1	0.111012	0.999884
B0303.4|B0303.4|B0303.4.2	0.110345	0.999884
B0303.7|B0303.7|B0303.7a	0.122347	0.999884
B0303.7|B0303.7|B0303.7b	0.155524	0.999884
B0304.2|B0304.2|B0304.2	-0.261466	0.999884
B0304.4|B0304.4|B0304.4	-0.241358	0.999884
B0310.11|B0310.11|B0310.11	-0.649152	0.999884
B0310.1|B0310.1|B0310.1a	-0.239744	0.999884
B0310.1|B0310.1|B0310.1b	-0.225168	0.999884
B0310.2|B0310.2|B0310.2.1	0.0275518	0.999884
B0310.2|B0310.2|B0310.2.2	0.0447005	0.999884
B0310.3|B0310.3|B0310.3	0.692828	0.999884
B0310.6|B0310.6|B0310.6	-0.502452	0.999884
B0331.2|B0331.2|B0331.2	-0.339044	0.999884
B0334.10|B0334.10|B0334.10	-0.486158	0.999884
B0334.13|B0334.13|B0334.13	-0.583765	0.999884
B0334.15|B0334.15|B0334.15.1	0.153696	0.999884
B0334.15|B0334.15|B0334.15.2	0.151037	0.999884
B0334.15|B0334.15|B0334.15.3	0.146315	0.999884
B0334.15|B0334.15|B0334.15.4	0.150092	0.999884
B0334.3|B0334.3|B0334.3a.1	0.0329267	0.999884
B0334.3|B0334.3|B0334.3a.2	0.0353471	0.999884
B0334.3|B0334.3|B0334.3b	0.036276	0.999884
B0334.4|B0334.4|B0334.4	-0.0709524	0.999884
B0334.5|B0334.5|B0334.5.1	0.153308	0.999884
B0334.5|B0334.5|B0334.5.2	0.153471	0.999884
B0334.5|B0334.5|B0334.5.3	0.153346	0.999884
B0334.6|B0334.6|B0334.6	0.0737298	0.999884
B0334.9|B0334.9|B0334.9	-0.399693	0.999884
B0336.11|B0336.11|B0336.11a	0.036831	0.999884
B0336.11|B0336.11|B0336.11b	-0.202551	0.999884
B0336.12|B0336.12|B0336.12	-1.36667	0.999884
B0336.13|B0336.13|B0336.13	-0.0225164	0.999884
B0336.16|B0336.16|B0336.16	0.199826	0.999884
B0336.3|B0336.3|B0336.3	-0.100093	0.999884
B0336.5|B0336.5|B0336.5a	0.0176679	0.999884
B0336.5|B0336.5|B0336.5b	0.00303059	0.999884
B0336.7|B0336.7|B0336.7a	0.268065	0.999884
B0336.7|B0336.7|B0336.7b.1	0.276751	0.999884
B0336.7|B0336.7|B0336.7b.2	0.268065	0.999884
B0344.1|B0344.1|B0344.1	-0.347181	0.999884
B0348.1|B0348.1|B0348.1	1.74588	0.999884
B0348.2|B0348.2|B0348.2	1.15859	0.999884
B0348.5|B0348.5|B0348.5	-0.00932649	0.999884
B0350.74|B0350.74|B0350.74	0.917801	0.999884
B0350.76|B0350.76|B0350.76	1.33448	0.999884
B0350.79|B0350.79|B0350.79	-1.67418	0.999884
B0350.83|B0350.83|B0350.83	0.136236	0.999884
B0353.1|B0353.1|B0353.1a	-0.207219	0.999884
B0353.1|B0353.1|B0353.1b	-0.156919	0.999884
B0361.11|B0361.11|B0361.11	0.883172	0.999884
B0361.2|B0361.2|B0361.2a	0.0847041	0.999884
B0361.2|B0361.2|B0361.2b	-0.00393331	0.999884
B0361.3|B0361.3|B0361.3.1	0.181856	0.999884
B0361.3|B0361.3|B0361.3.2	0.181856	0.999884
B0361.4|B0361.4|B0361.4	-0.398408	0.999884
B0361.6|B0361.6|B0361.6	0.186569	0.999884
B0361.8|B0361.8|B0361.8.1	0.161162	0.999884
B0361.8|B0361.8|B0361.8.2	0.168235	0.999884
B0361.9|B0361.9|B0361.9	0.00508886	0.999884
B0365.1|B0365.1|B0365.1	0.3291	0.999884
B0365.2|B0365.2|B0365.2	0.75663	0.999884
B0365.7|B0365.7|B0365.7	-1.20371	0.613955
B0379.1|B0379.1|B0379.1a	-0.0380133	0.999884
B0379.1|B0379.1|B0379.1b	-0.0495681	0.999884
B0379.2|B0379.2|B0379.2	0.597194	0.999884
B0379.7|B0379.7|B0379.7.1	-1.18606	0.999884
B0379.7|B0379.7|B0379.7.2	-1.18606	0.999884
B0391.10|B0391.10|B0391.10.1	0.0802493	0.999884
B0391.10|B0391.10|B0391.10.2	0.00851983	0.999884
B0391.8|B0391.8|B0391.8	0.626724	0.999884
B0393.14|B0393.14|B0393.14	-0.18993	0.999884
B0393.3|B0393.3|B0393.3	-0.0172657	0.999884
B0393.4|B0393.4|B0393.4	-0.563182	0.999884
B0393.5|B0393.5|B0393.5	-0.0652642	0.999884
B0393.6|B0393.6|B0393.6	-0.588173	0.999884
B0393.7|B0393.7|B0393.7	0.264499	0.999884
B0393.8|B0393.8|B0393.8	0.104504	0.999884
B0393.9|B0393.9|B0393.9a	-0.0268697	0.999884
B0393.9|B0393.9|B0393.9b	-0.0639706	0.999884
B0395.10|B0395.10|B0395.10	-0.91109	0.999884
B0395.3|B0395.3|B0395.3.1	0.00292772	0.999884
B0395.3|B0395.3|B0395.3.2	0.0167396	0.999884
B0395.7|B0395.7|B0395.7	-1.05396	0.999884
B0395.t1|B0395.t1|B0395.t1	-0.781985	0.999884
B0403.3|B0403.3|B0403.3	0.0273599	0.999884
B0403.5|B0403.5|B0403.5	-0.417592	0.999884
B0403.6|B0403.6|B0403.6	-0.500785	0.999884
B0403.9|B0403.9|B0403.9	-1.44615	0.999884
B0410.1|B0410.1|B0410.1	-2.53138	0.999884
B0410.3|B0410.3|B0410.3	-0.796097	0.999884
B0412.3|B0412.3|B0412.3.1	0.0343729	0.999884
B0412.3|B0412.3|B0412.3.2	0.0343729	0.999884
B0412.6|B0412.6|B0412.6	1.15355	0.999884
B0412.7|B0412.7|B0412.7	-0.629498	0.999884
B0416.1|B0416.1|B0416.1	0.110325	0.999884
B0416.3|B0416.3|B0416.3	-0.10177	0.999884
B0416.4|B0416.4|B0416.4	-0.224406	0.999884
B0416.5|B0416.5|B0416.5a	0.121129	0.999884
B0416.5|B0416.5|B0416.5b	0.146032	0.999884
B0416.7|B0416.7|B0416.7a	-0.195148	0.999884
B0416.7|B0416.7|B0416.7b	-0.20645	0.999884
B0416.8|B0416.8|B0416.8	-1.88004	0.999884
B0416.9|B0416.9|B0416.9	-0.845994	0.999884
B0432.10|B0432.10|B0432.10.1	0.0347517	0.999884
B0432.10|B0432.10|B0432.10.2	0.0285052	0.999884
B0432.13|B0432.13|B0432.13.1	0.10524	0.999884
B0432.13|B0432.13|B0432.13.2	0.111484	0.999884
B0432.14|B0432.14|B0432.14	-0.332122	0.999884
B0432.16|B0432.16|B0432.16	-3.30651	0.999884
B0432.18|B0432.18|B0432.18	-3.30651	0.999884
B0432.19|B0432.19|B0432.19	-3.23357	0.999884
B0432.1|B0432.1|B0432.1	-0.536066	0.999884
B0432.6|B0432.6|B0432.6	0.107765	0.999884
B0432.7|B0432.7|B0432.7	-0.0710954	0.999884
B0432.8|B0432.8|B0432.8	0.115424	0.999884
B0432.9|B0432.9|B0432.9	0.0925598	0.999884
B0454.18|B0454.18|B0454.18	-0.309719	0.999884
B0454.5|B0454.5|B0454.5	0.690043	0.999884
B0454.6|B0454.6|B0454.6	-0.123639	0.999884
B0454.8|B0454.8|B0454.8	-0.401184	0.999884
B0454.9|B0454.9|B0454.9	-0.0294978	0.999884
B0457.16|B0457.16|B0457.16	-1.53592	0.999884
B0457.19|B0457.19|B0457.19	-0.934119	0.999884
B0457.2|B0457.2|B0457.2	0.898186	0.898832
B0457.4|B0457.4|B0457.4	-0.360987	0.999884
B0457.6|B0457.6|B0457.6	0.0606341	0.999884
B0462.1|B0462.1|B0462.1	0.891786	0.999884
B0462.4|B0462.4|B0462.4	-1.55233	0.66955
B0462.5|B0462.5|B0462.5	-0.329213	0.999884
B0464.2|B0464.2|B0464.2a	0.256492	0.999884
B0464.2|B0464.2|B0464.2b	0.164141	0.999884
B0464.2|B0464.2|B0464.2c	0.259818	0.999884
B0464.2|B0464.2|B0464.2d	0.161449	0.999884
B0464.6|B0464.6|B0464.6.1	0.250679	0.999884
B0464.6|B0464.6|B0464.6.2	0.259905	0.999884
B0464.6|B0464.6|B0464.6.3	0.2414	0.999884
B0464.9|B0464.9|B0464.9	0.0283649	0.999884
B0478.3|B0478.3|B0478.3	-1.07261	0.999884
B0491.1|B0491.1|B0491.1	0.242164	0.999884
B0491.5|B0491.5|B0491.5.1	0.0149479	0.999884
B0491.5|B0491.5|B0491.5.2	0.0129104	0.999884
B0491.5|B0491.5|B0491.5.3	0.0155774	0.999884
B0491.5|B0491.5|B0491.5.4	0.0281292	0.999884
B0491.6|B0491.6|B0491.6a	0.0747832	0.999884
B0491.6|B0491.6|B0491.6b	0.0802466	0.999884
B0491.7|B0491.7|B0491.7.1	0.153739	0.999884
B0491.7|B0491.7|B0491.7.2	0.153739	0.999884
B0495.15|B0495.15|B0495.15	-1.17133	0.999884
B0495.19|B0495.19|B0495.19	-1.29288	0.999884
B0495.2|B0495.2|B0495.2	0.052091	0.999884
B0495.5|B0495.5|B0495.5.1	0.389192	0.999884
B0495.5|B0495.5|B0495.5.2	0.38973	0.999884
B0495.6|B0495.6|B0495.6	0.0342505	0.999884
B0495.7|B0495.7|B0495.7.1	0.00841727	0.999884
B0495.7|B0495.7|B0495.7.2	0.0132569	0.999884
B0495.7|B0495.7|B0495.7.3	0.0178249	0.999884
B0495.8|B0495.8|B0495.8a.1	0.0899657	0.999884
B0495.8|B0495.8|B0495.8a.2	0.103299	0.999884
B0495.8|B0495.8|B0495.8b.1	0.0864038	0.999884
B0495.8|B0495.8|B0495.8b.2	0.121485	0.999884
B0495.9|B0495.9|B0495.9	-0.0498677	0.999884
B0496.13|B0496.13|B0496.13	-1.34124	0.999884
B0496.1|B0496.1|B0496.1	-0.312631	0.999884
B0496.2|B0496.2|B0496.2	-0.179526	0.999884
B0496.6|B0496.6|B0496.6	-0.188642	0.999884
B0507.10|B0507.10|B0507.10	-0.165769	0.999884
B0507.14|B0507.14|B0507.14	0.59915	0.999884
B0507.1|B0507.1|B0507.1	0.0858871	0.999884
B0507.2|B0507.2|B0507.2	0.212269	0.999884
B0507.3|B0507.3|B0507.3a	0.287567	0.999884
B0507.3|B0507.3|B0507.3b	0.287567	0.999884
B0507.6|B0507.6|B0507.6	-0.402003	0.999884
B0507.7|B0507.7|B0507.7.1	-0.749847	0.999884
B0507.7|B0507.7|B0507.7.2	-0.749847	0.999884
B0507.8|B0507.8|B0507.8	-0.0493926	0.999884
B0507.9|B0507.9|B0507.9	0.0733698	0.999884
B0511.11|B0511.11|B0511.11	0.96269	0.0351206
B0511.12|B0511.12|B0511.12	0.0893925	0.999884
B0511.13|B0511.13|B0511.13	0.0658365	0.999884
B0511.14|B0511.14|B0511.14a	-0.121321	0.999884
B0511.14|B0511.14|B0511.14b	-0.142518	0.999884
B0511.15|B0511.15|B0511.15	1.09928	0.999884
B0511.16|B0511.16|B0511.16	-0.54704	0.999884
B0511.2|B0511.2|B0511.2	0.292269	0.999884
B0511.6|B0511.6|B0511.6.1	0.192869	0.999884
B0511.6|B0511.6|B0511.6.2	0.197224	0.999884
B0511.7|B0511.7|B0511.7	0.0123342	0.999884
B0513.12|B0513.12|B0513.12	-0.0978077	0.999884
B0513.2|B0513.2|B0513.2a.1	0.186759	0.999884
B0513.2|B0513.2|B0513.2a.2	0.186759	0.999884
B0513.2|B0513.2|B0513.2b.1	0.181196	0.999884
B0513.2|B0513.2|B0513.2b.2	0.186759	0.999884
B0513.4|B0513.4|B0513.4a	-0.109638	0.999884
B0513.4|B0513.4|B0513.4b	-0.441046	0.999884
B0513.5|B0513.5|B0513.5.1	0.0387095	0.999884
B0513.5|B0513.5|B0513.5.2	0.0534871	0.999884
B0513.6|B0513.6|B0513.6	0.465046	0.999884
B0513.7|B0513.7|B0513.7	0.00731031	0.999884
B0513.9|B0513.9|B0513.9a	0.406076	0.999884
B0513.9|B0513.9|B0513.9b.1	0.332853	0.999884
B0513.9|B0513.9|B0513.9b.2	0.403954	0.999884
B0524.2|B0524.2|B0524.2	-1.02468	0.999884
B0524.3|B0524.3|B0524.3	-0.112455	0.999884
B0524.4|B0524.4|B0524.4	-0.467673	0.999884
B0524.5|B0524.5|B0524.5	1.80788	0.999884
B0524.6|B0524.6|B0524.6	-0.201287	0.999884
B0545.4|B0545.4|B0545.4	-0.0699231	0.999884
B0546.2|B0546.2|B0546.2.1	0.0798432	0.999884
B0546.2|B0546.2|B0546.2.2	0.104811	0.999884
B0546.3|B0546.3|B0546.3	-0.185058	0.999884
B0546.4|B0546.4|B0546.4a	-0.143771	0.999884
B0546.4|B0546.4|B0546.4b	-0.144645	0.999884
B0546.5|B0546.5|B0546.5	-0.488127	0.999884
B0554.1|B0554.1|B0554.1	0.165982	0.999884
B0554.2|B0554.2|B0554.2	0.800623	0.999884
B0554.4|B0554.4|B0554.4	-0.0470941	0.999884
B0554.5|B0554.5|B0554.5	-0.0597603	0.999884
B0554.7|B0554.7|B0554.7	0.192733	0.999884
B0563.10|B0563.10|B0563.10	-0.274834	0.999884
B0563.1|B0563.1|B0563.1	-0.0518727	0.999884
B0563.5|B0563.5|B0563.5	-0.632539	0.999884
B0563.6|B0563.6|B0563.6a	-0.00855532	0.999884
B0563.6|B0563.6|B0563.6b.1	-0.0600377	0.999884
B0563.6|B0563.6|B0563.6b.2	-0.0600377	0.999884
B0563.6|B0563.6|B0563.6c	-0.0210045	0.999884
B0563.7|B0563.7|B0563.7	-0.188439	0.999884
B0563.8|B0563.8|B0563.8	-0.283805	0.999884
B0563.9|B0563.9|B0563.9	-1.11454	0.999884
B0564.11|B0564.11|B0564.11.1	0.0441043	0.999884
B0564.11|B0564.11|B0564.11.2	0.0441043	0.999884
B0564.2|B0564.2|B0564.2	0.216662	0.999884
B0564.3|B0564.3|B0564.3.1	0.0998514	0.999884
B0564.3|B0564.3|B0564.3.2	0.11148	0.999884
B0564.4|B0564.4|B0564.4	0.10474	0.999884
B0564.6|B0564.6|B0564.6a	-0.0691275	0.999884
B0564.6|B0564.6|B0564.6b	-0.0714437	0.999884
B0564.7|B0564.7|B0564.7.1	0.157183	0.999884
B0564.7|B0564.7|B0564.7.2	0.166141	0.999884
B0564.9|B0564.9|B0564.9	-0.0691275	0.999884
BE0003N10.1|BE0003N10.1|BE0003N10.1	-0.104532	0.999884
BE0003N10.3|BE0003N10.3|BE0003N10.3	0.112899	0.999884
BE0003N10.4|BE0003N10.4|BE0003N10.4	-2.8527	0.999884
BE0003N10.5|BE0003N10.5|BE0003N10.5	-2.85261	0.999884
BE10.1|BE10.1|BE10.1	-2.76364	0.999884
BE10.3|BE10.3|BE10.3	-0.196683	0.999884
BE10.4|BE10.4|BE10.4	0.230752	0.999884
BE10.5|BE10.5|BE10.5.1	-0.284746	0.999884
BE10.5|BE10.5|BE10.5.2	-0.279667	0.999884
BE10.6|BE10.6|BE10.6	-0.0322405	0.999884
BE10.7|BE10.7|BE10.7	-0.900744	0.999884
C01A2.1|C01A2.1|C01A2.1.1	0.127215	0.999884
C01A2.1|C01A2.1|C01A2.1.2	0.203349	0.999884
C01A2.2|C01A2.2|C01A2.2a	-0.0309249	0.999884
C01A2.2|C01A2.2|C01A2.2b	-0.0648449	0.999884
C01A2.3|C01A2.3|C01A2.3.1	0.148367	0.999884
C01A2.3|C01A2.3|C01A2.3.2	0.148367	0.999884
C01A2.4|C01A2.4|C01A2.4.1	0.0156568	0.999884
C01A2.4|C01A2.4|C01A2.4.2	0.0156568	0.999884
C01A2.5|C01A2.5|C01A2.5	-0.043272	0.999884
C01A2.6|C01A2.6|C01A2.6	-0.394099	0.999884
C01A2.9|C01A2.9|C01A2.9	0.625836	0.999884
C01B10.10|C01B10.10|C01B10.10	0.0775857	0.999884
C01B10.11|C01B10.11|C01B10.11	0.0455559	0.999884
C01B10.3|C01B10.3|C01B10.3	0.865993	0.999884
C01B10.45|C01B10.45|C01B10.45	0.278683	0.999884
C01B10.46|C01B10.46|C01B10.46	0.118954	0.999884
C01B10.47|C01B10.47|C01B10.47	-0.827141	0.999884
C01B10.4|C01B10.4|C01B10.4	0.181196	0.999884
C01B10.6|C01B10.6|C01B10.6a.1	-0.147231	0.999884
C01B10.6|C01B10.6|C01B10.6a.2	-0.147231	0.999884
C01B10.6|C01B10.6|C01B10.6b	-0.146182	0.999884
C01B10.8|C01B10.8|C01B10.8.1	0.00425423	0.999884
C01B10.8|C01B10.8|C01B10.8.2	0.00425423	0.999884
C01B10.9|C01B10.9|C01B10.9	0.132033	0.999884
C01B12.2|C01B12.2|C01B12.2	0.109906	0.999884
C01B12.3|C01B12.3|C01B12.3	0.510568	0.999884
C01B12.4|C01B12.4|C01B12.4	-0.0220243	0.999884
C01B12.5|C01B12.5|C01B12.5	0.937382	0.999884
C01B12.8|C01B12.8|C01B12.8	0.0865725	0.999884
C01B12.9|C01B12.9|C01B12.9	-0.464586	0.999884
C01B4.6|C01B4.6|C01B4.6	-0.0660944	0.999884
C01B4.7|C01B4.7|C01B4.7	0.467257	0.999884
C01B4.8|C01B4.8|C01B4.8	0.189412	0.999884
C01B4.9|C01B4.9|C01B4.9	-0.317494	0.999884
C01B7.11|C01B7.11|C01B7.11	-0.674826	0.999884
C01B7.14|C01B7.14|C01B7.14	-0.413496	0.999884
C01B7.3|C01B7.3|C01B7.3	-0.0681323	0.999884
C01B7.5|C01B7.5|C01B7.5	-0.318965	0.999884
C01B7.7|C01B7.7|C01B7.7	-2.02311	0.999884
C01B7.9|C01B7.9|C01B7.9	0.203198	0.999884
C01B9.1|C01B9.1|C01B9.1a	-0.344283	0.999884
C01B9.1|C01B9.1|C01B9.1b	-0.331003	0.999884
C01B9.3|C01B9.3|C01B9.3	-1.24615	0.999884
C01B9.4|C01B9.4|C01B9.4	-1.50413	0.999884
C01B9.5|C01B9.5|C01B9.5	-0.393273	0.999884
C01C10.2|C01C10.2|C01C10.2a	-0.256677	0.999884
C01C10.2|C01C10.2|C01C10.2b	-0.129142	0.999884
C01C4.2|C01C4.2|C01C4.2	-1.18166	0.999884
C01C4.3|C01C4.3|C01C4.3a	-0.4243	0.999884
C01C4.3|C01C4.3|C01C4.3b	-0.375086	0.999884
C01F1.1|C01F1.1|C01F1.1	0.124629	0.999884
C01F1.3|C01F1.3|C01F1.3a	0.0519615	0.999884
C01F1.3|C01F1.3|C01F1.3b	0.0311483	0.999884
C01F1.4|C01F1.4|C01F1.4	-0.526393	0.999884
C01F1.5|C01F1.5|C01F1.5	-0.279918	0.999884
C01F1.6|C01F1.6|C01F1.6	-0.087667	0.999884
C01F6.2|C01F6.2|C01F6.2	-0.0109765	0.999884
C01F6.9|C01F6.9|C01F6.9	-0.0120328	0.999884
C01G10.10|C01G10.10|C01G10.10	0.263071	0.999884
C01G10.13|C01G10.13|C01G10.13	-0.0827865	0.999884
C01G10.14|C01G10.14|C01G10.14	-0.499536	0.999884
C01G10.15|C01G10.15|C01G10.15	0.663429	0.999884
C01G10.16|C01G10.16|C01G10.16	0.170995	0.999884
C01G10.1|C01G10.1|C01G10.1	1.10121	0.999884
C01G10.5|C01G10.5|C01G10.5	1.3179	0.999884
C01G10.6|C01G10.6|C01G10.6	-0.264999	0.999884
C01G10.7|C01G10.7|C01G10.7	0.331929	0.999884
C01G10.8|C01G10.8|C01G10.8.1	0.200597	0.999884
C01G10.8|C01G10.8|C01G10.8.2	0.211704	0.999884
C01G10.9|C01G10.9|C01G10.9	0.246051	0.999884
C01G12.12|C01G12.12|C01G12.12	0.318425	0.999884
C01G12.13|C01G12.13|C01G12.13	0.679724	0.999884
C01G12.14|C01G12.14|C01G12.14	-0.882009	0.999884
C01G12.1|C01G12.1|C01G12.1	-0.0247126	0.999884
C01G12.3|C01G12.3|C01G12.3	-0.259773	0.999884
C01G12.5|C01G12.5|C01G12.5	-1.24456	0.999884
C01G12.7|C01G12.7|C01G12.7	-0.161641	0.999884
C01G12.9|C01G12.9|C01G12.9	0.803899	0.999884
C01G5.3|C01G5.3|C01G5.3	-0.0689273	0.999884
C01G5.4|C01G5.4|C01G5.4	-0.387071	0.999884
C01G5.5|C01G5.5|C01G5.5	-0.11628	0.999884
C01G5.6|C01G5.6|C01G5.6	0.148437	0.999884
C01G5.7|C01G5.7|C01G5.7	0.0443575	0.999884
C01G5.9|C01G5.9|C01G5.9	0.201077	0.999884
C01G6.10|C01G6.10|C01G6.10	-1.28279	0.999884
C01G6.13|C01G6.13|C01G6.13	0.036247	0.999884
C01G6.2|C01G6.2|C01G6.2	0.221579	0.999884
C01G6.3|C01G6.3|C01G6.3.1	0.260498	0.999884
C01G6.3|C01G6.3|C01G6.3.2	0.261356	0.999884
C01G6.3|C01G6.3|C01G6.3.3	0.260498	0.999884
C01G6.4|C01G6.4|C01G6.4.1	0.0171659	0.999884
C01G6.4|C01G6.4|C01G6.4.2	0.0338943	0.999884
C01G6.5|C01G6.5|C01G6.5	-0.0531004	0.999884
C01G6.9|C01G6.9|C01G6.9	-0.198268	0.999884
C01G8.1|C01G8.1|C01G8.1a	-1.02267	0.999884
C01G8.1|C01G8.1|C01G8.1b	-1.04197	0.999884
C01G8.6|C01G8.6|C01G8.6	0.245299	0.999884
C01H6.11|C01H6.11|C01H6.11	-0.377695	0.999884
C01H6.2|C01H6.2|C01H6.2	-0.0356737	0.999884
C01H6.3|C01H6.3|C01H6.3	-0.413444	0.999884
C01H6.4|C01H6.4|C01H6.4	0.0194049	0.999884
C01H6.6|C01H6.6|C01H6.6.1	0.00846075	0.999884
C01H6.6|C01H6.6|C01H6.6.2	0.00778326	0.999884
C01H6.8|C01H6.8|C01H6.8a	-0.242866	0.999884
C01H6.8|C01H6.8|C01H6.8b	-0.189764	0.999884
C01H6.9|C01H6.9|C01H6.9	0.143595	0.999884
C02B10.2|C02B10.2|C02B10.2	-0.147427	0.999884
C02B10.3|C02B10.3|C02B10.3.1	-0.119204	0.999884
C02B10.3|C02B10.3|C02B10.3.2	-0.0132308	0.999884
C02B10.4|C02B10.4|C02B10.4.1	0.0405965	0.999884
C02B10.4|C02B10.4|C02B10.4.2	0.0405965	0.999884
C02B10.5|C02B10.5|C02B10.5.1	0.127347	0.999884
C02B10.5|C02B10.5|C02B10.5.2	0.127347	0.999884
C02B10.6|C02B10.6|C02B10.6	-1.16722	0.999884
C02B4.4|C02B4.4|C02B4.4	0.00271987	0.999884
C02B4.8|C02B4.8|C02B4.8	0.399002	0.999884
C02B8.1|C02B8.1|C02B8.1.1	0.310781	0.999884
C02B8.1|C02B8.1|C02B8.1.2	0.423632	0.999884
C02B8.3|C02B8.3|C02B8.3	0.694504	0.999884
C02B8.5|C02B8.5|C02B8.5	0.26565	0.999884
C02B8.6|C02B8.6|C02B8.6	0.183289	0.999884
C02C2.4|C02C2.4|C02C2.4	0.550521	0.999884
C02C2.5|C02C2.5|C02C2.5	-0.0550843	0.999884
C02C6.3|C02C6.3|C02C6.3a	-0.0983052	0.999884
C02C6.3|C02C6.3|C02C6.3b	0.0314535	0.999884
C02C6.3|C02C6.3|C02C6.3c	-0.132507	0.999884
C02C6.3|C02C6.3|C02C6.3d.1	-0.162862	0.999884
C02C6.3|C02C6.3|C02C6.3d.2	-0.14729	0.999884
C02D4.12|C02D4.12|C02D4.12	-0.0943152	0.999884
C02D4.5|C02D4.5|C02D4.5	0.918797	0.999884
C02D5.2|C02D5.2|C02D5.2a	0.0635102	0.999884
C02D5.2|C02D5.2|C02D5.2b	0.0635102	0.999884
C02D5.4|C02D5.4|C02D5.4	0.200326	0.999884
C02E7.6|C02E7.6|C02E7.6	-0.677706	0.999884
C02E7.7|C02E7.7|C02E7.7	-0.725376	0.999884
C02E7.8|C02E7.8|C02E7.8	-0.0326022	0.999884
C02F12.10|C02F12.10|C02F12.10	0.106328	0.999884
C02F12.3|C02F12.3|C02F12.3.1	-0.283223	0.999884
C02F12.3|C02F12.3|C02F12.3.2	-0.249393	0.999884
C02F12.3|C02F12.3|C02F12.3.3	-0.267647	0.999884
C02F12.5|C02F12.5|C02F12.5	1.7163	0.999884
C02F12.8|C02F12.8|C02F12.8	0.124367	0.999884
C02F12.9|C02F12.9|C02F12.9	-0.163425	0.999884
C02F4.10|C02F4.10|C02F4.10	-0.705882	0.999884
C02F4.4|C02F4.4|C02F4.4	-0.0587527	0.999884
C02F5.10|C02F5.10|C02F5.10	-0.102391	0.999884
C02F5.12|C02F5.12|C02F5.12	-0.0396679	0.999884
C02F5.13|C02F5.13|C02F5.13	0.0216695	0.999884
C02F5.14|C02F5.14|C02F5.14	-0.883816	0.999884
C02F5.2|C02F5.2|C02F5.2	0.149283	0.999884
C02F5.3|C02F5.3|C02F5.3.1	0.133614	0.999884
C02F5.3|C02F5.3|C02F5.3.2	0.133614	0.999884
C02F5.5|C02F5.5|C02F5.5	0.115593	0.999884
C02F5.6|C02F5.6|C02F5.6a	-0.0687381	0.999884
C02F5.6|C02F5.6|C02F5.6b	-0.060103	0.999884
C02F5.7|C02F5.7|C02F5.7a.1	0.0297329	0.999884
C02F5.7|C02F5.7|C02F5.7a.2	0.0307991	0.999884
C02F5.7|C02F5.7|C02F5.7a.3	0.0307991	0.999884
C02F5.7|C02F5.7|C02F5.7a.4	0.0307991	0.999884
C02F5.7|C02F5.7|C02F5.7b.1	0.0602048	0.999884
C02F5.7|C02F5.7|C02F5.7b.2	0.0497736	0.999884
C02G6.1|C02G6.1|C02G6.1	0.027586	0.999884
C02G6.2|C02G6.2|C02G6.2	-0.179957	0.999884
C02G6.3|C02G6.3|C02G6.3	-0.164017	0.999884
C03A3.1|C03A3.1|C03A3.1a	0.101771	0.999884
C03A3.1|C03A3.1|C03A3.1b	0.105706	0.999884
C03A3.2|C03A3.2|C03A3.2.1	-0.0312591	0.999884
C03A3.2|C03A3.2|C03A3.2.2	-0.0312591	0.999884
C03A3.3|C03A3.3|C03A3.3	-0.851149	0.999884
C03A7.12|C03A7.12|C03A7.12	0.00291779	0.999884
C03A7.13|C03A7.13|C03A7.13	-0.464404	0.999884
C03A7.15|C03A7.15|C03A7.15	-0.717942	0.999884
C03A7.2|C03A7.2|C03A7.2	-0.300576	0.999884
C03B1.10|C03B1.10|C03B1.10	-0.546783	0.999884
C03B1.13|C03B1.13|C03B1.13	0.381577	0.999884
C03B1.14|C03B1.14|C03B1.14	0.292892	0.999884
C03B1.1|C03B1.1|C03B1.1	0.507397	0.999884
C03B1.2|C03B1.2|C03B1.2	-0.0249071	0.999884
C03B1.4|C03B1.4|C03B1.4	0.262171	0.999884
C03B1.5|C03B1.5|C03B1.5	-0.308302	0.999884
C03B1.6|C03B1.6|C03B1.6a	0.196216	0.999884
C03B1.6|C03B1.6|C03B1.6b	-0.635628	0.999884
C03B1.7|C03B1.7|C03B1.7	0.332475	0.999884
C03B8.2|C03B8.2|C03B8.2	0.312693	0.999884
C03B8.3|C03B8.3|C03B8.3	0.371104	0.999884
C03C10.2|C03C10.2|C03C10.2	0.381854	0.999884
C03C10.4|C03C10.4|C03C10.4	-0.0924569	0.999884
C03C10.5|C03C10.5|C03C10.5	-0.0258034	0.999884
C03C10.7|C03C10.7|C03C10.7	-0.174457	0.999884
C03C10.9|C03C10.9|C03C10.9	0.169588	0.999884
C03C11.1|C03C11.1|C03C11.1	0.397261	0.999884
C03D6.1|C03D6.1|C03D6.1	-0.16032	0.999884
C03E10.3|C03E10.3|C03E10.3	0.0354597	0.999884
C03F11.1|C03F11.1|C03F11.1	-0.0477012	0.999884
C03F11.2|C03F11.2|C03F11.2	-0.270179	0.999884
C03F11.4|C03F11.4|C03F11.4.1	-0.286081	0.999884
C03F11.4|C03F11.4|C03F11.4.2	-0.260646	0.999884
C03F11.4|C03F11.4|C03F11.4.3	-0.279271	0.999884
C03G6.17|C03G6.17|C03G6.17	-0.120476	0.999884
C03G6.5|C03G6.5|C03G6.5	-0.263772	0.999884
C03G6.6|C03G6.6|C03G6.6	-0.479904	0.999884
C03H12.1|C03H12.1|C03H12.1	0.10645	0.999884
C03H12.2|C03H12.2|C03H12.2	0.732678	0.999884
C03H12.3|C03H12.3|C03H12.3	0.713862	0.999884
C03H5.2|C03H5.2|C03H5.2	0.0211298	0.999884
C03H5.3|C03H5.3|C03H5.3	0.0620386	0.999884
C03H5.4|C03H5.4|C03H5.4	0.39117	0.999884
C03H5.5|C03H5.5|C03H5.5	0.271087	0.999884
C03H5.6|C03H5.6|C03H5.6	-0.400879	0.999884
C03H5.7|C03H5.7|C03H5.7	-0.0291236	0.999884
C03H5.8|C03H5.8|C03H5.8	0.254053	0.999884
C04A11.1|C04A11.1|C04A11.1	-0.252858	0.999884
C04A11.2|C04A11.2|C04A11.2	0.125679	0.999884
C04A11.5|C04A11.5|C04A11.5.1	1.48947	0.999884
C04A11.5|C04A11.5|C04A11.5.2	1.41108	0.999884
C04A2.11|C04A2.11|C04A2.11	-0.786577	0.999884
C04B4.1|C04B4.1|C04B4.1.1	1.52905	0.999884
C04B4.1|C04B4.1|C04B4.1.2	1.52905	0.999884
C04B4.2|C04B4.2|C04B4.2	-1.01845	0.999884
C04B4.4|C04B4.4|C04B4.4	-0.248804	0.999884
C04C11.10|C04C11.10|C04C11.10	-0.942001	0.999884
C04C11.13|C04C11.13|C04C11.13	-0.942001	0.999884
C04C11.1|C04C11.1|C04C11.1a	0.389576	0.999884
C04C11.1|C04C11.1|C04C11.1b	0.359141	0.999884
C04C11.6|C04C11.6|C04C11.6	-0.529045	0.999884
C04C11.9|C04C11.9|C04C11.9	-0.417598	0.999884
C04C3.3|C04C3.3|C04C3.3.1	-0.056785	0.999884
C04C3.3|C04C3.3|C04C3.3.2	-0.056785	0.999884
C04C3.4|C04C3.4|C04C3.4	0.787972	0.999884
C04C3.6|C04C3.6|C04C3.6	-0.740226	0.999884
C04C3.9|C04C3.9|C04C3.9	-2.22969	0.999884
C04E12.10|C04E12.10|C04E12.10	0.971708	0.999884
C04E12.2|C04E12.2|C04E12.2.1	-0.0365976	0.999884
C04E12.2|C04E12.2|C04E12.2.2	-0.239798	0.999884
C04E12.4|C04E12.4|C04E12.4	-0.371616	0.999884
C04E12.5|C04E12.5|C04E12.5	-0.921034	0.999884
C04E6.11|C04E6.11|C04E6.11	0.33311	0.999884
C04E6.12|C04E6.12|C04E6.12	0.0339102	0.999884
C04E6.13|C04E6.13|C04E6.13	-0.761829	0.999884
C04E6.7|C04E6.7|C04E6.7.1	-0.465778	0.999884
C04E6.7|C04E6.7|C04E6.7.2	-0.465778	0.999884
C04E6.8|C04E6.8|C04E6.8	-0.35828	0.999884
C04E7.1|C04E7.1|C04E7.1	0.521575	0.999884
C04E7.3|C04E7.3|C04E7.3	0.334846	0.999884
C04E7.4|C04E7.4|C04E7.4	0.348728	0.999884
C04E7.5|C04E7.5|C04E7.5	-0.898054	0.999884
C04F1.1|C04F1.1|C04F1.1	-3.3963	0.999884
C04F1.4|C04F1.4|C04F1.4	0.0375243	0.999884
C04F12.12|C04F12.12|C04F12.12	-0.310432	0.999884
C04F12.1|C04F12.1|C04F12.1	-0.119394	0.999884
C04F12.5|C04F12.5|C04F12.5	-0.20201	0.999884
C04F12.6|C04F12.6|C04F12.6	0.587179	0.999884
C04F12.7|C04F12.7|C04F12.7	-0.211174	0.999884
C04F12.8|C04F12.8|C04F12.8	0.315148	0.999884
C04F5.2|C04F5.2|C04F5.2	-0.0504651	0.999884
C04F5.8|C04F5.8|C04F5.8.1	0.106326	0.999884
C04F5.8|C04F5.8|C04F5.8.2	0.112469	0.999884
C04F5.9|C04F5.9|C04F5.9	0.22482	0.999884
C04F6.2|C04F6.2|C04F6.2	-0.00574238	0.999884
C04F6.7|C04F6.7|C04F6.7	0.80049	0.999884
C04G2.10|C04G2.10|C04G2.10a	-0.0456322	0.999884
C04G2.10|C04G2.10|C04G2.10b	-0.426917	0.999884
C04G2.11|C04G2.11|C04G2.11	0.915019	0.999884
C04G2.2|C04G2.2|C04G2.2	0.971997	0.999884
C04G2.3|C04G2.3|C04G2.3	0.00141932	0.999884
C04G2.5|C04G2.5|C04G2.5	0.53205	0.999884
C04G2.8|C04G2.8|C04G2.8.1	0.640932	0.999884
C04G2.8|C04G2.8|C04G2.8.2	0.640932	0.999884
C04G2.9|C04G2.9|C04G2.9	0.870048	0.999884
C04G6.10|C04G6.10|C04G6.10	-0.549682	0.999884
C04G6.13|C04G6.13|C04G6.13	2.88638	0.999884
C04G6.14|C04G6.14|C04G6.14	-0.46605	0.999884
C04G6.2|C04G6.2|C04G6.2	1.08801	0.999884
C04G6.4|C04G6.4|C04G6.4	0.0836009	0.999884
C04G6.5|C04G6.5|C04G6.5	-0.652453	0.999884
C04G6.6|C04G6.6|C04G6.6	-0.553017	0.999884
C04G6.7|C04G6.7|C04G6.7	-0.396964	0.999884
C04H4.1|C04H4.1|C04H4.1	-1.00302	0.999884
C04H5.1|C04H5.1|C04H5.1	-0.104312	0.999884
C04H5.7|C04H5.7|C04H5.7a	-0.991993	0.999884
C04H5.7|C04H5.7|C04H5.7b	-0.89476	0.999884
C04H5.9|C04H5.9|C04H5.9	-0.338852	0.999884
C05A9.10|C05A9.10|C05A9.10	-0.436668	0.999884
C05A9.2|C05A9.2|C05A9.2	-0.0450002	0.999884
C05A9.5|C05A9.5|C05A9.5	0.405197	0.999884
C05A9.6|C05A9.6|C05A9.6	0.403205	0.999884
C05A9.7|C05A9.7|C05A9.7	-0.972615	0.999884
C05A9.9|C05A9.9|C05A9.9	-0.711432	0.999884
C05B10.17|C05B10.17|C05B10.17	-0.582124	0.999884
C05B5.10|C05B5.10|C05B5.10	0.115694	0.999884
C05B5.11|C05B5.11|C05B5.11	1.17232	0.999884
C05B5.12|C05B5.12|C05B5.12	1.19628	0.999884
C05B5.13|C05B5.13|C05B5.13	-0.570733	0.999884
C05B5.14|C05B5.14|C05B5.14	1.16981	0.999884
C05B5.1|C05B5.1|C05B5.1	1.04169	0.999884
C05B5.2|C05B5.2|C05B5.2	0.749917	0.999884
C05B5.4|C05B5.4|C05B5.4	0.314957	0.999884
C05B5.5|C05B5.5|C05B5.5	0.567576	0.999884
C05B5.8|C05B5.8|C05B5.8	-0.018828	0.999884
C05B5.9|C05B5.9|C05B5.9	1.17502	0.999884
C05C10.2|C05C10.2|C05C10.2a	-0.00759982	0.999884
C05C10.2|C05C10.2|C05C10.2b.1	-0.0123961	0.999884
C05C10.2|C05C10.2|C05C10.2b.2	-0.0124597	0.999884
C05C10.3|C05C10.3|C05C10.3.1	-0.092793	0.999884
C05C10.3|C05C10.3|C05C10.3.2	-0.0861616	0.999884
C05C10.5|C05C10.5|C05C10.5a	-0.371765	0.999884
C05C10.5|C05C10.5|C05C10.5b	-0.365456	0.999884
C05C10.5|C05C10.5|C05C10.5c.1	-0.36543	0.999884
C05C10.5|C05C10.5|C05C10.5c.2	-0.359824	0.999884
C05C10.5|C05C10.5|C05C10.5c.3	-0.367625	0.999884
C05C10.7|C05C10.7|C05C10.7	-0.00540989	0.999884
C05C10.8|C05C10.8|C05C10.8	-0.234933	0.999884
C05C12.4|C05C12.4|C05C12.4	-0.771163	0.999884
C05C12.5|C05C12.5|C05C12.5	0.396784	0.999884
C05C12.6|C05C12.6|C05C12.6	-0.347274	0.999884
C05C8.10|C05C8.10|C05C8.10	0.254772	0.999884
C05C8.1|C05C8.1|C05C8.1a.1	0.00352685	0.999884
C05C8.1|C05C8.1|C05C8.1a.2	0.00352685	0.999884
C05C8.1|C05C8.1|C05C8.1b	-0.0177623	0.999884
C05C8.2|C05C8.2|C05C8.2.1	0.128788	0.999884
C05C8.2|C05C8.2|C05C8.2.2	0.128788	0.999884
C05C8.5|C05C8.5|C05C8.5.1	0.238699	0.999884
C05C8.5|C05C8.5|C05C8.5.2	0.240621	0.999884
C05C8.6|C05C8.6|C05C8.6	0.234241	0.999884
C05C8.7|C05C8.7|C05C8.7.1	-0.0225236	0.999884
C05C8.7|C05C8.7|C05C8.7.2	0.0137679	0.999884
C05C8.7|C05C8.7|C05C8.7.3	-0.0180489	0.999884
C05C8.7|C05C8.7|C05C8.7.4	-0.00397674	0.999884
C05C8.8|C05C8.8|C05C8.8	-0.39244	0.999884
C05C9.1|C05C9.1|C05C9.1	0.0626252	0.999884
C05C9.2|C05C9.2|C05C9.2	-0.0492383	0.999884
C05C9.3|C05C9.3|C05C9.3	0.533428	0.999884
C05D10.1|C05D10.1|C05D10.1a	-0.0659625	0.999884
C05D10.1|C05D10.1|C05D10.1b	-0.0603	0.999884
C05D10.1|C05D10.1|C05D10.1c.1	-0.0776621	0.999884
C05D10.1|C05D10.1|C05D10.1c.2	-0.074947	0.999884
C05D10.1|C05D10.1|C05D10.1c.3	-0.0659625	0.999884
C05D10.1|C05D10.1|C05D10.1c.4	-0.0776621	0.999884
C05D10.2|C05D10.2|C05D10.2a	0.0137603	0.999884
C05D10.2|C05D10.2|C05D10.2b.1	0.0036708	0.999884
C05D10.2|C05D10.2|C05D10.2b.2	-0.0317424	0.999884
C05D10.2|C05D10.2|C05D10.2c	-0.00755239	0.999884
C05D10.4|C05D10.4|C05D10.4a	0.00109568	0.999884
C05D10.4|C05D10.4|C05D10.4b	-0.0163004	0.999884
C05D10.4|C05D10.4|C05D10.4c	0.0133	0.999884
C05D11.10|C05D11.10|C05D11.10	-0.119312	0.999884
C05D11.13|C05D11.13|C05D11.13	0.076427	0.999884
C05D11.1|C05D11.1|C05D11.1	0.0252998	0.999884
C05D11.5|C05D11.5|C05D11.5	-0.227892	0.999884
C05D11.7|C05D11.7|C05D11.7a.1	-0.0861238	0.999884
C05D11.7|C05D11.7|C05D11.7a.2	-0.0915233	0.999884
C05D11.7|C05D11.7|C05D11.7b	-0.0831509	0.999884
C05D11.8|C05D11.8|C05D11.8	0.0149208	0.999884
C05D11.9|C05D11.9|C05D11.9	0.206432	0.999884
C05D12.1|C05D12.1|C05D12.1.1	-0.0432098	0.999884
C05D12.1|C05D12.1|C05D12.1.2	-0.00760007	0.999884
C05D12.2|C05D12.2|C05D12.2	0.481955	0.999884
C05D12.3|C05D12.3|C05D12.3a	-0.243688	0.999884
C05D12.3|C05D12.3|C05D12.3b	-0.245137	0.999884
C05D12.3|C05D12.3|C05D12.3c.1	-0.24296	0.999884
C05D12.3|C05D12.3|C05D12.3c.2	-0.24296	0.999884
C05D12.4|C05D12.4|C05D12.4	0.00474127	0.999884
C05D12.5|C05D12.5|C05D12.5	-0.0449791	0.999884
C05D12.7|C05D12.7|C05D12.7	0.289749	0.999884
C05D2.10|C05D2.10|C05D2.10a.1	0.0469553	0.999884
C05D2.10|C05D2.10|C05D2.10a.2	0.0613692	0.999884
C05D2.10|C05D2.10|C05D2.10b	0.0538012	0.999884
C05D2.11|C05D2.11|C05D2.11	-0.371	0.999884
C05D2.14|C05D2.14|C05D2.14	-0.346687	0.999884
C05D2.15|C05D2.15|C05D2.15	-0.0136879	0.999884
C05D2.16|C05D2.16|C05D2.16	-1.98972	0.999884
C05D2.17|C05D2.17|C05D2.17	0.378239	0.999884
C05D2.3|C05D2.3|C05D2.3	-0.44286	0.999884
C05D2.6|C05D2.6|C05D2.6a	-0.0645543	0.999884
C05D2.6|C05D2.6|C05D2.6b	-0.046336	0.999884
C05D2.8|C05D2.8|C05D2.8	0.795523	0.0982216
C05D9.3|C05D9.3|C05D9.3	0.0384116	0.999884
C05D9.4|C05D9.4|C05D9.4	-0.565447	0.999884
C05D9.7|C05D9.7|C05D9.7	0.207435	0.999884
C05D9.9|C05D9.9|C05D9.9a	0.410546	0.999884
C05D9.9|C05D9.9|C05D9.9b	-0.198131	0.999884
C05E11.10|C05E11.10|C05E11.10	-0.0888064	0.999884
C05E11.12|C05E11.12|C05E11.12	0.689349	0.999884
C05E11.3|C05E11.3|C05E11.3	-0.192427	0.999884
C05E11.6|C05E11.6|C05E11.6	-0.256042	0.999884
C05E11.7|C05E11.7|C05E11.7	0.0499313	0.999884
C05E11.9|C05E11.9|C05E11.9	-1.62358	0.999884
C05E4.12|C05E4.12|C05E4.12	0.300236	0.999884
C05E4.7|C05E4.7|C05E4.7	0.85402	0.999884
C05E7.1|C05E7.1|C05E7.1	-0.491157	0.999884
C05E7.2|C05E7.2|C05E7.2	-0.276004	0.999884
C05E7.3|C05E7.3|C05E7.3	0.348688	0.999884
C05E7.4|C05E7.4|C05E7.4	0.167427	0.999884
C05G5.1|C05G5.1|C05G5.1	-0.0930144	0.999884
C05G5.2|C05G5.2|C05G5.2	0.255178	0.999884
C05G5.3|C05G5.3|C05G5.3	-0.00723325	0.999884
C05G5.4|C05G5.4|C05G5.4.1	-0.00123872	0.999884
C05G5.4|C05G5.4|C05G5.4.2	-0.00123872	0.999884
C05G5.5|C05G5.5|C05G5.5	0.337517	0.999884
C05G5.7|C05G5.7|C05G5.7	-1.39012	0.999884
C05G5.9|C05G5.9|C05G5.9	0.0887868	0.999884
C05H8.3|C05H8.3|C05H8.3	-0.865355	0.999884
C05H8.4|C05H8.4|C05H8.4	0.710823	0.999884
C06A1.2|C06A1.2|C06A1.2	-0.363512	0.999884
C06A1.3|C06A1.3|C06A1.3	0.342468	0.999884
C06A1.4|C06A1.4|C06A1.4	0.00690727	0.999884
C06A1.6|C06A1.6|C06A1.6	0.723908	0.999884
C06A1.7|C06A1.7|C06A1.7	0.755137	0.999884
C06A1.8|C06A1.8|C06A1.8	1.21717	0.999884
C06A12.3|C06A12.3|C06A12.3a	0.288956	0.999884
C06A12.3|C06A12.3|C06A12.3b.1	0.331029	0.999884
C06A12.3|C06A12.3|C06A12.3b.2	0.290596	0.999884
C06A12.3|C06A12.3|C06A12.3c	0.362454	0.999884
C06A5.10|C06A5.10|C06A5.10	0.292013	0.999884
C06A5.12|C06A5.12|C06A5.12	-0.419953	0.999884
C06A5.1|C06A5.1|C06A5.1	-0.138966	0.999884
C06A5.2|C06A5.2|C06A5.2	-0.0195599	0.999884
C06A5.3|C06A5.3|C06A5.3a.1	0.114467	0.999884
C06A5.3|C06A5.3|C06A5.3a.2	0.110872	0.999884
C06A5.3|C06A5.3|C06A5.3b	0.115282	0.999884
C06A5.4|C06A5.4|C06A5.4	0.454467	0.999884
C06A5.5|C06A5.5|C06A5.5	0.303387	0.999884
C06A5.6|C06A5.6|C06A5.6.1	-0.788842	0.999884
C06A5.6|C06A5.6|C06A5.6.2	-0.760656	0.999884
C06A5.8|C06A5.8|C06A5.8a	-0.534404	0.999884
C06A5.8|C06A5.8|C06A5.8b.1	-0.483824	0.999884
C06A5.8|C06A5.8|C06A5.8b.2	-0.478	0.999884
C06A6.2|C06A6.2|C06A6.2a	-0.0369241	0.999884
C06A6.2|C06A6.2|C06A6.2b	-0.0287018	0.999884
C06A6.4|C06A6.4|C06A6.4a.1	-0.0233905	0.999884
C06A6.4|C06A6.4|C06A6.4a.2	-0.0121463	0.999884
C06A6.4|C06A6.4|C06A6.4b	-0.0205333	0.999884
C06A6.5|C06A6.5|C06A6.5	0.12513	0.999884
C06A6.7|C06A6.7|C06A6.7	0.0205237	0.999884
C06A8.16|C06A8.16|C06A8.16	-1.71113	0.999884
C06A8.1|C06A8.1|C06A8.1a.1	0.0156035	0.999884
C06A8.1|C06A8.1|C06A8.1a.2	0.0150475	0.999884
C06A8.1|C06A8.1|C06A8.1b	-0.00432915	0.999884
C06A8.2|C06A8.2|C06A8.2	0.213306	0.999884
C06A8.3|C06A8.3|C06A8.3	0.216294	0.999884
C06A8.6|C06A8.6|C06A8.6	-0.180144	0.999884
C06A8.8|C06A8.8|C06A8.8a	-0.328309	0.999884
C06A8.8|C06A8.8|C06A8.8b.1	-0.390702	0.999884
C06A8.8|C06A8.8|C06A8.8b.2	-0.399937	0.999884
C06B3.6|C06B3.6|C06B3.6.1	0.365109	0.999884
C06B3.6|C06B3.6|C06B3.6.2	0.376033	0.999884
C06B8.15|C06B8.15|C06B8.15	0.0282229	0.999884
C06B8.2|C06B8.2|C06B8.2a	-0.430831	0.999884
C06B8.2|C06B8.2|C06B8.2b.1	-0.442821	0.999884
C06B8.2|C06B8.2|C06B8.2b.2	-0.431432	0.999884
C06B8.2|C06B8.2|C06B8.2c	-0.432384	0.999884
C06B8.2|C06B8.2|C06B8.2d	-0.448191	0.999884
C06B8.7|C06B8.7|C06B8.7	0.0421587	0.999884
C06C3.10|C06C3.10|C06C3.10	-0.342076	0.999884
C06C3.11|C06C3.11|C06C3.11	-0.719498	0.999884
C06C3.12|C06C3.12|C06C3.12	-0.181396	0.999884
C06C3.3|C06C3.3|C06C3.3	-0.0279065	0.999884
C06C3.4|C06C3.4|C06C3.4	-0.0589512	0.999884
C06C3.5|C06C3.5|C06C3.5	0.154559	0.999884
C06C3.7|C06C3.7|C06C3.7	-0.221978	0.999884
C06C3.8|C06C3.8|C06C3.8	-0.213203	0.999884
C06C3.9|C06C3.9|C06C3.9	0.0580681	0.999884
C06C6.10|C06C6.10|C06C6.10	0.422615	0.999884
C06C6.1|C06C6.1|C06C6.1	0.153097	0.999884
C06C6.6|C06C6.6|C06C6.6	-0.759267	0.999884
C06C6.7|C06C6.7|C06C6.7	-0.574245	0.999884
C06C6.8|C06C6.8|C06C6.8	0.164555	0.999884
C06E1.11|C06E1.11|C06E1.11	0.65245	0.999884
C06E1.1|C06E1.1|C06E1.1	0.209942	0.999884
C06E1.3|C06E1.3|C06E1.3	-0.200383	0.999884
C06E1.7|C06E1.7|C06E1.7	-0.0410107	0.999884
C06E1.9|C06E1.9|C06E1.9	0.27908	0.999884
C06E2.11|C06E2.11|C06E2.11	-2.72954	0.999884
C06E2.1|C06E2.1|C06E2.1	-0.199172	0.999884
C06E2.5|C06E2.5|C06E2.5.1	0.0449348	0.999884
C06E2.5|C06E2.5|C06E2.5.2	0.0700799	0.999884
C06E2.9|C06E2.9|C06E2.9	0.0515832	0.999884
C06E4.19|C06E4.19|C06E4.19	-0.667741	0.999884
C06E4.2|C06E4.2|C06E4.2	-0.178258	0.999884
C06E4.3|C06E4.3|C06E4.3	-0.878656	0.999884
C06E4.6|C06E4.6|C06E4.6	-0.845065	0.999884
C06E4.8|C06E4.8|C06E4.8	-1.38578	0.999884
C06E7.2|C06E7.2|C06E7.2.1	0.146407	0.999884
C06E7.2|C06E7.2|C06E7.2.2	0.146407	0.999884
C06E7.4|C06E7.4|C06E7.4	0.121813	0.999884
C06E7.88|C06E7.88|C06E7.88	-0.0800764	0.999884
C06E7.93|C06E7.93|C06E7.93	-1.17727	0.999884
C06E8.5|C06E8.5|C06E8.5	1.06936	0.999884
C06G1.10|C06G1.10|C06G1.10	-2.75352	0.0158864
C06G1.11|C06G1.11|C06G1.11	0.300705	0.999884
C06G1.12|C06G1.12|C06G1.12	0.428453	0.999884
C06G1.16|C06G1.16|C06G1.16	-0.383706	0.999884
C06G1.17|C06G1.17|C06G1.17	-0.199411	0.999884
C06G1.1|C06G1.1|C06G1.1a	-0.275983	0.999884
C06G1.1|C06G1.1|C06G1.1b	-0.274666	0.999884
C06G1.2|C06G1.2|C06G1.2	-0.113261	0.999884
C06G1.5|C06G1.5|C06G1.5	0.0306809	0.999884
C06G1.6|C06G1.6|C06G1.6	-0.0456865	0.999884
C06G1.8|C06G1.8|C06G1.8	-2.74643	0.999884
C06G3.3|C06G3.3|C06G3.3	-0.868158	0.999884
C06G3.4|C06G3.4|C06G3.4	0.413172	0.999884
C06G3.5|C06G3.5|C06G3.5a	0.263287	0.999884
C06G3.5|C06G3.5|C06G3.5b.1	0.263287	0.999884
C06G3.5|C06G3.5|C06G3.5b.2	0.268078	0.999884
C06G3.6|C06G3.6|C06G3.6	0.159799	0.999884
C06G3.8|C06G3.8|C06G3.8	-0.194414	0.999884
C06G3.9|C06G3.9|C06G3.9.1	0.243726	0.999884
C06G3.9|C06G3.9|C06G3.9.2	0.25018	0.999884
C06G4.1|C06G4.1|C06G4.1	0.12093	0.999884
C06G4.4|C06G4.4|C06G4.4.1	0.432602	0.999884
C06G4.4|C06G4.4|C06G4.4.2	0.286063	0.999884
C06G4.6|C06G4.6|C06G4.6	-0.756538	0.999884
C06G8.1|C06G8.1|C06G8.1	0.569292	0.999884
C06G8.3|C06G8.3|C06G8.3a	0.0666585	0.999884
C06G8.3|C06G8.3|C06G8.3b	0.00729665	0.999884
C06G8.3|C06G8.3|C06G8.3c	0.012913	0.999884
C06H2.2|C06H2.2|C06H2.2	0.110122	0.999884
C06H2.3|C06H2.3|C06H2.3.1	0.0523471	0.999884
C06H2.3|C06H2.3|C06H2.3.2	0.0523471	0.999884
C06H2.6|C06H2.6|C06H2.6.1	0.0263629	0.999884
C06H2.6|C06H2.6|C06H2.6.2	0.0263629	0.999884
C06H2.7|C06H2.7|C06H2.7.1	-0.432008	0.999884
C06H2.7|C06H2.7|C06H2.7.2	-0.432305	0.999884
C06H5.6|C06H5.6|C06H5.6	0.230789	0.999884
C06H5.7|C06H5.7|C06H5.7.1	0.10336	0.999884
C06H5.7|C06H5.7|C06H5.7.2	0.10336	0.999884
C06H5.8|C06H5.8|C06H5.8	-0.619116	0.999884
C07A12.14|C07A12.14|C07A12.14	1.24404	0.999884
C07A12.2|C07A12.2|C07A12.2	0.471168	0.999884
C07A12.7|C07A12.7|C07A12.7a.1	-0.0117887	0.999884
C07A12.7|C07A12.7|C07A12.7a.2	-0.00757314	0.999884
C07A12.7|C07A12.7|C07A12.7b	-0.00130945	0.999884
C07A12.7|C07A12.7|C07A12.7c.1	-0.00130945	0.999884
C07A12.7|C07A12.7|C07A12.7c.2	0.0553701	0.999884
C07A4.2|C07A4.2|C07A4.2	-0.0442179	0.999884
C07A4.3|C07A4.3|C07A4.3	-1.25683	0.999884
C07A9.10|C07A9.10|C07A9.10	-0.439416	0.999884
C07A9.12|C07A9.12|C07A9.12	-0.268363	0.999884
C07A9.13|C07A9.13|C07A9.13	-0.540938	0.999884
C07A9.14|C07A9.14|C07A9.14	-1.51413	0.999884
C07A9.16|C07A9.16|C07A9.16	0.554068	0.999884
C07A9.2|C07A9.2|C07A9.2.1	0.0738184	0.999884
C07A9.2|C07A9.2|C07A9.2.2	0.115913	0.999884
C07A9.5|C07A9.5|C07A9.5	-0.0961209	0.999884
C07A9.8|C07A9.8|C07A9.8	-0.0883866	0.999884
C07A9.9|C07A9.9|C07A9.9	-0.0244276	0.999884
C07B5.2|C07B5.2|C07B5.2	-1.48292	0.999884
C07B5.3|C07B5.3|C07B5.3	-0.611574	0.999884
C07B5.4|C07B5.4|C07B5.4a.1	0.294553	0.999884
C07B5.4|C07B5.4|C07B5.4a.2	0.294371	0.999884
C07B5.4|C07B5.4|C07B5.4b.1	0.249204	0.999884
C07B5.4|C07B5.4|C07B5.4b.2	0.268769	0.999884
C07B5.6|C07B5.6|C07B5.6	-0.0181183	0.999884
C07B5.8|C07B5.8|C07B5.8	-0.60251	0.999884
C07B5.9|C07B5.9|C07B5.9	-0.223289	0.999884
C07C7.1|C07C7.1|C07C7.1.1	-0.231275	0.999884
C07C7.1|C07C7.1|C07C7.1.2	-0.164117	0.999884
C07D10.1|C07D10.1|C07D10.1	-0.454956	0.999884
C07D10.5|C07D10.5|C07D10.5.1	0.162904	0.999884
C07D10.5|C07D10.5|C07D10.5.2	0.162904	0.999884
C07D10.6|C07D10.6|C07D10.6	0.364402	0.999884
C07D8.2|C07D8.2|C07D8.2	0.0174677	0.999884
C07D8.6|C07D8.6|C07D8.6	-0.13282	0.999884
C07E3.10|C07E3.10|C07E3.10	-0.401789	0.999884
C07E3.3|C07E3.3|C07E3.3.1	0.0412733	0.999884
C07E3.3|C07E3.3|C07E3.3.2	0.0386574	0.999884
C07E3.4|C07E3.4|C07E3.4	-0.0839778	0.999884
C07E3.6|C07E3.6|C07E3.6	-0.0269436	0.999884
C07E3.8|C07E3.8|C07E3.8	0.662369	0.999884
C07E3.9|C07E3.9|C07E3.9	0.0339613	0.999884
C07F11.2|C07F11.2|C07F11.2	0.233906	0.999884
C07G1.12|C07G1.12|C07G1.12	-1.77262	0.999884
C07G1.14|C07G1.14|C07G1.14	-4.8934	0.489312
C07G1.2|C07G1.2|C07G1.2	0.532685	0.999884
C07G1.6|C07G1.6|C07G1.6	0.825964	0.999884
C07G1.7|C07G1.7|C07G1.7	1.12445	0.999884
C07G2.4|C07G2.4|C07G2.4	-1.60812	0.999884
C07G3.10|C07G3.10|C07G3.10	0.57229	0.999884
C07G3.8|C07G3.8|C07G3.8	0.931369	0.999884
C07H4.1|C07H4.1|C07H4.1	-0.613633	0.999884
C07H6.2|C07H6.2|C07H6.2	-0.0559634	0.999884
C07H6.4|C07H6.4|C07H6.4	0.123793	0.999884
C07H6.9|C07H6.9|C07H6.9	0.252289	0.999884
C08A9.10|C08A9.10|C08A9.10	0.129495	0.999884
C08A9.11|C08A9.11|C08A9.11	0.262521	0.999884
C08A9.2|C08A9.2|C08A9.2	-0.0274457	0.999884
C08A9.3|C08A9.3|C08A9.3a	-0.117066	0.999884
C08A9.3|C08A9.3|C08A9.3b	0.349796	0.999884
C08A9.6|C08A9.6|C08A9.6	0.302771	0.999884
C08A9.8|C08A9.8|C08A9.8	0.515705	0.999884
C08A9.9|C08A9.9|C08A9.9.1	-0.192527	0.999884
C08A9.9|C08A9.9|C08A9.9.2	-0.182152	0.999884
C08B11.3|C08B11.3|C08B11.3.1	0.0231573	0.999884
C08B11.3|C08B11.3|C08B11.3.2	0.0260391	0.999884
C08B11.6|C08B11.6|C08B11.6.1	0.170529	0.999884
C08B11.6|C08B11.6|C08B11.6.2	0.173905	0.999884
C08B11.8|C08B11.8|C08B11.8	0.0711489	0.999884
C08B11.9|C08B11.9|C08B11.9	0.125745	0.999884
C08B6.10|C08B6.10|C08B6.10	-0.0925079	0.999884
C08B6.11|C08B6.11|C08B6.11	-0.638839	0.999884
C08B6.15|C08B6.15|C08B6.15	-0.64899	0.999884
C08B6.17|C08B6.17|C08B6.17	-0.787514	0.999884
C08B6.2|C08B6.2|C08B6.2a	-1.63659	0.999884
C08B6.2|C08B6.2|C08B6.2b	-1.79514	0.999884
C08B6.2|C08B6.2|C08B6.2c	-1.66712	0.999884
C08B6.3|C08B6.3|C08B6.3.1	0.0363135	0.999884
C08B6.3|C08B6.3|C08B6.3.2	0.0378322	0.999884
C08B6.4|C08B6.4|C08B6.4a	-0.559343	0.999884
C08B6.4|C08B6.4|C08B6.4b	-0.548784	0.999884
C08B6.5|C08B6.5|C08B6.5	-1.25668	0.999884
C08B6.6|C08B6.6|C08B6.6	-1.48736	0.999884
C08B6.7|C08B6.7|C08B6.7a.1	0.0457673	0.999884
C08B6.7|C08B6.7|C08B6.7a.2	0.0491747	0.999884
C08B6.7|C08B6.7|C08B6.7b	0.0517605	0.999884
C08B6.8|C08B6.8|C08B6.8	-0.105918	0.999884
C08C3.4|C08C3.4|C08C3.4a	-0.144493	0.999884
C08C3.4|C08C3.4|C08C3.4b	-0.0708815	0.999884
C08D8.1|C08D8.1|C08D8.1	-0.0810331	0.999884
C08E3.13|C08E3.13|C08E3.13.1	-0.381969	0.999884
C08E3.13|C08E3.13|C08E3.13.2	-0.3562	0.999884
C08E3.1|C08E3.1|C08E3.1	-0.519511	0.999884
C08E8.10|C08E8.10|C08E8.10	-1.43318	0.0874228
C08E8.1|C08E8.1|C08E8.1.1	-0.897045	0.999884
C08E8.1|C08E8.1|C08E8.1.2	-0.877943	0.999884
C08E8.2|C08E8.2|C08E8.2	0.706643	0.999884
C08E8.3|C08E8.3|C08E8.3	-3.24999	0.397731
C08E8.4|C08E8.4|C08E8.4	0.378161	0.999884
C08E8.6|C08E8.6|C08E8.6	-0.350291	0.999884
C08E8.7|C08E8.7|C08E8.7	0.158779	0.999884
C08E8.9|C08E8.9|C08E8.9	-0.342243	0.999884
C08F1.10|C08F1.10|C08F1.10	0.177244	0.999884
C08F1.11|C08F1.11|C08F1.11	0.100443	0.999884
C08F1.6|C08F1.6|C08F1.6	0.0380631	0.999884
C08F1.8|C08F1.8|C08F1.8	-0.0639829	0.999884
C08F11.10|C08F11.10|C08F11.10	0.137507	0.999884
C08F11.11|C08F11.11|C08F11.11.1	2.57393	0.999884
C08F11.11|C08F11.11|C08F11.11.2	2.57393	0.999884
C08F11.13|C08F11.13|C08F11.13.1	-0.0620154	0.999884
C08F11.13|C08F11.13|C08F11.13.2	-0.0571159	0.999884
C08F11.14|C08F11.14|C08F11.14	-0.305414	0.999884
C08F11.16|C08F11.16|C08F11.16	-0.169045	0.999884
C08F11.1|C08F11.1|C08F11.1	-0.468991	0.999884
C08F11.6|C08F11.6|C08F11.6	0.0071477	0.999884
C08F11.7|C08F11.7|C08F11.7	-0.819892	0.999884
C08F8.2|C08F8.2|C08F8.2a	0.140186	0.999884
C08F8.2|C08F8.2|C08F8.2b	-0.0246444	0.999884
C08F8.3|C08F8.3|C08F8.3	-0.153613	0.999884
C08F8.6|C08F8.6|C08F8.6	0.451921	0.999884
C08F8.9|C08F8.9|C08F8.9	-0.109331	0.999884
C08G5.1|C08G5.1|C08G5.1	-0.0961737	0.999884
C08G5.3|C08G5.3|C08G5.3	-0.466722	0.999884
C08G5.5|C08G5.5|C08G5.5	-0.0490407	0.999884
C08G5.6|C08G5.6|C08G5.6	-0.608681	0.999884
C08G5.7|C08G5.7|C08G5.7a	-0.202375	0.999884
C08G5.7|C08G5.7|C08G5.7b	-0.179151	0.999884
C08G9.1|C08G9.1|C08G9.1	-0.134206	0.999884
C08G9.2|C08G9.2|C08G9.2	-0.0365568	0.999884
C08G9.4|C08G9.4|C08G9.4	-1.31858	0.999884
C08G9.6|C08G9.6|C08G9.6	-1.79394	0.999884
C08H9.10|C08H9.10|C08H9.10	-0.0823861	0.999884
C08H9.11|C08H9.11|C08H9.11	1.43553	0.999884
C08H9.12|C08H9.12|C08H9.12	1.56506	0.999884
C08H9.13|C08H9.13|C08H9.13	-0.54138	0.999884
C08H9.14|C08H9.14|C08H9.14	1.32019	0.999884
C08H9.15|C08H9.15|C08H9.15	0.0853547	0.999884
C08H9.16|C08H9.16|C08H9.16	0.185015	0.999884
C08H9.1|C08H9.1|C08H9.1	-0.0935504	0.999884
C08H9.2|C08H9.2|C08H9.2a	0.0403459	0.999884
C08H9.2|C08H9.2|C08H9.2b.1	0.0315761	0.999884
C08H9.2|C08H9.2|C08H9.2b.2	0.0414378	0.999884
C08H9.3|C08H9.3|C08H9.3a	0.498674	0.999884
C08H9.3|C08H9.3|C08H9.3b	0.424156	0.999884
C08H9.4|C08H9.4|C08H9.4a.2	-1.35312	0.999884
C08H9.4|C08H9.4|C08H9.4b	1.27551	0.999884
C08H9.6|C08H9.6|C08H9.6	0.23208	0.999884
C08H9.7|C08H9.7|C08H9.7	1.24408	0.999884
C08H9.9|C08H9.9|C08H9.9	-0.506216	0.999884
C09B7.2|C09B7.2|C09B7.2.1	-0.149787	0.999884
C09B7.2|C09B7.2|C09B7.2.2	-0.149787	0.999884
C09B8.12|C09B8.12|C09B8.12	-0.726163	0.999884
C09B8.18|C09B8.18|C09B8.18	1.5094	0.999884
C09B8.3|C09B8.3|C09B8.3	0.161932	0.999884
C09B8.4|C09B8.4|C09B8.4	-0.118683	0.999884
C09B8.5|C09B8.5|C09B8.5	-0.259008	0.999884
C09B8.8|C09B8.8|C09B8.8	-0.560267	0.999884
C09B9.1|C09B9.1|C09B9.1	-2.16607	0.999884
C09B9.2|C09B9.2|C09B9.2	-0.504642	0.999884
C09B9.3|C09B9.3|C09B9.3a	-1.01478	0.999884
C09B9.3|C09B9.3|C09B9.3b.1	0.256989	0.999884
C09B9.3|C09B9.3|C09B9.3b.2	0.256989	0.999884
C09B9.7|C09B9.7|C09B9.7	-0.84495	0.999884
C09B9.8|C09B9.8|C09B9.8	0.0115869	0.999884
C09D4.1|C09D4.1|C09D4.1a	-0.0313462	0.999884
C09D4.1|C09D4.1|C09D4.1b.1	-0.0776485	0.999884
C09D4.1|C09D4.1|C09D4.1b.2	-0.0776485	0.999884
C09D4.2|C09D4.2|C09D4.2	0.0661367	0.999884
C09D4.3|C09D4.3|C09D4.3	0.856151	0.999884
C09D4.4|C09D4.4|C09D4.4a	0.00856045	0.999884
C09D4.4|C09D4.4|C09D4.4b	-0.00308341	0.999884
C09D4.4|C09D4.4|C09D4.4c	-0.0228218	0.999884
C09D4.6|C09D4.6|C09D4.6	0.359197	0.999884
C09D8.11|C09D8.11|C09D8.11	-3.11365	0.999884
C09D8.13|C09D8.13|C09D8.13	-3.66042	0.999884
C09D8.14|C09D8.14|C09D8.14	-4.34108	0.999884
C09D8.15|C09D8.15|C09D8.15	-0.433284	0.999884
C09D8.7|C09D8.7|C09D8.7	-1.1483	0.999884
C09D8.8|C09D8.8|C09D8.8	-1.41314	0.999884
C09E7.10|C09E7.10|C09E7.10.1	-0.928774	0.999884
C09E7.10|C09E7.10|C09E7.10.2	-1.01085	0.999884
C09E7.4|C09E7.4|C09E7.4	0.102855	0.999884
C09E7.5|C09E7.5|C09E7.5	0.0779632	0.999884
C09E7.6|C09E7.6|C09E7.6	0.179426	0.999884
C09E7.7|C09E7.7|C09E7.7.1	0.231115	0.999884
C09E7.7|C09E7.7|C09E7.7.2	0.232313	0.999884
C09E7.8|C09E7.8|C09E7.8a	-0.0749098	0.999884
C09E7.8|C09E7.8|C09E7.8b	-0.0652027	0.999884
C09E7.9|C09E7.9|C09E7.9	0.287316	0.999884
C09E8.1|C09E8.1|C09E8.1a	0.0190076	0.999884
C09E8.1|C09E8.1|C09E8.1b	0.0122671	0.999884
C09E9.1|C09E9.1|C09E9.1	-0.0491123	0.999884
C09F12.2|C09F12.2|C09F12.2	0.0369499	0.999884
C09F12.3|C09F12.3|C09F12.3	-0.247115	0.999884
C09F12.6|C09F12.6|C09F12.6	-0.216147	0.999884
C09F5.1|C09F5.1|C09F5.1	0.0151904	0.999884
C09F5.3|C09F5.3|C09F5.3	0.316375	0.999884
C09F9.1|C09F9.1|C09F9.1	0.485477	0.999884
C09F9.2|C09F9.2|C09F9.2	0.134261	0.999884
C09F9.4|C09F9.4|C09F9.4	0.182298	0.999884
C09F9.7|C09F9.7|C09F9.7	-0.0645971	0.999884
C09F9.8|C09F9.8|C09F9.8	0.101462	0.999884
C09G1.2|C09G1.2|C09G1.2	0.172811	0.999884
C09G1.3|C09G1.3|C09G1.3	-0.146557	0.999884
C09G1.4|C09G1.4|C09G1.4	-0.374465	0.999884
C09G1.5|C09G1.5|C09G1.5.1	-0.032962	0.999884
C09G1.5|C09G1.5|C09G1.5.2	-0.0231241	0.999884
C09G1.5|C09G1.5|C09G1.5.3	-0.0231241	0.999884
C09G12.17|C09G12.17|C09G12.17	0.513176	0.999884
C09G12.19|C09G12.19|C09G12.19	-0.0905704	0.999884
C09G4.2|C09G4.2|C09G4.2a	-0.0670481	0.999884
C09G4.2|C09G4.2|C09G4.2b.1	-0.124053	0.999884
C09G4.2|C09G4.2|C09G4.2b.2	-0.124053	0.999884
C09G4.2|C09G4.2|C09G4.2c	-0.0695376	0.999884
C09G4.2|C09G4.2|C09G4.2d.1	-0.114136	0.999884
C09G4.2|C09G4.2|C09G4.2d.2	-0.125455	0.999884
C09G4.2|C09G4.2|C09G4.2d.3	-0.122447	0.999884
C09G4.2|C09G4.2|C09G4.2d.4	-0.124053	0.999884
C09G4.4|C09G4.4|C09G4.4	0.0625247	0.999884
C09G5.7|C09G5.7|C09G5.7	0.0200328	0.999884
C09G5.8|C09G5.8|C09G5.8a	0.0457142	0.999884
C09G5.8|C09G5.8|C09G5.8b	0.0638267	0.999884
C09G5.8|C09G5.8|C09G5.8c	-0.0266032	0.999884
C09G9.1|C09G9.1|C09G9.1.1	-0.038025	0.999884
C09G9.1|C09G9.1|C09G9.1.2	-0.0299123	0.999884
C09G9.2|C09G9.2|C09G9.2a	0.0897738	0.999884
C09G9.2|C09G9.2|C09G9.2b.1	0.0748428	0.999884
C09G9.2|C09G9.2|C09G9.2b.2	0.111885	0.999884
C09G9.2|C09G9.2|C09G9.2b.3	0.110972	0.999884
C09G9.3|C09G9.3|C09G9.3a	-0.127763	0.999884
C09G9.3|C09G9.3|C09G9.3b	-0.190142	0.999884
C09G9.5|C09G9.5|C09G9.5a.1	-1.16471	0.999884
C09G9.5|C09G9.5|C09G9.5a.2	-1.16471	0.999884
C09G9.5|C09G9.5|C09G9.5b	-1.16471	0.999884
C09H10.10|C09H10.10|C09H10.10	0.228737	0.999884
C09H10.13|C09H10.13|C09H10.13	0.308366	0.999884
C09H10.5|C09H10.5|C09H10.5	-0.035022	0.999884
C09H10.7|C09H10.7|C09H10.7	-0.15297	0.999884
C09H10.9|C09H10.9|C09H10.9	-0.0602732	0.999884
C10A4.10|C10A4.10|C10A4.10	-0.20074	0.999884
C10A4.1|C10A4.1|C10A4.1	0.0248241	0.999884
C10A4.2|C10A4.2|C10A4.2	1.36777	0.999884
C10A4.3|C10A4.3|C10A4.3	0.152845	0.999884
C10A4.5|C10A4.5|C10A4.5	0.444899	0.999884
C10A4.6|C10A4.6|C10A4.6	0.175176	0.999884
C10A4.7|C10A4.7|C10A4.7	-0.00105828	0.999884
C10B5.1|C10B5.1|C10B5.1	-0.0217058	0.999884
C10B5.3|C10B5.3|C10B5.3	0.133954	0.999884
C10C5.1|C10C5.1|C10C5.1a	-0.234218	0.999884
C10C5.1|C10C5.1|C10C5.1b	-0.235634	0.999884
C10C5.1|C10C5.1|C10C5.1c	-0.239321	0.999884
C10C5.3|C10C5.3|C10C5.3	0.173257	0.999884
C10C5.4|C10C5.4|C10C5.4	0.169576	0.999884
C10C5.5|C10C5.5|C10C5.5	0.0646873	0.999884
C10C5.7|C10C5.7|C10C5.7.1	0.213016	0.999884
C10C5.7|C10C5.7|C10C5.7.2	0.213016	0.999884
C10C6.11|C10C6.11|C10C6.11	0.083284	0.999884
C10C6.6|C10C6.6|C10C6.6.1	0.0352014	0.999884
C10C6.6|C10C6.6|C10C6.6.2	0.0442099	0.999884
C10C6.7|C10C6.7|C10C6.7a	-0.281822	0.999884
C10C6.7|C10C6.7|C10C6.7b	0.0167236	0.999884
C10C6.8|C10C6.8|C10C6.8	0.159467	0.999884
C10C6.9|C10C6.9|C10C6.9	-0.355938	0.999884
C10E2.1|C10E2.1|C10E2.1	0.527274	0.999884
C10E2.2|C10E2.2|C10E2.2.1	0.195533	0.999884
C10E2.2|C10E2.2|C10E2.2.2	0.195533	0.999884
C10E2.4|C10E2.4|C10E2.4	0.427838	0.999884
C10E2.5|C10E2.5|C10E2.5	0.0406764	0.999884
C10E2.6|C10E2.6|C10E2.6.1	0.0414883	0.999884
C10E2.6|C10E2.6|C10E2.6.2	0.0438065	0.999884
C10F3.4|C10F3.4|C10F3.4a.1	0.122811	0.999884
C10F3.4|C10F3.4|C10F3.4a.2	0.122811	0.999884
C10F3.4|C10F3.4|C10F3.4b	0.285808	0.999884
C10F3.7|C10F3.7|C10F3.7	-0.674718	0.999884
C10G11.10|C10G11.10|C10G11.10	0.274005	0.999884
C10G11.14|C10G11.14|C10G11.14	0.809156	0.999884
C10G11.15|C10G11.15|C10G11.15	-0.469073	0.999884
C10G11.17|C10G11.17|C10G11.17	0.31839	0.999884
C10G11.1|C10G11.1|C10G11.1	0.656038	0.999884
C10G11.6|C10G11.6|C10G11.6.1	-0.160858	0.999884
C10G11.6|C10G11.6|C10G11.6.2	-0.162283	0.999884
C10G11.7|C10G11.7|C10G11.7.1	0.0717448	0.999884
C10G11.7|C10G11.7|C10G11.7.2	0.0775853	0.999884
C10G11.7|C10G11.7|C10G11.7.3	0.077557	0.999884
C10G11.7|C10G11.7|C10G11.7.4	0.0911211	0.999884
C10G11.8|C10G11.8|C10G11.8	-0.296052	0.999884
C10G11.9|C10G11.9|C10G11.9	0.515585	0.999884
C10G8.2|C10G8.2|C10G8.2	-0.313925	0.999884
C10G8.3|C10G8.3|C10G8.3	-0.382575	0.999884
C10G8.4|C10G8.4|C10G8.4	-1.81471	0.999884
C10G8.8|C10G8.8|C10G8.8a	0.0060606	0.999884
C10G8.8|C10G8.8|C10G8.8b.1	0.0224732	0.999884
C10G8.8|C10G8.8|C10G8.8b.2	0.0329084	0.999884
C10H11.11|C10H11.11|C10H11.11	-2.74237	0.999884
C10H11.12|C10H11.12|C10H11.12	-0.260453	0.999884
C10H11.14|C10H11.14|C10H11.14	-0.642858	0.999884
C10H11.7|C10H11.7|C10H11.7	0.590598	0.999884
C10H11.8|C10H11.8|C10H11.8	0.0906123	0.999884
C11D2.2|C11D2.2|C11D2.2	0.752728	0.999884
C11D2.3|C11D2.3|C11D2.3	-0.357158	0.999884
C11D2.4|C11D2.4|C11D2.4.1	0.0349034	0.999884
C11D2.4|C11D2.4|C11D2.4.2	0.0437125	0.999884
C11D2.7|C11D2.7|C11D2.7.1	0.0239528	0.999884
C11D2.7|C11D2.7|C11D2.7.2	0.0287821	0.999884
C11E4.17|C11E4.17|C11E4.17	1.1752	0.999884
C11E4.1|C11E4.1|C11E4.1	0.339732	0.999884
C11E4.2|C11E4.2|C11E4.2	0.539183	0.999884
C11E4.6|C11E4.6|C11E4.6.1	-0.260316	0.999884
C11E4.6|C11E4.6|C11E4.6.2	-0.260316	0.999884
C11E4.7|C11E4.7|C11E4.7	-1.18299	0.999884
C11E4.8|C11E4.8|C11E4.8	-0.701386	0.999884
C11G10.1|C11G10.1|C11G10.1	0.343049	0.999884
C11G10.2|C11G10.2|C11G10.2	-0.733023	0.999884
C11G6.2|C11G6.2|C11G6.2	0.102886	0.999884
C11G6.3|C11G6.3|C11G6.3	0.130537	0.999884
C11H1.2|C11H1.2|C11H1.2	0.0951868	0.999884
C11H1.3|C11H1.3|C11H1.3	0.0808834	0.999884
C11H1.5|C11H1.5|C11H1.5	0.321462	0.999884
C11H1.7|C11H1.7|C11H1.7	-0.108703	0.999884
C11H1.8|C11H1.8|C11H1.8	-0.00755471	0.999884
C11H1.9|C11H1.9|C11H1.9a	0.0200156	0.999884
C11H1.9|C11H1.9|C11H1.9b	0.0116599	0.999884
C12C8.2|C12C8.2|C12C8.2a	0.104956	0.999884
C12C8.2|C12C8.2|C12C8.2b	0.0988365	0.999884
C12D12.1|C12D12.1|C12D12.1a	-0.240624	0.999884
C12D12.1|C12D12.1|C12D12.1b	-0.206316	0.999884
C12D12.1|C12D12.1|C12D12.1c	-0.246416	0.999884
C12D12.3|C12D12.3|C12D12.3	-0.0420611	0.999884
C12D12.7|C12D12.7|C12D12.7	0.133376	0.999884
C12D5.10|C12D5.10|C12D5.10	-0.501172	0.999884
C12D5.3|C12D5.3|C12D5.3	-0.634032	0.999884
C12D5.4|C12D5.4|C12D5.4	0.213765	0.999884
C12D5.5|C12D5.5|C12D5.5	-0.396102	0.999884
C12D5.9|C12D5.9|C12D5.9	0.39221	0.999884
C12D8.13|C12D8.13|C12D8.13	-2.73404	0.999884
C12D8.15|C12D8.15|C12D8.15	-0.924589	0.999884
C12D8.1|C12D8.1|C12D8.1a	0.14458	0.999884
C12D8.1|C12D8.1|C12D8.1b	0.150213	0.999884
C12D8.1|C12D8.1|C12D8.1c.1	0.156752	0.999884
C12D8.1|C12D8.1|C12D8.1c.2	0.139363	0.999884
C12D8.1|C12D8.1|C12D8.1c.3	0.163665	0.999884
C12D8.1|C12D8.1|C12D8.1d	0.164542	0.999884
C12D8.21|C12D8.21|C12D8.21a	-0.448652	0.999884
C13A10.1|C13A10.1|C13A10.1	0.0136186	0.999884
C13A10.2|C13A10.2|C13A10.2.1	-0.0975546	0.999884
C13A10.2|C13A10.2|C13A10.2.2	-0.0983237	0.999884
C13A10.4|C13A10.4|C13A10.4	-2.63587	0.999884
C13A2.10|C13A2.10|C13A2.10	-0.698081	0.999884
C13A2.11|C13A2.11|C13A2.11	0.637093	0.999884
C13A2.12|C13A2.12|C13A2.12	-0.433455	0.999884
C13A2.1|C13A2.1|C13A2.1	-1.01169	0.999884
C13A2.3|C13A2.3|C13A2.3	-0.931645	0.999884
C13A2.5|C13A2.5|C13A2.5	0.172738	0.999884
C13A2.7|C13A2.7|C13A2.7	1.54933	0.999884
C13A2.7|C13A2.7|C13A2.7b	1.14887	0.999884
C13B4.1|C13B4.1|C13B4.1a	-0.06365	0.999884
C13B4.1|C13B4.1|C13B4.1b.1	-0.0742247	0.999884
C13B4.1|C13B4.1|C13B4.1b.2	-0.0687162	0.999884
C13B7.6|C13B7.6|C13B7.6	-0.202748	0.999884
C13B9.2|C13B9.2|C13B9.2	-0.204119	0.999884
C13B9.3|C13B9.3|C13B9.3	-0.0153504	0.999884
C13C12.2|C13C12.2|C13C12.2	-0.170456	0.999884
C13C12.6|C13C12.6|C13C12.6	-0.415161	0.999884
C13C4.11|C13C4.11|C13C4.11	0.335671	0.999884
C13C4.12|C13C4.12|C13C4.12	0.256267	0.999884
C13C4.4|C13C4.4|C13C4.4	0.335753	0.999884
C13C4.5|C13C4.5|C13C4.5.1	0.0775915	0.999884
C13C4.5|C13C4.5|C13C4.5.2	0.0775915	0.999884
C13C4.6|C13C4.6|C13C4.6	-0.049994	0.999884
C13C4.7|C13C4.7|C13C4.7	-0.328374	0.999884
C13C4.8|C13C4.8|C13C4.8	-1.46651	0.999884
C13E3.1|C13E3.1|C13E3.1	0.0275399	0.999884
C13F10.1|C13F10.1|C13F10.1a	-0.384049	0.999884
C13F10.1|C13F10.1|C13F10.1b	-0.420067	0.999884
C13F10.2|C13F10.2|C13F10.2	-0.0323179	0.999884
C13F10.4|C13F10.4|C13F10.4	0.0204728	0.999884
C13F10.5|C13F10.5|C13F10.5	-0.113841	0.999884
C13F10.6|C13F10.6|C13F10.6	0.00350424	0.999884
C13F10.7|C13F10.7|C13F10.7.1	-0.091656	0.999884
C13F10.7|C13F10.7|C13F10.7.2	-0.0426844	0.999884
C13G3.1|C13G3.1|C13G3.1	-0.225581	0.999884
C13G5.2|C13G5.2|C13G5.2	-0.0868644	0.999884
C14A11.10|C14A11.10|C14A11.10	-1.62324	0.999884
C14A11.11|C14A11.11|C14A11.11	-0.516955	0.999884
C14A11.2|C14A11.2|C14A11.2	-0.0584074	0.999884
C14A11.5|C14A11.5|C14A11.5	0.404666	0.999884
C14A11.6|C14A11.6|C14A11.6	-0.256108	0.999884
C14A11.9|C14A11.9|C14A11.9	0.206585	0.999884
C14A4.11|C14A4.11|C14A4.11.1	-0.087097	0.999884
C14A4.11|C14A4.11|C14A4.11.2	-0.0866571	0.999884
C14A4.11|C14A4.11|C14A4.11.3	-0.0385807	0.999884
C14A4.12|C14A4.12|C14A4.12a	-0.0685332	0.999884
C14A4.12|C14A4.12|C14A4.12b	-0.0688042	0.999884
C14A4.13|C14A4.13|C14A4.13	-0.395783	0.999884
C14A4.14|C14A4.14|C14A4.14.1	0.207191	0.999884
C14A4.14|C14A4.14|C14A4.14.2	0.207191	0.999884
C14A4.3|C14A4.3|C14A4.3	0.0626121	0.999884
C14A4.6|C14A4.6|C14A4.6.1	0.0337867	0.999884
C14A4.6|C14A4.6|C14A4.6.2	0.0241917	0.999884
C14A4.7|C14A4.7|C14A4.7a	-0.0579793	0.999884
C14A4.7|C14A4.7|C14A4.7b	-0.0824455	0.999884
C14A4.8|C14A4.8|C14A4.8	-0.29044	0.999884
C14A4.9|C14A4.9|C14A4.9.1	-0.0672939	0.999884
C14A4.9|C14A4.9|C14A4.9.2	-0.0672939	0.999884
C14A6.10|C14A6.10|C14A6.10	-0.0176688	0.999884
C14A6.15|C14A6.15|C14A6.15	-0.365147	0.999884
C14A6.2|C14A6.2|C14A6.2	0.18382	0.999884
C14A6.3|C14A6.3|C14A6.3	-0.0419535	0.999884
C14A6.6|C14A6.6|C14A6.6	-0.961624	0.999884
C14A6.8|C14A6.8|C14A6.8	0.528556	0.999884
C14A6.9|C14A6.9|C14A6.9	-0.0229165	0.999884
C14B1.10|C14B1.10|C14B1.10.1	0.0869413	0.999884
C14B1.10|C14B1.10|C14B1.10.2	0.109878	0.999884
C14B1.12|C14B1.12|C14B1.12	-0.256857	0.999884
C14B1.2|C14B1.2|C14B1.2	-0.114633	0.999884
C14B1.3|C14B1.3|C14B1.3	0.310774	0.999884
C14B1.6|C14B1.6|C14B1.6.1	0.221527	0.999884
C14B1.6|C14B1.6|C14B1.6.2	0.221527	0.999884
C14B1.7|C14B1.7|C14B1.7a	0.272164	0.999884
C14B1.7|C14B1.7|C14B1.7b	0.279107	0.999884
C14B1.8|C14B1.8|C14B1.8	0.0765205	0.999884
C14B1.9|C14B1.9|C14B1.9.1	-0.381086	0.999884
C14B1.9|C14B1.9|C14B1.9.2	-0.381746	0.999884
C14B4.2|C14B4.2|C14B4.2	-0.193129	0.999884
C14B9.10|C14B9.10|C14B9.10.1	-0.119902	0.999884
C14B9.10|C14B9.10|C14B9.10.2	-0.119902	0.999884
C14B9.11|C14B9.11|C14B9.11	-0.0153846	0.999884
C14B9.12|C14B9.12|C14B9.12	-1.10986	0.999884
C14B9.13|C14B9.13|C14B9.13	0.281232	0.999884
C14B9.2|C14B9.2|C14B9.2	0.16829	0.999884
C14B9.3|C14B9.3|C14B9.3	-0.744037	0.999884
C14B9.8|C14B9.8|C14B9.8.1	0.183509	0.999884
C14B9.8|C14B9.8|C14B9.8.2	0.194591	0.999884
C14C10.1|C14C10.1|C14C10.1	-0.526237	0.999884
C14C10.2|C14C10.2|C14C10.2a.1	0.162439	0.999884
C14C10.2|C14C10.2|C14C10.2a.2	0.158011	0.999884
C14C10.2|C14C10.2|C14C10.2b	0.150367	0.999884
C14C10.4|C14C10.4|C14C10.4.1	0.210029	0.999884
C14C10.4|C14C10.4|C14C10.4.2	0.209371	0.999884
C14C10.5|C14C10.5|C14C10.5	-0.172816	0.999884
C14C10.6|C14C10.6|C14C10.6	-0.166883	0.999884
C14C10.8|C14C10.8|C14C10.8	-0.124671	0.999884
C14C10.9|C14C10.9|C14C10.9	-0.504493	0.999884
C14C11.11|C14C11.11|C14C11.11	-0.7008	0.999884
C14C11.1|C14C11.1|C14C11.1	-0.264049	0.999884
C14C11.2|C14C11.2|C14C11.2.1	-0.348345	0.999884
C14C11.2|C14C11.2|C14C11.2.2	-0.342278	0.999884
C14C11.4|C14C11.4|C14C11.4	-0.102581	0.999884
C14C11.7|C14C11.7|C14C11.7	-0.128265	0.999884
C14C6.2|C14C6.2|C14C6.2	0.45056	0.999884
C14C6.5|C14C6.5|C14C6.5	0.0566669	0.999884
C14C6.8|C14C6.8|C14C6.8	-1.1462	0.999884
C14E2.10|C14E2.10|C14E2.10	0.715775	0.999884
C14E2.1|C14E2.1|C14E2.1	-0.329418	0.999884
C14E2.2|C14E2.2|C14E2.2	0.327953	0.999884
C14E2.3|C14E2.3|C14E2.3	-0.269858	0.999884
C14E2.4|C14E2.4|C14E2.4	-0.298228	0.999884
C14E2.5|C14E2.5|C14E2.5	-0.0468401	0.999884
C14E2.6|C14E2.6|C14E2.6	-1.3047	0.999884
C14E2.7|C14E2.7|C14E2.7	-0.302643	0.999884
C14E2.9|C14E2.9|C14E2.9	0.38889	0.999884
C14F11.14|C14F11.14|C14F11.14	0.266327	0.999884
C14F11.1|C14F11.1|C14F11.1a	-0.107858	0.999884
C14F11.1|C14F11.1|C14F11.1b.1	-0.11256	0.999884
C14F11.1|C14F11.1|C14F11.1b.2	-0.11256	0.999884
C14F11.22|C14F11.22|C14F11.22	0.0762546	0.999884
C14F11.2|C14F11.2|C14F11.2	0.143002	0.999884
C14F11.4|C14F11.4|C14F11.4a	-0.080998	0.999884
C14F11.4|C14F11.4|C14F11.4b	0.112797	0.999884
C14F11.6|C14F11.6|C14F11.6.1	-0.0273912	0.999884
C14F11.6|C14F11.6|C14F11.6.2	-0.0225355	0.999884
C14F11.7|C14F11.7|C14F11.7	0.0628513	0.999884
C14H10.1|C14H10.1|C14H10.1.1	-0.146712	0.999884
C14H10.1|C14H10.1|C14H10.1.2	-0.132166	0.999884
C14H10.2|C14H10.2|C14H10.2a	0.0377176	0.999884
C14H10.2|C14H10.2|C14H10.2b.1	0.0654558	0.999884
C14H10.2|C14H10.2|C14H10.2b.2	0.0580915	0.999884
C14H10.2|C14H10.2|C14H10.2b.3	0.100449	0.999884
C14H10.3|C14H10.3|C14H10.3a	-0.220361	0.999884
C14H10.3|C14H10.3|C14H10.3b.1	-0.175916	0.999884
C14H10.3|C14H10.3|C14H10.3b.2	-0.165856	0.999884
C14H10.5|C14H10.5|C14H10.5	-1.17468	0.999884
C15A11.2|C15A11.2|C15A11.2.1	-0.818678	0.999884
C15A11.2|C15A11.2|C15A11.2.2	-0.667333	0.999884
C15A11.4|C15A11.4|C15A11.4	-0.553057	0.999884
C15A11.7|C15A11.7|C15A11.7a	-0.231269	0.999884
C15A11.7|C15A11.7|C15A11.7b	-0.235193	0.999884
C15A7.2|C15A7.2|C15A7.2	0.0856103	0.999884
C15B12.1|C15B12.1|C15B12.1	0.530049	0.999884
C15B12.2|C15B12.2|C15B12.2.1	-0.561016	0.999884
C15B12.2|C15B12.2|C15B12.2.2	-0.58201	0.999884
C15B12.3|C15B12.3|C15B12.3	-0.290594	0.999884
C15B12.6|C15B12.6|C15B12.6	0.129863	0.999884
C15B12.9|C15B12.9|C15B12.9	-0.384502	0.999884
C15C6.1|C15C6.1|C15C6.1.1	-0.315833	0.999884
C15C6.1|C15C6.1|C15C6.1.2	-0.315833	0.999884
C15C6.2|C15C6.2|C15C6.2a	0.283184	0.999884
C15C6.2|C15C6.2|C15C6.2b	0.209268	0.999884
C15C6.3|C15C6.3|C15C6.3	-0.091263	0.999884
C15C6.4|C15C6.4|C15C6.4	0.226806	0.999884
C15C7.12|C15C7.12|C15C7.12	-0.309714	0.999884
C15C7.4|C15C7.4|C15C7.4	-0.600473	0.999884
C15C7.5|C15C7.5|C15C7.5.1	-0.0424495	0.999884
C15C7.5|C15C7.5|C15C7.5.2	-0.0551384	0.999884
C15C7.6|C15C7.6|C15C7.6	0.019895	0.999884
C15C7.7|C15C7.7|C15C7.7	0.258538	0.999884
C15C8.10|C15C8.10|C15C8.10	-0.0226312	0.999884
C15C8.11|C15C8.11|C15C8.11	-0.161834	0.999884
C15C8.1|C15C8.1|C15C8.1	-0.0391328	0.999884
C15C8.3|C15C8.3|C15C8.3a.1	0.105132	0.999884
C15C8.3|C15C8.3|C15C8.3a.2	0.105132	0.999884
C15C8.3|C15C8.3|C15C8.3b.1	0.102113	0.999884
C15C8.3|C15C8.3|C15C8.3b.2	0.101433	0.999884
C15C8.4|C15C8.4|C15C8.4.1	0.0700558	0.999884
C15C8.4|C15C8.4|C15C8.4.2	0.0712539	0.999884
C15C8.5|C15C8.5|C15C8.5	0.226584	0.999884
C15C8.6|C15C8.6|C15C8.6	-0.811042	0.999884
C15C8.7|C15C8.7|C15C8.7	-0.106485	0.999884
C15C8.8|C15C8.8|C15C8.8	-0.95339	0.999884
C15F1.13|C15F1.13|C15F1.13	-1.19312	0.999884
C15F1.14|C15F1.14|C15F1.14	0.405032	0.999884
C15F1.1|C15F1.1|C15F1.1	-0.291295	0.999884
C15F1.2|C15F1.2|C15F1.2	0.523492	0.999884
C15F1.5|C15F1.5|C15F1.5a	-0.172082	0.999884
C15F1.5|C15F1.5|C15F1.5b	-0.178582	0.999884
C15F1.8|C15F1.8|C15F1.8	0.20064	0.999884
C15H11.11|C15H11.11|C15H11.11a	-0.19374	0.999884
C15H11.11|C15H11.11|C15H11.11b	-0.19374	0.999884
C15H11.8|C15H11.8|C15H11.8.1	-0.0690149	0.999884
C15H11.8|C15H11.8|C15H11.8.2	-0.0800125	0.999884
C15H7.2|C15H7.2|C15H7.2	1.20429	0.999884
C15H7.3|C15H7.3|C15H7.3	-0.837502	0.999884
C15H7.4|C15H7.4|C15H7.4	-0.439467	0.999884
C15H9.11|C15H9.11|C15H9.11.1	-0.119602	0.999884
C15H9.11|C15H9.11|C15H9.11.2	-0.0825956	0.999884
C15H9.12|C15H9.12|C15H9.12	-1.61971	0.999884
C15H9.2|C15H9.2|C15H9.2	-0.180108	0.999884
C15H9.3|C15H9.3|C15H9.3	-0.622723	0.999884
C15H9.4|C15H9.4|C15H9.4	-0.0159985	0.999884
C15H9.5|C15H9.5|C15H9.5.1	0.0947397	0.999884
C15H9.5|C15H9.5|C15H9.5.2	0.0947397	0.999884
C15H9.7|C15H9.7|C15H9.7.1	0.129751	0.999884
C15H9.7|C15H9.7|C15H9.7.2	0.127732	0.999884
C15H9.9|C15H9.9|C15H9.9.1	-0.263448	0.999884
C15H9.9|C15H9.9|C15H9.9.2	-0.271492	0.999884
C15H9.9|C15H9.9|C15H9.9.3	-0.277693	0.999884
C16A11.10|C16A11.10|C16A11.10	-0.0915114	0.999884
C16A11.2|C16A11.2|C16A11.2a.1	0.231252	0.999884
C16A11.2|C16A11.2|C16A11.2a.2	0.231252	0.999884
C16A11.2|C16A11.2|C16A11.2b.1	0.231252	0.999884
C16A11.2|C16A11.2|C16A11.2b.2	0.231806	0.999884
C16A11.3|C16A11.3|C16A11.3	0.221072	0.999884
C16A11.4|C16A11.4|C16A11.4a	-0.161347	0.999884
C16A11.4|C16A11.4|C16A11.4b	-0.162366	0.999884
C16A11.5|C16A11.5|C16A11.5	0.431261	0.999884
C16A11.7|C16A11.7|C16A11.7.1	-0.240566	0.999884
C16A11.7|C16A11.7|C16A11.7.2	-0.240566	0.999884
C16A3.10|C16A3.10|C16A3.10a.1	0.004099	0.999884
C16A3.10|C16A3.10|C16A3.10a.2	0.00330581	0.999884
C16A3.10|C16A3.10|C16A3.10b	-0.00974243	0.999884
C16A3.10|C16A3.10|C16A3.10c.1	0.00421744	0.999884
C16A3.10|C16A3.10|C16A3.10c.2	0.00404291	0.999884
C16A3.10|C16A3.10|C16A3.10c.3	-0.0754622	0.999884
C16A3.11|C16A3.11|C16A3.11	0.535474	0.999884
C16A3.15|C16A3.15|C16A3.15	-1.38472	0.999884
C16A3.1|C16A3.1|C16A3.1a	0.212767	0.999884
C16A3.1|C16A3.1|C16A3.1b	0.209641	0.999884
C16A3.1|C16A3.1|C16A3.1c	0.212046	0.999884
C16A3.2|C16A3.2|C16A3.2	-0.122732	0.999884
C16A3.4|C16A3.4|C16A3.4.1	0.235808	0.999884
C16A3.4|C16A3.4|C16A3.4.2	0.235808	0.999884
C16A3.5|C16A3.5|C16A3.5.1	0.127528	0.999884
C16A3.5|C16A3.5|C16A3.5.2	0.102575	0.999884
C16A3.6|C16A3.6|C16A3.6	0.312345	0.999884
C16B8.10|C16B8.10|C16B8.10	0.0332612	0.999884
C16B8.2|C16B8.2|C16B8.2.1	-0.0749921	0.999884
C16B8.2|C16B8.2|C16B8.2.2	-0.092372	0.999884
C16B8.3|C16B8.3|C16B8.3	-0.113405	0.999884
C16B8.4|C16B8.4|C16B8.4	0.221817	0.999884
C16B8.9|C16B8.9|C16B8.9	-0.0937903	0.999884
C16C10.13|C16C10.13|C16C10.13.1	-0.215267	0.999884
C16C10.13|C16C10.13|C16C10.13.2	-0.215267	0.999884
C16C10.1|C16C10.1|C16C10.1.1	0.352648	0.999884
C16C10.1|C16C10.1|C16C10.1.2	0.383047	0.999884
C16C10.2|C16C10.2|C16C10.2.1	0.0494323	0.999884
C16C10.2|C16C10.2|C16C10.2.2	0.0558059	0.999884
C16C10.3|C16C10.3|C16C10.3.1	-0.672485	0.999884
C16C10.3|C16C10.3|C16C10.3.2	-0.627787	0.999884
C16C10.4|C16C10.4|C16C10.4.1	0.130809	0.999884
C16C10.4|C16C10.4|C16C10.4.2	0.130809	0.999884
C16C10.4|C16C10.4|C16C10.4.3	0.130809	0.999884
C16C10.8|C16C10.8|C16C10.8.1	-0.0344702	0.999884
C16C10.8|C16C10.8|C16C10.8.2	-0.0346067	0.999884
C16C10.9|C16C10.9|C16C10.9	-0.164063	0.999884
C16C2.4|C16C2.4|C16C2.4.1	0.0262218	0.999884
C16C2.4|C16C2.4|C16C2.4.2	0.0505135	0.999884
C16C2.4|C16C2.4|C16C2.4.3	0.0448906	0.999884
C16C2.7|C16C2.7|C16C2.7	-1.27568	0.999884
C16C2.8|C16C2.8|C16C2.8	-1.04504	0.999884
C16C4.17|C16C4.17|C16C4.17	-0.00258773	0.999884
C16C4.18|C16C4.18|C16C4.18	0.296026	0.999884
C16C8.11|C16C8.11|C16C8.11	-0.0201402	0.999884
C16C8.12|C16C8.12|C16C8.12.1	-0.0614832	0.999884
C16C8.12|C16C8.12|C16C8.12.2	-0.0538313	0.999884
C16C8.13|C16C8.13|C16C8.13.1	0.149058	0.999884
C16C8.13|C16C8.13|C16C8.13.2	0.149058	0.999884
C16C8.14|C16C8.14|C16C8.14.1	-0.183267	0.999884
C16C8.14|C16C8.14|C16C8.14.2	-0.0868915	0.999884
C16C8.16|C16C8.16|C16C8.16	-0.199608	0.999884
C16C8.17|C16C8.17|C16C8.17	-1.62292	0.999884
C16C8.18|C16C8.18|C16C8.18	-0.795236	0.999884
C16C8.20|C16C8.20|C16C8.20	-0.461183	0.999884
C16C8.21|C16C8.21|C16C8.21	-0.0878579	0.999884
C16C8.22|C16C8.22|C16C8.22	-1.39091	0.999884
C16C8.24|C16C8.24|C16C8.24	-1.53885	0.999884
C16C8.2|C16C8.2|C16C8.2	-0.402821	0.999884
C16C8.4|C16C8.4|C16C8.4.1	-0.189912	0.999884
C16C8.4|C16C8.4|C16C8.4.2	-0.185096	0.999884
C16C8.5|C16C8.5|C16C8.5	-0.149913	0.999884
C16D2.1|C16D2.1|C16D2.1a	-0.134212	0.999884
C16D2.1|C16D2.1|C16D2.1b	-0.13492	0.999884
C16D2.1|C16D2.1|C16D2.1c	-0.134353	0.999884
C16D2.2|C16D2.2|C16D2.2	-0.605436	0.999884
C16D6.1|C16D6.1|C16D6.1	-0.616911	0.999884
C16D6.2|C16D6.2|C16D6.2	-0.620635	0.999884
C16D9.10|C16D9.10|C16D9.10	-3.96361	0.999884
C16D9.11|C16D9.11|C16D9.11	-2.04134	0.999884
C16D9.13|C16D9.13|C16D9.13	0.643168	0.999884
C16D9.15|C16D9.15|C16D9.15	-1.01025	0.999884
C16D9.1|C16D9.1|C16D9.1	0.655681	0.999884
C16D9.3|C16D9.3|C16D9.3	-0.678508	0.999884
C16D9.4|C16D9.4|C16D9.4	-0.101733	0.999884
C16D9.5|C16D9.5|C16D9.5	-0.590535	0.999884
C16D9.6|C16D9.6|C16D9.6	0.331825	0.999884
C16D9.8|C16D9.8|C16D9.8	-0.451516	0.999884
C16D9.9|C16D9.9|C16D9.9	-0.181273	0.999884
C16E9.1|C16E9.1|C16E9.1	-0.39588	0.999884
C16E9.20|C16E9.20|C16E9.20	-0.369492	0.999884
C16E9.21|C16E9.21|C16E9.21	-1.13058	0.999884
C16E9.24|C16E9.24|C16E9.24	-1.05637	0.999884
C16E9.27|C16E9.27|C16E9.27	-0.732471	0.999884
C16E9.2|C16E9.2|C16E9.2a	0.00814293	0.999884
C16E9.2|C16E9.2|C16E9.2b	-0.0394127	0.999884
C16H3.1|C16H3.1|C16H3.1	-0.384163	0.999884
C16H3.3|C16H3.3|C16H3.3a	0.035484	0.999884
C16H3.3|C16H3.3|C16H3.3b	0.0595135	0.999884
C17A2.6|C17A2.6|C17A2.6	0.750921	0.999884
C17B7.10|C17B7.10|C17B7.10	0.520498	0.999884
C17B7.12|C17B7.12|C17B7.12	0.769903	0.999884
C17B7.2|C17B7.2|C17B7.2	-1.37623	0.999884
C17B7.3|C17B7.3|C17B7.3	1.11881	0.999884
C17B7.5|C17B7.5|C17B7.5	0.356162	0.999884
C17B7.8|C17B7.8|C17B7.8a.1	-0.357353	0.999884
C17B7.8|C17B7.8|C17B7.8a.2	-0.173388	0.999884
C17B7.8|C17B7.8|C17B7.8b	-0.357353	0.999884
C17C3.13|C17C3.13|C17C3.13	-0.379777	0.999884
C17C3.14|C17C3.14|C17C3.14	-0.290052	0.999884
C17C3.15|C17C3.15|C17C3.15	0.0492643	0.999884
C17C3.1|C17C3.1|C17C3.1a	0.229339	0.999884
C17C3.1|C17C3.1|C17C3.1b	0.170202	0.999884
C17C3.1|C17C3.1|C17C3.1c	0.131772	0.999884
C17C3.1|C17C3.1|C17C3.1d.1	0.134595	0.999884
C17C3.1|C17C3.1|C17C3.1d.2	0.131799	0.999884
C17C3.1|C17C3.1|C17C3.1e	0.159521	0.999884
C17C3.22|C17C3.22|C17C3.22	-0.109142	0.999884
C17C3.23|C17C3.23|C17C3.23	-0.784525	0.999884
C17C3.2|C17C3.2|C17C3.2	-0.379777	0.999884
C17C3.3|C17C3.3|C17C3.3	0.0761774	0.999884
C17C3.5|C17C3.5|C17C3.5	-0.114812	0.999884
C17C3.6|C17C3.6|C17C3.6	-0.956411	0.999884
C17D12.1|C17D12.1|C17D12.1a	-0.0236242	0.999884
C17D12.1|C17D12.1|C17D12.1b.1	-0.0196274	0.999884
C17D12.1|C17D12.1|C17D12.1b.2	-0.0236242	0.999884
C17D12.3|C17D12.3|C17D12.3	0.138995	0.999884
C17D12.5|C17D12.5|C17D12.5	-0.425088	0.999884
C17D12.7|C17D12.7|C17D12.7	-0.0585563	0.999884
C17D12.8|C17D12.8|C17D12.8	-0.916454	0.999884
C17D12.9|C17D12.9|C17D12.9	-0.297978	0.999884
C17E4.10|C17E4.10|C17E4.10a.1	0.111673	0.999884
C17E4.10|C17E4.10|C17E4.10a.2	0.111673	0.999884
C17E4.10|C17E4.10|C17E4.10b	0.0906786	0.999884
C17E4.11|C17E4.11|C17E4.11.1	0.0120432	0.999884
C17E4.11|C17E4.11|C17E4.11.2	0.0257492	0.999884
C17E4.12|C17E4.12|C17E4.12	0.188149	0.999884
C17E4.14|C17E4.14|C17E4.14	-0.488648	0.999884
C17E4.15|C17E4.15|C17E4.15	-0.954526	0.999884
C17E4.17|C17E4.17|C17E4.17	-0.631827	0.999884
C17E4.1|C17E4.1|C17E4.1a	0.25136	0.999884
C17E4.1|C17E4.1|C17E4.1b	0.301351	0.999884
C17E4.2|C17E4.2|C17E4.2	0.080775	0.999884
C17E4.3|C17E4.3|C17E4.3	-0.36447	0.999884
C17E4.4|C17E4.4|C17E4.4	-0.404367	0.999884
C17E4.6|C17E4.6|C17E4.6	-0.185691	0.999884
C17E7.12|C17E7.12|C17E7.12	-0.263923	0.999884
C17E7.13|C17E7.13|C17E7.13	0.137888	0.999884
C17E7.4|C17E7.4|C17E7.4	-0.212522	0.999884
C17E7.9|C17E7.9|C17E7.9a	-0.0654582	0.999884
C17E7.9|C17E7.9|C17E7.9b	-0.0363824	0.999884
C17F3.3|C17F3.3|C17F3.3	0.0446	0.999884
C17F4.11|C17F4.11|C17F4.11	-0.11991	0.999884
C17F4.12|C17F4.12|C17F4.12	-0.746065	0.999884
C17F4.2|C17F4.2|C17F4.2	-0.198504	0.999884
C17F4.3|C17F4.3|C17F4.3	-0.700696	0.999884
C17F4.7|C17F4.7|C17F4.7	-1.10373	0.505902
C17F4.8|C17F4.8|C17F4.8	0.157258	0.999884
C17G1.13|C17G1.13|C17G1.13	-0.0635126	0.999884
C17G1.1|C17G1.1|C17G1.1	0.246837	0.999884
C17G1.2|C17G1.2|C17G1.2	-0.440982	0.999884
C17G1.5|C17G1.5|C17G1.5	0.00061859	0.999884
C17G1.7|C17G1.7|C17G1.7.1	-0.0857055	0.999884
C17G1.7|C17G1.7|C17G1.7.2	-0.0586013	0.999884
C17G10.10|C17G10.10|C17G10.10	0.191053	0.999884
C17G10.1|C17G10.1|C17G10.1.1	-0.00853354	0.999884
C17G10.1|C17G10.1|C17G10.1.2	-0.00853354	0.999884
C17G10.2|C17G10.2|C17G10.2	0.0588934	0.999884
C17G10.3|C17G10.3|C17G10.3	0.118676	0.999884
C17G10.6|C17G10.6|C17G10.6a	0.352587	0.999884
C17G10.6|C17G10.6|C17G10.6b	0.823723	0.999884
C17G10.7|C17G10.7|C17G10.7	-0.111139	0.999884
C17G10.9|C17G10.9|C17G10.9a.1	0.0716451	0.999884
C17G10.9|C17G10.9|C17G10.9a.2	0.0801988	0.999884
C17G10.9|C17G10.9|C17G10.9b	0.0812239	0.999884
C17H1.10|C17H1.10|C17H1.10.1	1.44293	0.999884
C17H1.10|C17H1.10|C17H1.10.2	1.44293	0.999884
C17H1.13|C17H1.13|C17H1.13	-0.4715	0.999884
C17H1.14|C17H1.14|C17H1.14	0.121774	0.999884
C17H1.1|C17H1.1|C17H1.1	-0.539013	0.999884
C17H1.2|C17H1.2|C17H1.2	-0.360114	0.999884
C17H1.3|C17H1.3|C17H1.3	0.379569	0.999884
C17H1.4|C17H1.4|C17H1.4	-0.295749	0.999884
C17H1.5|C17H1.5|C17H1.5	1.62693	0.999884
C17H1.6|C17H1.6|C17H1.6	-0.0134584	0.999884
C17H1.7|C17H1.7|C17H1.7	0.244478	0.999884
C17H1.8|C17H1.8|C17H1.8.1	-0.626894	0.999884
C17H1.8|C17H1.8|C17H1.8.2	-0.626894	0.999884
C17H1.8|C17H1.8|C17H1.8.3	-0.626894	0.999884
C17H1.9|C17H1.9|C17H1.9	-0.991298	0.999884
C17H11.1|C17H11.1|C17H11.1	0.000535932	0.999884
C17H11.2|C17H11.2|C17H11.2	0.096833	0.999884
C17H11.4|C17H11.4|C17H11.4	0.0514409	0.999884
C17H11.5|C17H11.5|C17H11.5	0.00169334	0.999884
C17H11.6|C17H11.6|C17H11.6a	-0.000813483	0.999884
C17H11.6|C17H11.6|C17H11.6b	-0.0198203	0.999884
C17H11.6|C17H11.6|C17H11.6c.1	0.00275185	0.999884
C17H11.6|C17H11.6|C17H11.6c.2	0.00658549	0.999884
C17H11.6|C17H11.6|C17H11.6c.3	0.00642315	0.999884
C17H11.6|C17H11.6|C17H11.6d	-0.0237263	0.999884
C17H12.10|C17H12.10|C17H12.10	-0.38828	0.999884
C17H12.11|C17H12.11|C17H12.11.1	-0.903511	0.999884
C17H12.11|C17H12.11|C17H12.11.2	-0.903511	0.999884
C17H12.12|C17H12.12|C17H12.12	0.498619	0.999884
C17H12.13|C17H12.13|C17H12.13a	-0.14723	0.999884
C17H12.13|C17H12.13|C17H12.13b.1	-0.163863	0.999884
C17H12.13|C17H12.13|C17H12.13b.2	-0.163863	0.999884
C17H12.13|C17H12.13|C17H12.13b.3	-0.14723	0.999884
C17H12.2|C17H12.2|C17H12.2.1	-0.0695686	0.999884
C17H12.2|C17H12.2|C17H12.2.2	-0.0854511	0.999884
C17H12.33|C17H12.33|C17H12.33	-2.04739	0.999884
C17H12.3|C17H12.3|C17H12.3.1	-0.152327	0.999884
C17H12.3|C17H12.3|C17H12.3.2	-0.145055	0.999884
C17H12.4|C17H12.4|C17H12.4	-0.327335	0.999884
C17H12.5|C17H12.5|C17H12.5	1.75637	0.999884
C17H12.6|C17H12.6|C17H12.6	1.62972	0.999884
C17H12.7|C17H12.7|C17H12.7	-0.3418	0.999884
C17H12.8|C17H12.8|C17H12.8	2.15092	0.999884
C18A11.11|C18A11.11|C18A11.11	-1.90136	0.999884
C18A11.12|C18A11.12|C18A11.12	-0.968462	0.999884
C18A11.1|C18A11.1|C18A11.1	-0.589367	0.999884
C18A11.2|C18A11.2|C18A11.2	-0.518556	0.999884
C18A11.3|C18A11.3|C18A11.3	-0.072936	0.999884
C18A11.4|C18A11.4|C18A11.4	-0.06497	0.999884
C18A11.6|C18A11.6|C18A11.6	-0.517322	0.999884
C18A3.10|C18A3.10|C18A3.10	-0.480461	0.999884
C18A3.11|C18A3.11|C18A3.11	-0.659994	0.999884
C18A3.17|C18A3.17|C18A3.17	-0.369884	0.999884
C18A3.1|C18A3.1|C18A3.1	0.0900238	0.999884
C18A3.2|C18A3.2|C18A3.2	0.123834	0.999884
C18A3.3|C18A3.3|C18A3.3	0.183707	0.999884
C18A3.4|C18A3.4|C18A3.4a	-0.0687402	0.999884
C18A3.4|C18A3.4|C18A3.4b.1	-0.054633	0.999884
C18A3.4|C18A3.4|C18A3.4b.2	-0.0685439	0.999884
C18A3.4|C18A3.4|C18A3.4c	-0.0729686	0.999884
C18A3.7|C18A3.7|C18A3.7	0.844683	0.999884
C18A3.9|C18A3.9|C18A3.9	-1.15232	0.999884
C18B10.6|C18B10.6|C18B10.6	0.682984	0.999884
C18B12.2|C18B12.2|C18B12.2	-0.369464	0.999884
C18B12.4|C18B12.4|C18B12.4	0.106144	0.999884
C18B12.6|C18B12.6|C18B12.6	0.267058	0.999884
C18B2.1|C18B2.1|C18B2.1	-1.04287	0.999884
C18B2.2|C18B2.2|C18B2.2	-0.349382	0.999884
C18B2.3|C18B2.3|C18B2.3	-0.202231	0.999884
C18B2.4|C18B2.4|C18B2.4.1	0.161559	0.999884
C18B2.4|C18B2.4|C18B2.4.2	0.154087	0.999884
C18B2.5|C18B2.5|C18B2.5a.1	-0.011277	0.999884
C18B2.5|C18B2.5|C18B2.5a.2	-0.0109248	0.999884
C18B2.5|C18B2.5|C18B2.5b	-0.0249228	0.999884
C18B2.6|C18B2.6|C18B2.6	-0.778882	0.999884
C18C4.11|C18C4.11|C18C4.11	-0.500047	0.999884
C18C4.12|C18C4.12|C18C4.12	-0.500047	0.999884
C18C4.14|C18C4.14|C18C4.14	-0.568868	0.999884
C18C4.4|C18C4.4|C18C4.4	-0.347461	0.999884
C18C4.5|C18C4.5|C18C4.5a	0.065667	0.999884
C18C4.5|C18C4.5|C18C4.5b	0.0710505	0.999884
C18C4.7|C18C4.7|C18C4.7	-0.0333428	0.999884
C18D1.12|C18D1.12|C18D1.12	-0.65982	0.999884
C18D1.19|C18D1.19|C18D1.19	-0.928166	0.999884
C18D1.20|C18D1.20|C18D1.20	-0.296632	0.999884
C18D1.2|C18D1.2|C18D1.2	-1.01835	0.999884
C18D11.10|C18D11.10|C18D11.10	-0.587436	0.999884
C18D11.1|C18D11.1|C18D11.1	-0.0974055	0.999884
C18D11.3|C18D11.3|C18D11.3	-0.0810614	0.999884
C18D11.6|C18D11.6|C18D11.6	0.114965	0.999884
C18D11.7|C18D11.7|C18D11.7	-0.232457	0.999884
C18D11.8|C18D11.8|C18D11.8	-0.984852	0.999884
C18D4.10|C18D4.10|C18D4.10	0.680887	0.999884
C18D4.11|C18D4.11|C18D4.11	-0.562195	0.999884
C18D4.4|C18D4.4|C18D4.4b	0.481045	0.999884
C18D4.6|C18D4.6|C18D4.6a	0.0860552	0.999884
C18D4.6|C18D4.6|C18D4.6b	0.126509	0.999884
C18D4.6|C18D4.6|C18D4.6c	0.0609365	0.999884
C18D4.8|C18D4.8|C18D4.8	0.463634	0.999884
C18E3.1|C18E3.1|C18E3.1	0.428484	0.999884
C18E3.2|C18E3.2|C18E3.2.1	-0.0303922	0.999884
C18E3.2|C18E3.2|C18E3.2.2	-0.0291171	0.999884
C18E3.2|C18E3.2|C18E3.2.3	-0.0303922	0.999884
C18E3.3|C18E3.3|C18E3.3	0.251336	0.999884
C18E3.4|C18E3.4|C18E3.4	-0.0255868	0.999884
C18E3.5|C18E3.5|C18E3.5.1	-0.159281	0.999884
C18E3.5|C18E3.5|C18E3.5.2	-0.159281	0.999884
C18E3.9|C18E3.9|C18E3.9a	-0.069732	0.999884
C18E3.9|C18E3.9|C18E3.9b	-0.0456408	0.999884
C18E9.10|C18E9.10|C18E9.10	0.111168	0.999884
C18E9.2|C18E9.2|C18E9.2a	0.1478	0.999884
C18E9.2|C18E9.2|C18E9.2b	0.14378	0.999884
C18E9.4|C18E9.4|C18E9.4	-0.14247	0.999884
C18E9.5|C18E9.5|C18E9.5	0.224567	0.999884
C18E9.7|C18E9.7|C18E9.7	-0.156298	0.999884
C18E9.8|C18E9.8|C18E9.8	-0.320263	0.999884
C18E9.9|C18E9.9|C18E9.9.1	-0.149676	0.999884
C18E9.9|C18E9.9|C18E9.9.2	-0.148609	0.999884
C18F10.2|C18F10.2|C18F10.2	0.362593	0.999884
C18F10.7|C18F10.7|C18F10.7a.1	-0.0698238	0.999884
C18F10.7|C18F10.7|C18F10.7a.2	-0.0572187	0.999884
C18F10.7|C18F10.7|C18F10.7b	-0.173432	0.999884
C18F3.12|C18F3.12|C18F3.12	-0.274737	0.999884
C18G1.1|C18G1.1|C18G1.1	-0.0210342	0.999884
C18G1.3|C18G1.3|C18G1.3a	-0.919158	0.999884
C18G1.3|C18G1.3|C18G1.3b	-0.747064	0.999884
C18G1.3|C18G1.3|C18G1.3c	-0.765853	0.999884
C18G1.6|C18G1.6|C18G1.6.1	0.0114827	0.999884
C18G1.6|C18G1.6|C18G1.6.2	0.0114827	0.999884
C18G1.8|C18G1.8|C18G1.8	-1.00109	0.999884
C18G1.9|C18G1.9|C18G1.9	0.0353797	0.999884
C18H2.1|C18H2.1|C18H2.1	0.0720238	0.999884
C18H2.2|C18H2.2|C18H2.2	0.244427	0.999884
C18H2.3|C18H2.3|C18H2.3	-0.333472	0.999884
C18H2.4|C18H2.4|C18H2.4.1	-0.217689	0.999884
C18H2.4|C18H2.4|C18H2.4.2	-0.10324	0.999884
C18H2.5|C18H2.5|C18H2.5	-0.060754	0.999884
C18H7.10|C18H7.10|C18H7.10	-1.41788	0.999884
C18H7.11|C18H7.11|C18H7.11	0.389129	0.999884
C18H7.13|C18H7.13|C18H7.13	0.514035	0.999884
C18H7.15|C18H7.15|C18H7.15	-3.2301	0.999884
C18H7.1|C18H7.1|C18H7.1	2.37565	0.501195
C18H7.6|C18H7.6|C18H7.6	0.593606	0.999884
C18H9.1|C18H9.1|C18H9.1	-0.115984	0.999884
C18H9.2|C18H9.2|C18H9.2.1	-0.00995663	0.999884
C18H9.2|C18H9.2|C18H9.2.2	-0.0392793	0.999884
C18H9.3|C18H9.3|C18H9.3	-0.0144948	0.999884
C18H9.5|C18H9.5|C18H9.5	-0.629674	0.999884
C18H9.6|C18H9.6|C18H9.6	-0.716786	0.999884
C23F12.3|C23F12.3|C23F12.3	0.571399	0.999884
C23F12.4|C23F12.4|C23F12.4	0.0478862	0.999884
C23G10.10|C23G10.10|C23G10.10	-0.197061	0.999884
C23G10.11|C23G10.11|C23G10.11	0.0375771	0.999884
C23G10.1|C23G10.1|C23G10.1a	-0.692953	0.999884
C23G10.1|C23G10.1|C23G10.1b	-0.601682	0.999884
C23G10.2|C23G10.2|C23G10.2a	-0.0884214	0.999884
C23G10.2|C23G10.2|C23G10.2b	-0.0481406	0.999884
C23G10.2|C23G10.2|C23G10.2c.1	-0.0635303	0.999884
C23G10.2|C23G10.2|C23G10.2c.2	-0.0884214	0.999884
C23G10.5|C23G10.5|C23G10.5	0.269713	0.999884
C23G10.6|C23G10.6|C23G10.6	-0.109684	0.999884
C23G10.7|C23G10.7|C23G10.7a.1	0.145682	0.999884
C23G10.7|C23G10.7|C23G10.7a.2	0.116773	0.999884
C23G10.7|C23G10.7|C23G10.7b	0.155422	0.999884
C23G10.7|C23G10.7|C23G10.7c	0.158429	0.999884
C23G10.8|C23G10.8|C23G10.8.1	0.100132	0.999884
C23G10.8|C23G10.8|C23G10.8.2	0.100432	0.999884
C23H3.2|C23H3.2|C23H3.2a.1	0.0779193	0.999884
C23H3.2|C23H3.2|C23H3.2a.2	0.0779193	0.999884
C23H3.2|C23H3.2|C23H3.2b.1	-0.00204375	0.999884
C23H3.2|C23H3.2|C23H3.2b.2	0.0742273	0.999884
C23H3.2|C23H3.2|C23H3.2b.3	0.0779193	0.999884
C23H3.3|C23H3.3|C23H3.3a	0.129889	0.999884
C23H3.3|C23H3.3|C23H3.3b	0.136193	0.999884
C23H3.5|C23H3.5|C23H3.5.1	0.0578276	0.999884
C23H3.5|C23H3.5|C23H3.5.2	0.0578276	0.999884
C23H3.9|C23H3.9|C23H3.9a	-0.140849	0.999884
C23H3.9|C23H3.9|C23H3.9b	-0.12805	0.999884
C23H3.9|C23H3.9|C23H3.9c	-0.194026	0.999884
C23H3.9|C23H3.9|C23H3.9d	-0.134139	0.999884
C23H4.10|C23H4.10|C23H4.10	-3.61412	0.999884
C23H4.12|C23H4.12|C23H4.12	2.04752	0.999884
C23H4.2|C23H4.2|C23H4.2	-0.12282	0.999884
C23H4.3|C23H4.3|C23H4.3	0.0358348	0.999884
C23H4.4|C23H4.4|C23H4.4a	0.305462	0.999884
C23H4.4|C23H4.4|C23H4.4b	0.352073	0.999884
C23H4.6|C23H4.6|C23H4.6a	0.162408	0.999884
C23H4.6|C23H4.6|C23H4.6b	0.164975	0.999884
C23H4.7|C23H4.7|C23H4.7	-0.0201875	0.999884
C23H4.8|C23H4.8|C23H4.8	-0.485915	0.999884
C23H5.10|C23H5.10|C23H5.10	-0.701767	0.999884
C23H5.11|C23H5.11|C23H5.11	-0.102463	0.999884
C23H5.12|C23H5.12|C23H5.12	-0.632451	0.999884
C23H5.4|C23H5.4|C23H5.4	-0.18887	0.999884
C23H5.5|C23H5.5|C23H5.5	-0.275702	0.999884
C23H5.6|C23H5.6|C23H5.6	-0.250003	0.999884
C23H5.7|C23H5.7|C23H5.7	-0.286081	0.999884
C23H5.8|C23H5.8|C23H5.8a	0.146804	0.999884
C23H5.8|C23H5.8|C23H5.8b.1	0.183585	0.999884
C23H5.8|C23H5.8|C23H5.8b.2	0.13474	0.999884
C23H5.8|C23H5.8|C23H5.8c	0.118382	0.999884
C24A1.2|C24A1.2|C24A1.2a	-0.101733	0.999884
C24A1.2|C24A1.2|C24A1.2b.1	-0.176292	0.999884
C24A1.2|C24A1.2|C24A1.2b.2	-0.159883	0.999884
C24A1.3|C24A1.3|C24A1.3a	0.212955	0.999884
C24A1.3|C24A1.3|C24A1.3b	0.223726	0.999884
C24A11.1|C24A11.1|C24A11.1	-0.0161874	0.999884
C24A11.2|C24A11.2|C24A11.2	-1.04922	0.999884
C24A3.10|C24A3.10|C24A3.10	-2.30605	0.999884
C24A3.14|C24A3.14|C24A3.14	-2.20977	0.999884
C24A3.1|C24A3.1|C24A3.1	-0.699352	0.999884
C24A3.2|C24A3.2|C24A3.2a.1	-0.358864	0.999884
C24A3.2|C24A3.2|C24A3.2a.2	-0.356344	0.999884
C24A3.2|C24A3.2|C24A3.2a.3	-0.36995	0.999884
C24A3.2|C24A3.2|C24A3.2a.4	-0.358864	0.999884
C24A3.2|C24A3.2|C24A3.2b.1	-0.421561	0.999884
C24A3.2|C24A3.2|C24A3.2b.2	-0.421561	0.999884
C24A3.4|C24A3.4|C24A3.4	0.215287	0.999884
C24A3.8|C24A3.8|C24A3.8	0.127071	0.999884
C24A8.10|C24A8.10|C24A8.10	-0.424344	0.999884
C24A8.12|C24A8.12|C24A8.12	-1.01596	0.999884
C24A8.13|C24A8.13|C24A8.13	0.0829753	0.999884
C24A8.5|C24A8.5|C24A8.5	1.14158	0.999884
C24A8.6|C24A8.6|C24A8.6	0.220289	0.999884
C24A8.7|C24A8.7|C24A8.7	-0.657126	0.999884
C24B5.1|C24B5.1|C24B5.1	-0.336338	0.999884
C24B5.4|C24B5.4|C24B5.4	0.075407	0.999884
C24B9.3|C24B9.3|C24B9.3a	-0.0768036	0.999884
C24B9.3|C24B9.3|C24B9.3b	0.0890739	0.999884
C24D10.1|C24D10.1|C24D10.1	0.495927	0.999884
C24D10.2|C24D10.2|C24D10.2.1	0.0507138	0.999884
C24D10.2|C24D10.2|C24D10.2.2	0.073639	0.999884
C24D10.4|C24D10.4|C24D10.4	0.102125	0.999884
C24D10.5|C24D10.5|C24D10.5	-0.0545681	0.999884
C24D10.6|C24D10.6|C24D10.6	-0.055813	0.999884
C24D10.9|C24D10.9|C24D10.9	-0.782317	0.999884
C24F3.2|C24F3.2|C24F3.2	0.0569304	0.999884
C24G6.2|C24G6.2|C24G6.2a	0.224502	0.999884
C24G6.2|C24G6.2|C24G6.2b	0.197325	0.999884
C24G6.6|C24G6.6|C24G6.6.1	0.648904	0.999884
C24G6.6|C24G6.6|C24G6.6.2	0.648584	0.999884
C24G6.6|C24G6.6|C24G6.6.3	0.657658	0.999884
C24G6.6|C24G6.6|C24G6.6.4	0.660627	0.999884
C24G6.8|C24G6.8|C24G6.8.1	0.0923973	0.999884
C24G6.8|C24G6.8|C24G6.8.2	0.124806	0.999884
C24G6.8|C24G6.8|C24G6.8.3	0.11131	0.999884
C24G6.8|C24G6.8|C24G6.8.4	0.103673	0.999884
C24G7.4|C24G7.4|C24G7.4	-0.337464	0.999884
C24H10.1|C24H10.1|C24H10.1	0.0813502	0.999884
C24H10.2|C24H10.2|C24H10.2	0.187346	0.999884
C24H10.3|C24H10.3|C24H10.3	-0.155868	0.999884
C24H10.4|C24H10.4|C24H10.4	-0.287695	0.999884
C24H11.1|C24H11.1|C24H11.1	0.194331	0.999884
C24H11.2|C24H11.2|C24H11.2	0.182836	0.999884
C24H11.5|C24H11.5|C24H11.5a	-0.435127	0.999884
C24H11.5|C24H11.5|C24H11.5b	-0.399782	0.999884
C24H12.10|C24H12.10|C24H12.10	-0.265043	0.999884
C24H12.11|C24H12.11|C24H12.11	-0.0296167	0.999884
C24H12.12|C24H12.12|C24H12.12	-0.0271549	0.999884
C24H12.14|C24H12.14|C24H12.14	-3.13644	0.999884
C24H12.15|C24H12.15|C24H12.15	-3.7231	0.999884
C24H12.1|C24H12.1|C24H12.1	0.17865	0.999884
C24H12.2|C24H12.2|C24H12.2	-0.0108213	0.999884
C24H12.3|C24H12.3|C24H12.3	0.266086	0.999884
C24H12.4|C24H12.4|C24H12.4a	0.103297	0.999884
C24H12.4|C24H12.4|C24H12.4b	0.12822	0.999884
C24H12.5|C24H12.5|C24H12.5a	-0.0089453	0.999884
[truncated: 29,089 more rows]

## Sheet: WT vs. ADAR mutant L4
	log2FoldChange(wild-type L4/adr1;adr2 mutant L4	padj
2L52.1|2L52.1|2L52.1	-0.236499	0.902693
2RSSE.1|2RSSE.1|2RSSE.1	0.418685	0.424605
2RSSE.2|2RSSE.2|2RSSE.2	0.226064	0.795601
2RSSE.3|2RSSE.3|2RSSE.3	0.202647	0.824132
3R5.2|3R5.2|3R5.2	-0.365196	0.350233
4R79.2|4R79.2|4R79.2a	0.433295	0.722117
4R79.2|4R79.2|4R79.2b	0.450837	0.71416
AC3.13|AC3.13|AC3.13	-0.449671	0.774559
AC3.14|AC3.14|AC3.14	-0.428102	0.902373
AC3.16|AC3.16|AC3.16	0.305057	0.905577
AC3.5|AC3.5|AC3.5.1	-0.328136	0.646942
AC3.5|AC3.5|AC3.5.2	-0.328136	0.646942
AC3.9|AC3.9|AC3.9	-0.356302	0.770537
AC8.11|AC8.11|AC8.11	-0.458188	0.752881
AC8.12|AC8.12|AC8.12	-1.53127	0.147984
AC8.4|AC8.4|AC8.4	-0.458188	0.752881
AC8.5|AC8.5|AC8.5	-0.260507	0.920028
AC8.6|AC8.6|AC8.6	0.400918	0.725652
AC8.7|AC8.7|AC8.7	-1.53127	0.147984
AC8.9|AC8.9|AC8.9	-0.314207	0.854319
AH10.3|AH10.3|AH10.3	-0.141521	0.965149
AH9.1|AH9.1|AH9.1	0.527013	0.658146
AH9.3|AH9.3|AH9.3	0.462576	0.725652
AH9.4|AH9.4|AH9.4	-0.807306	0.652338
AH9.6|AH9.6|AH9.6	-0.185127	0.933563
AH9.7|AH9.7|AH9.7	0.219349	0.907311
B0001.2|B0001.2|B0001.2	-0.766217	0.421606
B0001.3|B0001.3|B0001.3a	-0.340059	0.69812
B0001.3|B0001.3|B0001.3b	-0.23517	0.852101
B0001.4|B0001.4|B0001.4	0.371633	0.407917
B0001.5|B0001.5|B0001.5	-0.221018	0.906146
B0001.6|B0001.6|B0001.6.1	0.0336868	0.9879
B0001.6|B0001.6|B0001.6.2	0.0254608	0.991433
B0001.7|B0001.7|B0001.7	-0.378213	0.888922
B0001.8|B0001.8|B0001.8.1	-0.385192	0.621167
B0001.8|B0001.8|B0001.8.2	-0.269824	0.810168
B0001.8|B0001.8|B0001.8.3	-0.268821	0.812167
B0019.2|B0019.2|B0019.2.1	-1.03891	0.0851928
B0019.2|B0019.2|B0019.2.2	-1.03891	0.0851928
B0024.10|B0024.10|B0024.10.1	-0.303903	0.77456
B0024.10|B0024.10|B0024.10.2	-0.146048	0.938427
B0024.11|B0024.11|B0024.11	-0.173079	0.793135
B0024.13|B0024.13|B0024.13a	0.835981	0.253287
B0024.13|B0024.13|B0024.13b	0.828224	0.255698
B0024.3|B0024.3|B0024.3	-1.33891	0.430065
B0024.4|B0024.4|B0024.4	-0.940562	0.465299
B0025.4|B0025.4|B0025.4.1	0.240832	0.822557
B0025.4|B0025.4|B0025.4.2	0.240832	0.822557
B0034.13|B0034.13|B0034.13	-0.673793	0.852885
B0034.1|B0034.1|B0034.1	0.832755	0.548446
B0034.5|B0034.5|B0034.5	-0.342533	0.810393
B0035.11|B0035.11|B0035.11.1	-0.103801	0.834436
B0035.11|B0035.11|B0035.11.2	-0.0397561	0.957171
B0035.12|B0035.12|B0035.12.1	-0.241002	0.874106
B0035.12|B0035.12|B0035.12.2	-0.220809	0.892416
B0035.12|B0035.12|B0035.12.3	-0.152826	0.943515
B0035.15|B0035.15|B0035.15	0.427725	0.498456
B0035.16|B0035.16|B0035.16.1	0.148955	0.925084
B0035.16|B0035.16|B0035.16.2	0.144751	0.927392
B0035.18|B0035.18|B0035.18	-0.622478	0.693885
B0035.1|B0035.1|B0035.1a	0.0972635	0.913759
B0035.1|B0035.1|B0035.1b	0.108076	0.901087
B0035.3|B0035.3|B0035.3	-1.46962	0.256247
B0035.6|B0035.6|B0035.6	-0.0600353	0.982777
B0041.3|B0041.3|B0041.3	0.528685	0.582256
B0041.5|B0041.5|B0041.5	0.110345	0.945342
B0041.8|B0041.8|B0041.8.1	0.306554	0.740329
B0041.8|B0041.8|B0041.8.2	0.306554	0.740329
B0198.2|B0198.2|B0198.2a	0.691904	0.580771
B0198.2|B0198.2|B0198.2b	0.751362	0.532789
B0198.3|B0198.3|B0198.3a	-0.0554054	0.989389
B0198.3|B0198.3|B0198.3b	-0.282517	0.880345
B0205.11|B0205.11|B0205.11	-0.0405929	0.985737
B0205.13|B0205.13|B0205.13	-2.76866	0.0259043
B0205.1|B0205.1|B0205.1a	-0.152454	0.948779
B0205.1|B0205.1|B0205.1b.1	-0.356732	0.768735
B0205.1|B0205.1|B0205.1b.2	-0.302866	0.833497
B0205.4|B0205.4|B0205.4	0.171637	0.954585
B0205.6|B0205.6|B0205.6	-0.102315	0.900971
B0205.8|B0205.8|B0205.8	-0.399794	0.614172
B0205.9|B0205.9|B0205.9	-0.445935	0.687588
B0207.13|B0207.13|B0207.13	0.395153	0.818775
B0207.5|B0207.5|B0207.5	-1.28874	0.271549
B0207.6|B0207.6|B0207.6	0.490913	0.46238
B0212.3|B0212.3|B0212.3	-0.322769	0.838566
B0212.4|B0212.4|B0212.4a	-0.764782	0.37647
B0212.4|B0212.4|B0212.4b	-0.775198	0.366494
B0212.4|B0212.4|B0212.4c	-0.782105	0.380154
B0212.6|B0212.6|B0212.6	-0.816388	0.611252
B0213.24|B0213.24|B0213.24	0.100772	0.966563
B0222.11|B0222.11|B0222.11	0.351704	0.788926
B0222.1|B0222.1|B0222.1	0.941653	0.261523
B0222.3|B0222.3|B0222.3	-0.343276	0.744446
B0222.5|B0222.5|B0222.5	1.18245	0.201548
B0222.9|B0222.9|B0222.9	-1.01697	0.49884
B0228.1|B0228.1|B0228.1	0.877839	0.474054
B0228.6|B0228.6|B0228.6	0.697993	0.551936
B0228.7|B0228.7|B0228.7.1	0.112047	0.91373
B0228.7|B0228.7|B0228.7.2	0.114689	0.912332
B0228.8|B0228.8|B0228.8	-0.440271	0.929407
B0238.10|B0238.10|B0238.10.1	-0.352168	0.564823
B0238.10|B0238.10|B0238.10.2	-0.352168	0.564823
B0238.11|B0238.11|B0238.11.1	-0.0297966	0.988498
B0238.11|B0238.11|B0238.11.2	-0.0297966	0.988498
B0238.12|B0238.12|B0238.12	0.40607	0.756283
B0238.13|B0238.13|B0238.13	0.0416323	0.965542
B0238.18|B0238.18|B0238.18	1.00676	0.671718
B0238.1|B0238.1|B0238.1	-0.0315762	0.963448
B0244.10|B0244.10|B0244.10	0.202981	0.852658
B0244.4|B0244.4|B0244.4	-0.100063	0.978466
B0244.5|B0244.5|B0244.5	-0.281347	0.871482
B0244.6|B0244.6|B0244.6	0.359818	0.792508
B0244.7|B0244.7|B0244.7	-0.0380233	0.992578
B0250.11|B0250.11|B0250.11	0.376114	0.83683
B0250.12|B0250.12|B0250.12	0.443513	0.517921
B0250.2|B0250.2|B0250.2	-0.493347	0.799043
B0250.3|B0250.3|B0250.3	-1.07039	0.49473
B0250.4|B0250.4|B0250.4	-0.0202291	0.995014
B0250.5|B0250.5|B0250.5	-0.850425	0.497128
B0250.7|B0250.7|B0250.7	-1.25109	0.403579
B0252.1|B0252.1|B0252.1	-0.0649912	0.955249
B0252.3|B0252.3|B0252.3a.1	0.248139	0.717799
B0252.3|B0252.3|B0252.3a.2	0.249378	0.716484
B0252.3|B0252.3|B0252.3b	0.0571948	0.965812
B0252.3|B0252.3|B0252.3c	0.249378	0.716484
B0252.5|B0252.5|B0252.5	0.0926024	0.978914
B0252.8|B0252.8|B0252.8	-1.30713	0.429276
B0261.1|B0261.1|B0261.1	-0.169688	0.950046
B0261.4|B0261.4|B0261.4a	0.225409	0.584795
B0261.4|B0261.4|B0261.4b	0.231818	0.56266
B0261.7|B0261.7|B0261.7	0.260286	0.850785
B0261.8|B0261.8|B0261.8	0.316956	0.74977
B0272.3|B0272.3|B0272.3.1	-0.333164	0.757523
B0272.3|B0272.3|B0272.3.2	-0.333164	0.757523
B0272.4|B0272.4|B0272.4	0.405448	0.618858
B0273.3|B0273.3|B0273.3	-0.716447	0.56604
B0280.13|B0280.13|B0280.13.1	-0.216073	0.896282
B0280.13|B0280.13|B0280.13.2	-0.216073	0.896282
B0280.2|B0280.2|B0280.2	-0.0683081	0.976378
B0280.6|B0280.6|B0280.6	1.16858	0.249545
B0280.7|B0280.7|B0280.7	-1.11152	0.209708
B0280.9|B0280.9|B0280.9	0.238856	0.501642
B0281.3|B0281.3|B0281.3	0.634515	0.258075
B0281.6|B0281.6|B0281.6	-0.187902	0.954376
B0284.3|B0284.3|B0284.3	-0.742596	0.622408
B0284.5|B0284.5|B0284.5	-0.42644	0.895804
B0285.3|B0285.3|B0285.3	-0.666426	0.305639
B0285.4|B0285.4|B0285.4	-0.643979	0.663802
B0285.6|B0285.6|B0285.6	1.27275	0.0525666
B0286.1|B0286.1|B0286.1	0.100474	0.942391
B0286.3|B0286.3|B0286.3	-0.0777213	0.921528
B0302.5|B0302.5|B0302.5	-0.538479	0.506662
B0303.11|B0303.11|B0303.11	-0.201402	0.92744
B0303.14|B0303.14|B0303.14	0.0323573	0.983674
B0303.15|B0303.15|B0303.15	0.102329	0.925448
B0303.2|B0303.2|B0303.2	-1.15895	0.423838
B0303.3|B0303.3|B0303.3.1	-0.412921	0.399961
B0303.3|B0303.3|B0303.3.2	-0.412983	0.398075
B0303.3|B0303.3|B0303.3.3	-0.210851	0.636784
B0303.4|B0303.4|B0303.4.1	-0.261556	0.885947
B0303.4|B0303.4|B0303.4.2	-0.25577	0.88979
B0303.7|B0303.7|B0303.7a	0.0665684	0.906146
B0303.7|B0303.7|B0303.7b	-0.0228756	0.977932
B0304.2|B0304.2|B0304.2	-0.55328	0.691261
B0304.4|B0304.4|B0304.4	-0.0390918	0.989228
B0310.1|B0310.1|B0310.1a	0.549456	0.447637
B0310.1|B0310.1|B0310.1b	0.552983	0.438644
B0310.2|B0310.2|B0310.2.1	0.725105	0.418164
B0310.2|B0310.2|B0310.2.2	0.914238	0.454435
B0310.3|B0310.3|B0310.3	0.252837	0.90948
B0331.2|B0331.2|B0331.2	-0.732025	0.684165
B0334.15|B0334.15|B0334.15.1	0.488043	0.236554
B0334.15|B0334.15|B0334.15.2	0.443061	0.250886
B0334.15|B0334.15|B0334.15.3	0.473448	0.220835
B0334.15|B0334.15|B0334.15.4	0.464132	0.235117
B0334.3|B0334.3|B0334.3a.1	0.221857	0.524131
B0334.3|B0334.3|B0334.3a.2	0.220731	0.524131
B0334.3|B0334.3|B0334.3b	0.170893	0.665432
B0334.4|B0334.4|B0334.4	0.0903575	0.958674
B0334.5|B0334.5|B0334.5.1	0.485827	0.238304
B0334.5|B0334.5|B0334.5.2	0.486888	0.239006
B0334.5|B0334.5|B0334.5.3	0.488042	0.236554
B0334.6|B0334.6|B0334.6	0.180575	0.890233
B0336.11|B0336.11|B0336.11a	-0.45313	0.597749
B0336.11|B0336.11|B0336.11b	-0.525915	0.642502
B0336.13|B0336.13|B0336.13	-0.561527	0.641432
B0336.3|B0336.3|B0336.3	-0.479227	0.181265
B0336.5|B0336.5|B0336.5a	0.141595	0.893274
B0336.5|B0336.5|B0336.5b	0.114615	0.919453
B0336.7|B0336.7|B0336.7a	-0.117221	0.942169
B0336.7|B0336.7|B0336.7b.1	-0.136787	0.92911
B0336.7|B0336.7|B0336.7b.2	-0.117221	0.942169
B0344.1|B0344.1|B0344.1	-0.387777	0.856949
B0348.2|B0348.2|B0348.2	-0.981813	0.559095
B0348.5|B0348.5|B0348.5	-2.0843	0.13388
B0353.1|B0353.1|B0353.1a	0.17398	0.908145
B0353.1|B0353.1|B0353.1b	0.268091	0.873084
B0361.2|B0361.2|B0361.2a	-0.693577	0.313314
B0361.2|B0361.2|B0361.2b	-0.00193822	0.999022
B0361.3|B0361.3|B0361.3.1	-0.0518127	0.977797
B0361.3|B0361.3|B0361.3.2	-0.0518127	0.977797
B0361.4|B0361.4|B0361.4	0.381903	0.635146
B0361.6|B0361.6|B0361.6	0.664106	0.115307
B0361.8|B0361.8|B0361.8.1	-0.122874	0.860076
B0361.8|B0361.8|B0361.8.2	-0.0796534	0.925435
B0361.9|B0361.9|B0361.9	0.844434	0.045331
B0365.1|B0365.1|B0365.1	-0.0955468	0.971101
B0379.1|B0379.1|B0379.1a	0.4223	0.537293
B0379.1|B0379.1|B0379.1b	0.401267	0.585673
B0391.10|B0391.10|B0391.10.1	-0.691556	0.51533
B0391.10|B0391.10|B0391.10.2	-0.495292	0.614639
B0391.8|B0391.8|B0391.8	-0.637072	0.691316
B0393.3|B0393.3|B0393.3	-0.371661	0.82923
B0393.5|B0393.5|B0393.5	-1.77058	0.13289
B0393.6|B0393.6|B0393.6	-0.198182	0.941798
B0393.7|B0393.7|B0393.7	0.491442	0.729681
B0393.9|B0393.9|B0393.9a	0.606756	0.358285
B0393.9|B0393.9|B0393.9b	0.616504	0.303049
B0395.3|B0395.3|B0395.3.1	0.17194	0.865449
B0395.3|B0395.3|B0395.3.2	0.245526	0.831708
B0403.3|B0403.3|B0403.3	-0.224708	0.91742
B0403.5|B0403.5|B0403.5	-0.106813	0.95987
B0403.6|B0403.6|B0403.6	-0.453464	0.783487
B0412.3|B0412.3|B0412.3.1	-0.192156	0.919453
B0412.3|B0412.3|B0412.3.2	-0.192156	0.919453
B0412.7|B0412.7|B0412.7	-0.188982	0.962545
B0416.1|B0416.1|B0416.1	-0.138692	0.958648
B0416.3|B0416.3|B0416.3	0.729628	0.458887
B0416.4|B0416.4|B0416.4	0.562631	0.849979
B0416.5|B0416.5|B0416.5a	0.635245	0.379592
B0416.5|B0416.5|B0416.5b	0.715366	0.450104
B0416.7|B0416.7|B0416.7a	-0.912872	0.662336
B0416.7|B0416.7|B0416.7b	-0.91965	0.659261
B0432.10|B0432.10|B0432.10.1	0.100637	0.938825
B0432.10|B0432.10|B0432.10.2	0.116653	0.929442
B0432.13|B0432.13|B0432.13.1	-1.82858	0.131265
B0432.13|B0432.13|B0432.13.2	-0.562376	0.69809
B0432.14|B0432.14|B0432.14	0.632507	0.456837
B0432.1|B0432.1|B0432.1	1.06667	0.424605
B0432.6|B0432.6|B0432.6	-0.242411	0.903415
B0432.7|B0432.7|B0432.7	-0.168999	0.958709
B0432.8|B0432.8|B0432.8	-0.253099	0.848769
B0432.9|B0432.9|B0432.9	-2.3409	0.0267531
B0454.5|B0454.5|B0454.5	-0.269641	0.909892
B0454.6|B0454.6|B0454.6	0.210855	0.884559
B0454.9|B0454.9|B0454.9	-0.313461	0.836541
B0457.2|B0457.2|B0457.2	0.765231	0.336286
B0457.6|B0457.6|B0457.6	0.103546	0.936244
B0462.4|B0462.4|B0462.4	-0.318165	0.886173
B0462.5|B0462.5|B0462.5	1.285	0.253279
B0464.2|B0464.2|B0464.2a	-0.620142	0.509455
B0464.2|B0464.2|B0464.2b	-1.60273	0.0392646
B0464.2|B0464.2|B0464.2c	-0.548439	0.603681
B0464.2|B0464.2|B0464.2d	-1.62327	0.0388187
B0464.6|B0464.6|B0464.6.1	0.0991286	0.969219
B0464.6|B0464.6|B0464.6.2	0.112479	0.96638
B0464.6|B0464.6|B0464.6.3	0.107633	0.967428
B0464.9|B0464.9|B0464.9	0.154566	0.88491
B0491.1|B0491.1|B0491.1	-0.111971	0.957463
B0491.5|B0491.5|B0491.5.1	-0.570394	0.597324
B0491.5|B0491.5|B0491.5.2	-0.568237	0.597324
B0491.5|B0491.5|B0491.5.3	-0.562723	0.598635
B0491.5|B0491.5|B0491.5.4	-0.562682	0.595228
B0491.6|B0491.6|B0491.6a	-0.304683	0.811004
B0491.6|B0491.6|B0491.6b	-0.417563	0.612382
B0491.7|B0491.7|B0491.7.1	-0.0227552	0.992622
B0491.7|B0491.7|B0491.7.2	-0.0227552	0.992622
B0495.2|B0495.2|B0495.2	-0.450436	0.483881
B0495.5|B0495.5|B0495.5.1	0.0267077	0.990564
B0495.5|B0495.5|B0495.5.2	0.0323498	0.987813
B0495.6|B0495.6|B0495.6	-0.890607	0.485268
B0495.7|B0495.7|B0495.7.1	0.173657	0.853679
B0495.7|B0495.7|B0495.7.2	0.223621	0.827824
B0495.7|B0495.7|B0495.7.3	0.305667	0.799041
B0495.8|B0495.8|B0495.8a.1	0.250255	0.741214
B0495.8|B0495.8|B0495.8a.2	0.380603	0.634373
B0495.8|B0495.8|B0495.8b.1	0.249066	0.745333
B0495.8|B0495.8|B0495.8b.2	0.571129	0.775257
B0495.9|B0495.9|B0495.9	0.00803309	0.997119
B0496.2|B0496.2|B0496.2	-0.503808	0.757901
B0507.2|B0507.2|B0507.2	0.160889	0.896282
B0507.3|B0507.3|B0507.3a	0.646152	0.340395
B0507.3|B0507.3|B0507.3b	0.646152	0.340395
B0507.6|B0507.6|B0507.6	0.173891	0.953202
B0507.7|B0507.7|B0507.7.1	-0.414565	0.883623
B0507.7|B0507.7|B0507.7.2	-0.424339	0.879049
B0507.9|B0507.9|B0507.9	-0.0590513	0.982017
B0511.12|B0511.12|B0511.12	-0.48386	0.823709
B0511.13|B0511.13|B0511.13	0.0292398	0.989387
B0511.14|B0511.14|B0511.14a	-0.292014	0.906567
B0511.14|B0511.14|B0511.14b	-0.294645	0.901507
B0511.16|B0511.16|B0511.16	-0.640611	0.810355
B0511.2|B0511.2|B0511.2	0.48237	0.691806
B0511.6|B0511.6|B0511.6.1	-0.416764	0.533279
B0511.6|B0511.6|B0511.6.2	-0.349753	0.582556
B0511.7|B0511.7|B0511.7	0.00410252	0.99846
B0513.12|B0513.12|B0513.12	-0.517438	0.642889
B0513.2|B0513.2|B0513.2a.1	0.447213	0.65838
B0513.2|B0513.2|B0513.2a.2	0.447213	0.65838
B0513.2|B0513.2|B0513.2b.1	0.435673	0.665039
B0513.2|B0513.2|B0513.2b.2	0.447213	0.65838
B0513.4|B0513.4|B0513.4a	-1.74412	0.198329
B0513.4|B0513.4|B0513.4b	-1.84474	0.151057
B0513.5|B0513.5|B0513.5.1	-0.109822	0.892925
B0513.5|B0513.5|B0513.5.2	0.0202299	0.991433
B0513.7|B0513.7|B0513.7	0.0462801	0.948679
B0524.6|B0524.6|B0524.6	0.577324	0.722781
B0546.2|B0546.2|B0546.2.1	-0.382749	0.501449
B0546.2|B0546.2|B0546.2.2	-0.310858	0.690593
B0546.3|B0546.3|B0546.3	0.385949	0.827751
B0546.4|B0546.4|B0546.4a	-0.227119	0.775088
B0546.4|B0546.4|B0546.4b	-0.258845	0.721758
B0554.5|B0554.5|B0554.5	0.0600985	0.971224
B0554.7|B0554.7|B0554.7	-0.443642	0.693885
B0563.6|B0563.6|B0563.6a	-0.0456632	0.983674
B0563.6|B0563.6|B0563.6b.1	-0.0716954	0.971217
B0563.6|B0563.6|B0563.6b.2	-0.0716954	0.971217
B0563.6|B0563.6|B0563.6c	-0.13782	0.934666
B0563.7|B0563.7|B0563.7	-0.0559267	0.982017
B0564.11|B0564.11|B0564.11.1	0.161743	0.942391
B0564.11|B0564.11|B0564.11.2	0.161743	0.942391
B0564.2|B0564.2|B0564.2	0.196536	0.856432
B0564.3|B0564.3|B0564.3.1	1.10647	0.164047
B0564.3|B0564.3|B0564.3.2	1.12482	0.160356
B0564.7|B0564.7|B0564.7.1	0.0233067	0.986994
B0564.7|B0564.7|B0564.7.2	0.0280666	0.983674
BE0003N10.1|BE0003N10.1|BE0003N10.1	0.417517	0.332227
BE10.3|BE10.3|BE10.3	0.263955	0.906872
BE10.4|BE10.4|BE10.4	0.451755	0.806591
C01A2.2|C01A2.2|C01A2.2a	-0.148322	0.932133
C01A2.2|C01A2.2|C01A2.2b	-0.286257	0.855871
C01A2.3|C01A2.3|C01A2.3.1	0.27886	0.513626
C01A2.3|C01A2.3|C01A2.3.2	0.27886	0.513626
C01A2.4|C01A2.4|C01A2.4.1	0.368739	0.563878
C01A2.4|C01A2.4|C01A2.4.2	0.368739	0.563878
C01A2.5|C01A2.5|C01A2.5	-0.826191	0.51921
C01A2.6|C01A2.6|C01A2.6	-0.721018	0.838593
C01B10.10|C01B10.10|C01B10.10	-0.434174	0.612017
C01B10.11|C01B10.11|C01B10.11	-1.04164	0.191468
C01B10.3|C01B10.3|C01B10.3	-0.560325	0.651109
C01B10.46|C01B10.46|C01B10.46	-0.15485	0.963599
C01B10.47|C01B10.47|C01B10.47	0.342297	0.880353
C01B10.4|C01B10.4|C01B10.4	-0.125719	0.926451
C01B10.6|C01B10.6|C01B10.6a.1	0.33807	0.574455
C01B10.6|C01B10.6|C01B10.6a.2	0.33807	0.574455
C01B10.6|C01B10.6|C01B10.6b	0.334824	0.573558
C01B10.8|C01B10.8|C01B10.8.1	0.263912	0.793988
C01B10.8|C01B10.8|C01B10.8.2	0.263912	0.793988
C01B10.9|C01B10.9|C01B10.9	0.14441	0.866412
C01B12.2|C01B12.2|C01B12.2	0.160327	0.928629
C01B12.3|C01B12.3|C01B12.3	0.310708	0.717405
C01B12.5|C01B12.5|C01B12.5	0.936161	0.451438
C01B12.8|C01B12.8|C01B12.8	-1.86924	0.086933
C01B12.9|C01B12.9|C01B12.9	-1.46213	0.317287
C01B4.6|C01B4.6|C01B4.6	0.0843945	0.963448
C01B4.7|C01B4.7|C01B4.7	0.39629	0.540102
C01B4.8|C01B4.8|C01B4.8	1.00845	0.230275
C01B4.9|C01B4.9|C01B4.9	0.738247	0.436996
C01B9.1|C01B9.1|C01B9.1a	-0.580084	0.617868
C01B9.1|C01B9.1|C01B9.1b	-0.586415	0.617477
C01C10.2|C01C10.2|C01C10.2a	-0.256548	0.782926
C01C10.2|C01C10.2|C01C10.2b	-0.669253	0.454844
C01C4.3|C01C4.3|C01C4.3a	0.546076	0.717392
C01C4.3|C01C4.3|C01C4.3b	0.472588	0.752881
C01F1.1|C01F1.1|C01F1.1	-0.361742	0.801064
C01F1.3|C01F1.3|C01F1.3a	-0.116137	0.954828
C01F1.3|C01F1.3|C01F1.3b	-0.243511	0.887271
C01F1.4|C01F1.4|C01F1.4	0.456859	0.735155
C01F1.5|C01F1.5|C01F1.5	-0.945619	0.495265
C01F1.6|C01F1.6|C01F1.6	0.382001	0.826622
C01F6.9|C01F6.9|C01F6.9	-0.477622	0.768533
C01G10.10|C01G10.10|C01G10.10	-0.204554	0.868245
C01G10.6|C01G10.6|C01G10.6	1.64003	0.119596
C01G10.7|C01G10.7|C01G10.7	-0.334648	0.715517
C01G10.8|C01G10.8|C01G10.8.1	0.0388827	0.976618
C01G10.8|C01G10.8|C01G10.8.2	0.111706	0.897621
C01G10.9|C01G10.9|C01G10.9	0.165208	0.836395
C01G12.12|C01G12.12|C01G12.12	0.483715	0.720235
C01G12.1|C01G12.1|C01G12.1	0.000860585	0.999618
C01G12.7|C01G12.7|C01G12.7	-0.316024	0.878217
C01G5.5|C01G5.5|C01G5.5	-0.216482	0.835219
C01G5.6|C01G5.6|C01G5.6	0.113206	0.893672
C01G5.7|C01G5.7|C01G5.7	1.3485	0.22707
C01G5.9|C01G5.9|C01G5.9	0.766003	0.445845
C01G6.3|C01G6.3|C01G6.3.1	-0.325737	0.797415
C01G6.3|C01G6.3|C01G6.3.2	-0.310741	0.810002
C01G6.3|C01G6.3|C01G6.3.3	-0.325737	0.797415
C01G6.4|C01G6.4|C01G6.4.1	0.473071	0.330807
C01G6.4|C01G6.4|C01G6.4.2	0.703065	0.426666
C01G6.5|C01G6.5|C01G6.5	-0.320335	0.885961
C01G6.9|C01G6.9|C01G6.9	0.0427614	0.991416
C01G8.6|C01G8.6|C01G8.6	0.155965	0.921074
C01H6.11|C01H6.11|C01H6.11	-1.03058	0.696284
C01H6.2|C01H6.2|C01H6.2	-0.854678	0.221306
C01H6.4|C01H6.4|C01H6.4	0.452342	0.56604
C01H6.6|C01H6.6|C01H6.6.1	0.253826	0.886182
C01H6.6|C01H6.6|C01H6.6.2	0.259878	0.884882
C01H6.9|C01H6.9|C01H6.9	-0.884101	0.499025
C02B10.2|C02B10.2|C02B10.2	-0.00630962	0.99768
C02B10.3|C02B10.3|C02B10.3.1	0.428684	0.33986
C02B10.3|C02B10.3|C02B10.3.2	0.642563	0.352762
C02B10.4|C02B10.4|C02B10.4.1	-0.0330608	0.979315
C02B10.4|C02B10.4|C02B10.4.2	-0.0330608	0.979315
C02B10.5|C02B10.5|C02B10.5.1	0.368369	0.853179
C02B10.5|C02B10.5|C02B10.5.2	0.368369	0.853179
C02B4.4|C02B4.4|C02B4.4	0.216907	0.930845
C02B4.8|C02B4.8|C02B4.8	-4.88925	0.00386041
C02B8.1|C02B8.1|C02B8.1.1	-1.8881	0.225338
C02B8.1|C02B8.1|C02B8.1.2	-1.83883	0.230881
C02B8.3|C02B8.3|C02B8.3	0.823764	0.314769
C02B8.5|C02B8.5|C02B8.5	1.25476	0.119535
C02B8.6|C02B8.6|C02B8.6	0.229388	0.885726
C02C2.4|C02C2.4|C02C2.4	0.561897	0.672601
C02C2.5|C02C2.5|C02C2.5	0.579241	0.523561
C02C6.3|C02C6.3|C02C6.3a	0.0254669	0.983674
C02C6.3|C02C6.3|C02C6.3b	0.10925	0.912409
C02C6.3|C02C6.3|C02C6.3c	-0.636353	0.597189
C02C6.3|C02C6.3|C02C6.3d.1	-0.753818	0.537293
C02C6.3|C02C6.3|C02C6.3d.2	-0.746774	0.54146
C02D4.12|C02D4.12|C02D4.12	-0.0142755	0.998298
C02D5.2|C02D5.2|C02D5.2a	0.199209	0.8292
C02D5.2|C02D5.2|C02D5.2b	0.199209	0.8292
C02D5.4|C02D5.4|C02D5.4	-0.637644	0.485268
C02F12.10|C02F12.10|C02F12.10	-2.20393	0.144787
C02F12.3|C02F12.3|C02F12.3.1	0.641246	0.256247
C02F12.3|C02F12.3|C02F12.3.2	0.66548	0.235969
C02F12.3|C02F12.3|C02F12.3.3	0.734948	0.0736943
C02F12.5|C02F12.5|C02F12.5	0.526483	0.773064
C02F12.8|C02F12.8|C02F12.8	-0.546611	0.741411
C02F12.9|C02F12.9|C02F12.9	0.00922048	0.99846
C02F4.4|C02F4.4|C02F4.4	-1.77107	0.0771769
C02F5.10|C02F5.10|C02F5.10	-1.02988	0.531844
C02F5.12|C02F5.12|C02F5.12	-0.996284	0.0474139
C02F5.13|C02F5.13|C02F5.13	-1.28483	0.379592
C02F5.3|C02F5.3|C02F5.3.1	0.781208	0.221306
C02F5.3|C02F5.3|C02F5.3.2	0.781208	0.221306
C02F5.6|C02F5.6|C02F5.6a	-0.0414703	0.983997
C02F5.6|C02F5.6|C02F5.6b	-0.0343636	0.987813
C02F5.7|C02F5.7|C02F5.7a.1	-0.080315	0.967516
C02F5.7|C02F5.7|C02F5.7a.2	-0.0933051	0.9608
C02F5.7|C02F5.7|C02F5.7a.3	-0.0933051	0.9608
C02F5.7|C02F5.7|C02F5.7a.4	-0.0933051	0.9608
C02F5.7|C02F5.7|C02F5.7b.1	-0.0452091	0.984282
C02F5.7|C02F5.7|C02F5.7b.2	-0.0661069	0.976331
C02G6.1|C02G6.1|C02G6.1	-0.0902044	0.973436
C02G6.3|C02G6.3|C02G6.3	-1.19977	0.468123
C03A3.1|C03A3.1|C03A3.1a	0.809628	0.340515
C03A3.1|C03A3.1|C03A3.1b	0.766784	0.400764
C03A3.2|C03A3.2|C03A3.2.1	0.480267	0.642838
C03A3.2|C03A3.2|C03A3.2.2	0.480267	0.642838
C03A7.12|C03A7.12|C03A7.12	-1.25786	0.256409
C03A7.15|C03A7.15|C03A7.15	0.409411	0.856058
C03A7.2|C03A7.2|C03A7.2	-1.74241	0.0829789
C03B1.13|C03B1.13|C03B1.13	0.369772	0.797046
C03B1.14|C03B1.14|C03B1.14	-0.673627	0.676452
C03B1.2|C03B1.2|C03B1.2	0.769923	0.48846
C03B1.5|C03B1.5|C03B1.5	-0.0087981	0.998254
C03B1.7|C03B1.7|C03B1.7	-0.418757	0.80207
C03B1.9|C03B1.9|C03B1.9	0.952705	0.676771
C03B8.2|C03B8.2|C03B8.2	-1.19142	0.289605
C03C10.4|C03C10.4|C03C10.4	-0.523089	0.539258
C03C10.5|C03C10.5|C03C10.5	-1.53562	0.555796
C03C10.7|C03C10.7|C03C10.7	-1.22285	0.305639
C03D6.1|C03D6.1|C03D6.1	-0.0886058	0.976324
C03E10.3|C03E10.3|C03E10.3	1.14146	0.223259
C03F11.1|C03F11.1|C03F11.1	0.586852	0.765133
C03F11.2|C03F11.2|C03F11.2	-0.8622	0.532524
C03F11.4|C03F11.4|C03F11.4.1	0.489278	0.667284
C03F11.4|C03F11.4|C03F11.4.2	0.593916	0.580257
C03F11.4|C03F11.4|C03F11.4.3	0.579848	0.596266
C03G6.17|C03G6.17|C03G6.17	1.30087	0.0789766
C03G6.5|C03G6.5|C03G6.5	-1.37305	0.377119
C03H12.1|C03H12.1|C03H12.1	0.00969749	0.997038
C03H5.2|C03H5.2|C03H5.2	-0.136166	0.901821
C03H5.3|C03H5.3|C03H5.3	0.282316	0.478638
C03H5.5|C03H5.5|C03H5.5	-0.369219	0.710169
C03H5.6|C03H5.6|C03H5.6	1.18281	0.169127
C03H5.7|C03H5.7|C03H5.7	-0.754783	0.693293
C04A11.1|C04A11.1|C04A11.1	0.573797	0.66215
C04A11.2|C04A11.2|C04A11.2	-1.26117	0.150137
C04C11.1|C04C11.1|C04C11.1a	0.586751	0.786088
C04C11.1|C04C11.1|C04C11.1b	0.602588	0.776622
C04C3.3|C04C3.3|C04C3.3.1	0.00966424	0.995448
C04C3.3|C04C3.3|C04C3.3.2	0.00966424	0.995448
C04C3.4|C04C3.4|C04C3.4	-2.13089	0.162721
C04C3.6|C04C3.6|C04C3.6	1.22242	0.49885
C04E12.2|C04E12.2|C04E12.2.1	-0.487289	0.696644
C04E12.2|C04E12.2|C04E12.2.2	-0.457696	0.71416
C04E12.4|C04E12.4|C04E12.4	0.55906	0.702325
C04E12.5|C04E12.5|C04E12.5	1.57951	0.0987139
C04E12.6|C04E12.6|C04E12.6	0.809383	0.62568
C04E6.11|C04E6.11|C04E6.11	-0.352373	0.754
C04E6.12|C04E6.12|C04E6.12	-1.76289	0.192601
C04E6.7|C04E6.7|C04E6.7.1	0.220745	0.840772
C04E6.7|C04E6.7|C04E6.7.2	0.220745	0.840772
C04E6.8|C04E6.8|C04E6.8	0.456199	0.798131
C04E7.4|C04E7.4|C04E7.4	-0.0906188	0.969508
C04F12.1|C04F12.1|C04F12.1	-0.443601	0.829253
C04F12.5|C04F12.5|C04F12.5	-0.35622	0.851535
C04F12.8|C04F12.8|C04F12.8	0.852485	0.241621
C04F5.8|C04F5.8|C04F5.8.1	0.440132	0.255086
C04F5.8|C04F5.8|C04F5.8.2	0.458459	0.254092
C04F5.9|C04F5.9|C04F5.9	-0.604268	0.430047
C04F6.2|C04F6.2|C04F6.2	-1.89217	0.131265
C04F6.7|C04F6.7|C04F6.7	-0.0984466	0.967516
C04G2.11|C04G2.11|C04G2.11	0.984366	0.620685
C04G6.10|C04G6.10|C04G6.10	-2.39917	0.109233
C04G6.14|C04G6.14|C04G6.14	-0.392436	0.876343
C04G6.2|C04G6.2|C04G6.2	-3.60018	0.000158368
C04G6.4|C04G6.4|C04G6.4	-0.158261	0.597303
C04G6.6|C04G6.6|C04G6.6	-0.9352	0.193044
C04G6.7|C04G6.7|C04G6.7	-1.78216	0.241059
C04H4.1|C04H4.1|C04H4.1	-2.41217	0.106459
C04H5.1|C04H5.1|C04H5.1	0.20915	0.771357
C04H5.7|C04H5.7|C04H5.7a	-1.34825	0.404473
C05A9.2|C05A9.2|C05A9.2	0.541439	0.328521
C05B5.10|C05B5.10|C05B5.10	-0.333804	0.873626
C05B5.11|C05B5.11|C05B5.11	-1.21346	0.470317
C05B5.4|C05B5.4|C05B5.4	1.76377	0.0674947
C05B5.5|C05B5.5|C05B5.5	-1.02994	0.532543
C05B5.8|C05B5.8|C05B5.8	-1.49902	0.27517
C05B5.9|C05B5.9|C05B5.9	0.605811	0.618858
C05C10.2|C05C10.2|C05C10.2a	-0.563052	0.679826
C05C10.2|C05C10.2|C05C10.2b.1	-0.580756	0.66322
C05C10.2|C05C10.2|C05C10.2b.2	-0.584197	0.660637
C05C10.3|C05C10.3|C05C10.3.1	0.313677	0.618858
C05C10.3|C05C10.3|C05C10.3.2	0.381218	0.582491
C05C10.5|C05C10.5|C05C10.5a	-1.02096	0.523561
C05C10.5|C05C10.5|C05C10.5b	-1.03811	0.509455
C05C10.5|C05C10.5|C05C10.5c.1	-1.03302	0.513277
C05C10.5|C05C10.5|C05C10.5c.2	-1.05201	0.497465
C05C10.5|C05C10.5|C05C10.5c.3	-1.0341	0.506639
C05C10.7|C05C10.7|C05C10.7	-1.48329	0.284745
C05C12.4|C05C12.4|C05C12.4	-1.5786	0.262011
C05C12.6|C05C12.6|C05C12.6	-0.618843	0.771754
C05C8.10|C05C8.10|C05C8.10	-0.748326	0.738462
C05C8.1|C05C8.1|C05C8.1a.1	-2.08597	0.125253
C05C8.1|C05C8.1|C05C8.1a.2	-2.08597	0.125253
C05C8.1|C05C8.1|C05C8.1b	-2.08473	0.126327
C05C8.2|C05C8.2|C05C8.2.1	0.457351	0.466534
C05C8.2|C05C8.2|C05C8.2.2	0.457351	0.466534
C05C8.5|C05C8.5|C05C8.5.1	0.0150042	0.996617
C05C8.5|C05C8.5|C05C8.5.2	0.0298491	0.992579
C05C8.6|C05C8.6|C05C8.6	0.296082	0.893103
C05C8.7|C05C8.7|C05C8.7.1	0.792281	0.176701
C05C8.7|C05C8.7|C05C8.7.2	0.810395	0.228909
C05C8.7|C05C8.7|C05C8.7.3	0.802857	0.262523
C05C8.7|C05C8.7|C05C8.7.4	0.806188	0.249545
C05C8.8|C05C8.8|C05C8.8	0.643025	0.765188
C05C9.1|C05C9.1|C05C9.1	-1.77612	0.172682
C05D10.1|C05D10.1|C05D10.1a	0.310763	0.67177
C05D10.1|C05D10.1|C05D10.1b	0.258674	0.716484
C05D10.1|C05D10.1|C05D10.1c.1	0.30724	0.662688
C05D10.1|C05D10.1|C05D10.1c.2	0.310158	0.666354
C05D10.1|C05D10.1|C05D10.1c.3	0.310763	0.67177
C05D10.1|C05D10.1|C05D10.1c.4	0.30724	0.662688
C05D10.2|C05D10.2|C05D10.2a	0.169369	0.93212
C05D10.2|C05D10.2|C05D10.2b.1	0.162338	0.935259
C05D10.2|C05D10.2|C05D10.2b.2	0.116909	0.955438
C05D10.2|C05D10.2|C05D10.2c	0.177438	0.930383
C05D10.4|C05D10.4|C05D10.4a	-0.736418	0.485804
C05D10.4|C05D10.4|C05D10.4b	-0.911852	0.278482
C05D10.4|C05D10.4|C05D10.4c	-0.780222	0.424487
C05D11.13|C05D11.13|C05D11.13	0.799106	0.318499
C05D11.1|C05D11.1|C05D11.1	-0.0551024	0.962402
C05D11.5|C05D11.5|C05D11.5	0.121886	0.929821
C05D11.7|C05D11.7|C05D11.7a.1	-0.395307	0.828398
C05D11.7|C05D11.7|C05D11.7a.2	-0.379644	0.850296
C05D11.7|C05D11.7|C05D11.7b	-0.395141	0.826412
C05D11.8|C05D11.8|C05D11.8	-0.48729	0.830521
C05D11.9|C05D11.9|C05D11.9	-0.00578255	0.997081
C05D12.1|C05D12.1|C05D12.1.1	0.150308	0.879852
C05D12.1|C05D12.1|C05D12.1.2	-0.021676	0.990564
C05D12.2|C05D12.2|C05D12.2	-0.393943	0.819673
C05D12.3|C05D12.3|C05D12.3a	-0.166304	0.886588
C05D12.3|C05D12.3|C05D12.3b	-0.166437	0.885961
C05D12.3|C05D12.3|C05D12.3c.1	-0.0733677	0.966031
C05D12.3|C05D12.3|C05D12.3c.2	-0.0733677	0.966031
C05D12.4|C05D12.4|C05D12.4	-0.463913	0.586887
C05D12.5|C05D12.5|C05D12.5	-1.57035	0.500303
C05D12.7|C05D12.7|C05D12.7	0.950283	0.251638
C05D2.10|C05D2.10|C05D2.10a.1	0.0166194	0.984935
C05D2.10|C05D2.10|C05D2.10a.2	0.0612464	0.924778
C05D2.10|C05D2.10|C05D2.10b	0.0578689	0.930383
C05D2.11|C05D2.11|C05D2.11	0.469625	0.745081
C05D2.6|C05D2.6|C05D2.6a	-0.593913	0.382836
C05D2.6|C05D2.6|C05D2.6b	-0.478064	0.547899
C05D2.8|C05D2.8|C05D2.8	-0.331142	0.497128
C05D9.3|C05D9.3|C05D9.3	0.255543	0.682737
C05D9.7|C05D9.7|C05D9.7	-0.335233	0.837512
C05D9.9|C05D9.9|C05D9.9a	-0.41936	0.842944
C05D9.9|C05D9.9|C05D9.9b	-0.335839	0.873626
C05E11.10|C05E11.10|C05E11.10	1.27642	0.392566
C05E11.3|C05E11.3|C05E11.3	-0.51417	0.732241
C05E11.7|C05E11.7|C05E11.7	-0.840809	0.618502
C05E4.12|C05E4.12|C05E4.12	0.300972	0.931252
C05E7.1|C05E7.1|C05E7.1	-2.76325	0.0199405
C05E7.2|C05E7.2|C05E7.2	-0.607188	0.729681
C05E7.3|C05E7.3|C05E7.3	-0.101986	0.966843
C05E7.4|C05E7.4|C05E7.4	0.215751	0.909727
C05G5.1|C05G5.1|C05G5.1	-0.0622963	0.940889
C05G5.2|C05G5.2|C05G5.2	0.274814	0.903415
C05G5.3|C05G5.3|C05G5.3	-0.799886	0.651748
C05G5.4|C05G5.4|C05G5.4.1	-0.118108	0.932133
C05G5.4|C05G5.4|C05G5.4.2	-0.118108	0.932133
C05G5.5|C05G5.5|C05G5.5	0.198824	0.908463
C06A1.4|C06A1.4|C06A1.4	-0.678902	0.722117
C06A12.3|C06A12.3|C06A12.3a	0.118888	0.931811
C06A12.3|C06A12.3|C06A12.3b.1	0.0672065	0.96997
C06A12.3|C06A12.3|C06A12.3b.2	0.0895006	0.956669
C06A12.3|C06A12.3|C06A12.3c	0.0255005	0.991433
C06A5.1|C06A5.1|C06A5.1	-0.549206	0.829171
C06A5.3|C06A5.3|C06A5.3a.1	-0.459283	0.725646
C06A5.3|C06A5.3|C06A5.3a.2	-0.438131	0.741214
C06A5.3|C06A5.3|C06A5.3b	-0.441929	0.737586
C06A5.4|C06A5.4|C06A5.4	-1.15077	0.499475
C06A5.5|C06A5.5|C06A5.5	-2.41692	0.0692124
C06A5.6|C06A5.6|C06A5.6.1	-0.650948	0.682325
C06A5.6|C06A5.6|C06A5.6.2	-0.553036	0.805849
C06A5.8|C06A5.8|C06A5.8a	-0.46572	0.837274
C06A5.8|C06A5.8|C06A5.8b.1	-0.438622	0.852885
C06A5.8|C06A5.8|C06A5.8b.2	-0.435982	0.853179
C06A6.2|C06A6.2|C06A6.2a	-0.28962	0.852904
C06A6.2|C06A6.2|C06A6.2b	-0.292696	0.852904
C06A6.4|C06A6.4|C06A6.4a.1	0.112343	0.888213
C06A6.4|C06A6.4|C06A6.4a.2	0.196147	0.824132
C06A6.4|C06A6.4|C06A6.4b	0.114506	0.889248
C06A6.5|C06A6.5|C06A6.5	0.571323	0.536867
C06A8.1|C06A8.1|C06A8.1a.1	0.100464	0.941717
C06A8.1|C06A8.1|C06A8.1a.2	0.102525	0.940435
C06A8.1|C06A8.1|C06A8.1b	0.0744128	0.958674
C06A8.2|C06A8.2|C06A8.2	-0.000876548	0.999538
C06A8.3|C06A8.3|C06A8.3	-0.20587	0.894938
C06A8.8|C06A8.8|C06A8.8a	-1.22732	0.476634
C06B3.6|C06B3.6|C06B3.6.1	-1.80016	0.023367
C06B3.6|C06B3.6|C06B3.6.2	-1.7281	0.029897
C06B3.7|C06B3.7|C06B3.7	-0.0927448	0.979217
C06B8.2|C06B8.2|C06B8.2a	-0.540959	0.729038
C06B8.2|C06B8.2|C06B8.2b.1	-0.58354	0.688136
C06B8.2|C06B8.2|C06B8.2b.2	-0.564799	0.696139
C06B8.2|C06B8.2|C06B8.2c	-0.723073	0.503685
C06B8.2|C06B8.2|C06B8.2d	-0.725817	0.506099
C06B8.7|C06B8.7|C06B8.7	-1.01389	0.600656
C06C3.12|C06C3.12|C06C3.12	1.10399	0.362571
C06C3.3|C06C3.3|C06C3.3	-1.20243	0.292444
C06C3.5|C06C3.5|C06C3.5	-2.9718	0.0209573
C06C3.7|C06C3.7|C06C3.7	0.248088	0.888922
C06C3.8|C06C3.8|C06C3.8	-1.17138	0.351519
C06E1.11|C06E1.11|C06E1.11	-1.55395	0.368341
C06E1.1|C06E1.1|C06E1.1	0.579918	0.531041
C06E1.3|C06E1.3|C06E1.3	0.931921	0.501635
C06E1.7|C06E1.7|C06E1.7	-0.82902	0.549383
C06E1.9|C06E1.9|C06E1.9	-0.276458	0.818818
C06E2.1|C06E2.1|C06E2.1	-0.581759	0.699346
C06E2.5|C06E2.5|C06E2.5.1	0.379944	0.847739
C06E2.5|C06E2.5|C06E2.5.2	0.399728	0.834953
C06E4.2|C06E4.2|C06E4.2	-0.850436	0.650582
C06E4.3|C06E4.3|C06E4.3	1.22979	0.200883
C06E7.2|C06E7.2|C06E7.2.1	0.822914	0.102239
C06E7.2|C06E7.2|C06E7.2.2	0.822914	0.102239
C06E7.4|C06E7.4|C06E7.4	-0.970229	0.395135
C06G1.1|C06G1.1|C06G1.1a	-0.646017	0.48086
C06G1.1|C06G1.1|C06G1.1b	-0.653901	0.469378
C06G1.5|C06G1.5|C06G1.5	-0.122593	0.925448
C06G1.6|C06G1.6|C06G1.6	0.231787	0.92911
C06G3.5|C06G3.5|C06G3.5a	-0.0105018	0.992395
C06G3.5|C06G3.5|C06G3.5b.1	-0.0105018	0.992395
C06G3.5|C06G3.5|C06G3.5b.2	-0.0222827	0.982017
C06G3.6|C06G3.6|C06G3.6	0.145531	0.857643
C06G3.9|C06G3.9|C06G3.9.1	-0.283971	0.834406
C06G3.9|C06G3.9|C06G3.9.2	-0.264508	0.853815
C06G4.1|C06G4.1|C06G4.1	-1.23283	0.102084
C06G4.4|C06G4.4|C06G4.4.1	0.272654	0.928235
C06G8.1|C06G8.1|C06G8.1	0.145243	0.830373
C06G8.3|C06G8.3|C06G8.3a	0.259635	0.561918
C06G8.3|C06G8.3|C06G8.3b	0.268148	0.552301
C06G8.3|C06G8.3|C06G8.3c	0.255669	0.529116
C06H2.2|C06H2.2|C06H2.2	0.350704	0.665039
C06H2.6|C06H2.6|C06H2.6.1	-0.280935	0.85519
C06H2.6|C06H2.6|C06H2.6.2	-0.280935	0.85519
C06H2.7|C06H2.7|C06H2.7.1	1.41269	0.18512
C06H2.7|C06H2.7|C06H2.7.2	1.43805	0.182344
C06H5.6|C06H5.6|C06H5.6	0.0972234	0.930383
C06H5.7|C06H5.7|C06H5.7.1	0.10529	0.839092
C06H5.7|C06H5.7|C06H5.7.2	0.10529	0.839092
C06H5.8|C06H5.8|C06H5.8	0.0294252	0.978152
C07A12.2|C07A12.2|C07A12.2	0.946667	0.345243
C07A12.7|C07A12.7|C07A12.7a.1	0.198232	0.832489
C07A12.7|C07A12.7|C07A12.7a.2	0.264917	0.801801
C07A12.7|C07A12.7|C07A12.7b	0.25174	0.805849
C07A12.7|C07A12.7|C07A12.7c.1	0.25174	0.805849
C07A12.7|C07A12.7|C07A12.7c.2	0.171954	0.820666
C07A9.12|C07A9.12|C07A9.12	0.517885	0.759528
C07A9.2|C07A9.2|C07A9.2.1	0.136931	0.908463
C07A9.2|C07A9.2|C07A9.2.2	0.179888	0.858655
C07A9.8|C07A9.8|C07A9.8	0.0382335	0.989769
C07A9.9|C07A9.9|C07A9.9	1.25053	0.0774574
C07B5.4|C07B5.4|C07B5.4a.1	-0.792321	0.370997
C07B5.4|C07B5.4|C07B5.4a.2	-0.786635	0.378997
C07B5.4|C07B5.4|C07B5.4b.1	-0.87456	0.352243
C07B5.4|C07B5.4|C07B5.4b.2	-0.905568	0.318444
C07D10.1|C07D10.1|C07D10.1	0.1131	0.957099
C07D10.5|C07D10.5|C07D10.5.1	-0.624096	0.575332
C07D10.5|C07D10.5|C07D10.5.2	-0.624096	0.575332
C07D8.2|C07D8.2|C07D8.2	-1.57561	0.427674
C07D8.6|C07D8.6|C07D8.6	-0.342084	0.827712
C07E3.3|C07E3.3|C07E3.3.1	-0.575367	0.666377
C07E3.3|C07E3.3|C07E3.3.2	-0.55409	0.708456
C07E3.6|C07E3.6|C07E3.6	0.329804	0.640385
C07E3.8|C07E3.8|C07E3.8	-0.914061	0.675188
C07F11.2|C07F11.2|C07F11.2	0.534503	0.569537
C07G1.2|C07G1.2|C07G1.2	0.254054	0.911296
C07G1.7|C07G1.7|C07G1.7	-1.08654	0.575583
C07G3.8|C07G3.8|C07G3.8	0.0779633	0.982017
C07H6.2|C07H6.2|C07H6.2	-1.65673	0.230881
C07H6.4|C07H6.4|C07H6.4	-0.353781	0.845405
C08A9.2|C08A9.2|C08A9.2	-1.70878	0.379592
C08A9.3|C08A9.3|C08A9.3a	0.504062	0.80077
C08A9.3|C08A9.3|C08A9.3b	-0.00950256	0.99846
C08A9.6|C08A9.6|C08A9.6	0.00783187	0.997081
C08A9.8|C08A9.8|C08A9.8	0.200322	0.93526
C08B11.3|C08B11.3|C08B11.3.1	-0.195371	0.936529
C08B11.3|C08B11.3|C08B11.3.2	-0.176986	0.951943
C08B11.6|C08B11.6|C08B11.6.1	0.244983	0.823245
C08B11.6|C08B11.6|C08B11.6.2	0.261619	0.808903
C08B11.8|C08B11.8|C08B11.8	0.12941	0.878584
C08B11.9|C08B11.9|C08B11.9	-0.21994	0.846503
C08B6.10|C08B6.10|C08B6.10	0.319828	0.793988
C08B6.11|C08B6.11|C08B6.11	-1.20091	0.446529
C08B6.15|C08B6.15|C08B6.15	-0.322073	0.929995
C08B6.17|C08B6.17|C08B6.17	-1.77457	0.25946
C08B6.2|C08B6.2|C08B6.2a	-0.83013	0.672188
C08B6.2|C08B6.2|C08B6.2b	-0.9721	0.610723
C08B6.2|C08B6.2|C08B6.2c	-0.957163	0.614639
C08B6.3|C08B6.3|C08B6.3.1	-0.225583	0.844118
C08B6.3|C08B6.3|C08B6.3.2	-0.0799657	0.95987
C08B6.4|C08B6.4|C08B6.4a	-1.40979	0.169154
C08B6.4|C08B6.4|C08B6.4b	-1.39324	0.186951
C08B6.5|C08B6.5|C08B6.5	0.885798	0.7202
C08B6.7|C08B6.7|C08B6.7a.1	-0.0296619	0.990816
C08B6.7|C08B6.7|C08B6.7a.2	0.11908	0.964625
C08B6.7|C08B6.7|C08B6.7b	-0.0260927	0.991433
C08B6.8|C08B6.8|C08B6.8	-0.993786	0.507333
C08C3.4|C08C3.4|C08C3.4a	0.0637964	0.95987
C08C3.4|C08C3.4|C08C3.4b	0.131311	0.903068
C08D8.1|C08D8.1|C08D8.1	0.680751	0.658186
C08E8.10|C08E8.10|C08E8.10	-0.721586	0.409585
C08E8.4|C08E8.4|C08E8.4	-2.10932	0.131499
C08F1.11|C08F1.11|C08F1.11	0.0691563	0.990564
C08F1.6|C08F1.6|C08F1.6	-1.78439	0.4834
C08F1.8|C08F1.8|C08F1.8	0.23877	0.934551
C08F11.13|C08F11.13|C08F11.13.1	-0.276404	0.854771
C08F11.13|C08F11.13|C08F11.13.2	-0.240061	0.878404
C08F11.16|C08F11.16|C08F11.16	-0.527663	0.823684
C08F11.1|C08F11.1|C08F11.1	0.178406	0.930176
C08F11.3|C08F11.3|C08F11.3	-1.84822	0.213569
C08F11.6|C08F11.6|C08F11.6	-1.42662	0.207791
C08F8.2|C08F8.2|C08F8.2a	-0.177797	0.86072
C08F8.2|C08F8.2|C08F8.2b	-0.278557	0.61904
C08F8.3|C08F8.3|C08F8.3	-0.133673	0.960793
C08F8.9|C08F8.9|C08F8.9	-0.795662	0.540647
C08G5.5|C08G5.5|C08G5.5	-0.424629	0.764602
C08G5.6|C08G5.6|C08G5.6	-0.701355	0.755381
C08G5.7|C08G5.7|C08G5.7a	0.0277649	0.991964
C08G5.7|C08G5.7|C08G5.7b	0.0335124	0.990903
C08G9.1|C08G9.1|C08G9.1	-0.894412	0.562729
C08G9.2|C08G9.2|C08G9.2	-0.11496	0.966177
C08H9.10|C08H9.10|C08H9.10	1.77073	0.0595501
C08H9.11|C08H9.11|C08H9.11	1.32914	0.209972
C08H9.12|C08H9.12|C08H9.12	2.23288	0.023367
C08H9.13|C08H9.13|C08H9.13	-0.60116	0.717392
C08H9.15|C08H9.15|C08H9.15	-0.252909	0.903187
C08H9.16|C08H9.16|C08H9.16	0.0839498	0.977967
C08H9.2|C08H9.2|C08H9.2a	0.00658644	0.997373
C08H9.2|C08H9.2|C08H9.2b.1	-0.000445291	0.999691
C08H9.2|C08H9.2|C08H9.2b.2	0.0258371	0.990326
C08H9.3|C08H9.3|C08H9.3a	-0.121176	0.925207
C08H9.3|C08H9.3|C08H9.3b	-0.0771166	0.978216
C08H9.4|C08H9.4|C08H9.4a.1	0.998509	0.510261
C08H9.4|C08H9.4|C08H9.4a.2	0.724102	0.575467
C08H9.4|C08H9.4|C08H9.4b	1.01957	0.250354
C08H9.6|C08H9.6|C08H9.6	0.643898	0.814748
C08H9.7|C08H9.7|C08H9.7	0.347344	0.868245
C08H9.9|C08H9.9|C08H9.9	0.766111	0.586625
C09B7.2|C09B7.2|C09B7.2.1	-1.06254	0.466205
C09B7.2|C09B7.2|C09B7.2.2	-1.06254	0.466205
C09B8.3|C09B8.3|C09B8.3	0.447548	0.736513
C09B8.4|C09B8.4|C09B8.4	0.277434	0.920293
C09B8.8|C09B8.8|C09B8.8	-0.481769	0.836093
C09B9.1|C09B9.1|C09B9.1	-0.530519	0.846226
C09B9.8|C09B9.8|C09B9.8	-0.424577	0.776458
C09D4.1|C09D4.1|C09D4.1a	-0.555774	0.654178
C09D4.1|C09D4.1|C09D4.1b.1	-0.519593	0.668408
C09D4.1|C09D4.1|C09D4.1b.2	-0.519593	0.668408
C09D4.2|C09D4.2|C09D4.2	0.572113	0.549598
C09D4.4|C09D4.4|C09D4.4a	-0.461054	0.804269
C09D4.4|C09D4.4|C09D4.4b	-0.466312	0.798894
C09D4.4|C09D4.4|C09D4.4c	-0.49926	0.722117
C09E7.10|C09E7.10|C09E7.10.1	-0.592205	0.785607
C09E7.10|C09E7.10|C09E7.10.2	-0.614111	0.773512
C09E7.4|C09E7.4|C09E7.4	-0.536987	0.721161
C09E7.5|C09E7.5|C09E7.5	-0.673592	0.666934
C09E7.7|C09E7.7|C09E7.7.1	-0.278079	0.848068
C09E7.7|C09E7.7|C09E7.7.2	-0.265347	0.857001
C09E7.8|C09E7.8|C09E7.8a	-0.762826	0.721419
C09E7.8|C09E7.8|C09E7.8b	-0.766422	0.722117
C09E7.9|C09E7.9|C09E7.9	-0.360813	0.885469
C09E8.1|C09E8.1|C09E8.1a	0.282422	0.445075
C09E8.1|C09E8.1|C09E8.1b	0.299041	0.41363
C09E9.1|C09E9.1|C09E9.1	-0.376395	0.764875
C09F12.2|C09F12.2|C09F12.2	0.523445	0.52473
C09F12.3|C09F12.3|C09F12.3	0.998548	0.162941
C09F12.6|C09F12.6|C09F12.6	0.2892	0.907916
C09F5.1|C09F5.1|C09F5.1	0.564466	0.406446
C09F5.3|C09F5.3|C09F5.3	0.711001	0.804287
C09F9.2|C09F9.2|C09F9.2	0.788582	0.575959
C09F9.4|C09F9.4|C09F9.4	0.810841	0.395466
C09F9.7|C09F9.7|C09F9.7	0.192229	0.946319
C09G1.4|C09G1.4|C09G1.4	0.726541	0.32255
C09G1.5|C09G1.5|C09G1.5.1	-0.512514	0.745081
C09G1.5|C09G1.5|C09G1.5.2	-0.537605	0.728365
C09G1.5|C09G1.5|C09G1.5.3	-0.537605	0.728365
C09G4.2|C09G4.2|C09G4.2a	0.0792854	0.94956
C09G4.2|C09G4.2|C09G4.2b.1	0.0574791	0.964805
C09G4.2|C09G4.2|C09G4.2b.2	0.0574791	0.964805
C09G4.2|C09G4.2|C09G4.2c	0.0935273	0.938199
C09G4.2|C09G4.2|C09G4.2d.1	0.061631	0.961493
C09G4.2|C09G4.2|C09G4.2d.2	0.0449725	0.975162
C09G4.2|C09G4.2|C09G4.2d.3	0.0715124	0.956674
C09G4.2|C09G4.2|C09G4.2d.4	0.0574791	0.964805
C09G4.4|C09G4.4|C09G4.4	-1.51809	0.235117
C09G5.8|C09G5.8|C09G5.8a	-0.382841	0.847739
C09G5.8|C09G5.8|C09G5.8b	-0.398164	0.838265
C09G5.8|C09G5.8|C09G5.8c	-0.416597	0.834551
C09G9.1|C09G9.1|C09G9.1.1	0.462399	0.363342
C09G9.1|C09G9.1|C09G9.1.2	0.477885	0.357369
C09G9.2|C09G9.2|C09G9.2a	0.299675	0.582491
C09G9.2|C09G9.2|C09G9.2b.1	0.227307	0.70356
C09G9.2|C09G9.2|C09G9.2b.2	0.206388	0.754541
C09G9.2|C09G9.2|C09G9.2b.3	0.282896	0.614639
C09H10.10|C09H10.10|C09H10.10	-0.0929055	0.950035
C09H10.5|C09H10.5|C09H10.5	-0.0616151	0.920293
C10A4.10|C10A4.10|C10A4.10	0.662337	0.568114
C10A4.1|C10A4.1|C10A4.1	-0.168225	0.957476
C10A4.3|C10A4.3|C10A4.3	0.815202	0.438192
C10A4.5|C10A4.5|C10A4.5	-0.135252	0.92285
C10B5.1|C10B5.1|C10B5.1	0.503117	0.666934
C10B5.3|C10B5.3|C10B5.3	-0.321638	0.796195
C10C5.1|C10C5.1|C10C5.1a	-0.331514	0.904282
C10C5.1|C10C5.1|C10C5.1b	-0.338292	0.901644
C10C5.1|C10C5.1|C10C5.1c	-0.334542	0.902693
C10C5.2|C10C5.2|C10C5.2	-1.14995	0.557294
C10C5.3|C10C5.3|C10C5.3	0.72461	0.667715
C10C5.4|C10C5.4|C10C5.4	0.153228	0.963792
C10C5.5|C10C5.5|C10C5.5	0.923599	0.532543
C10C6.11|C10C6.11|C10C6.11	-2.03035	0.228448
C10C6.6|C10C6.6|C10C6.6.1	-0.545995	0.377675
C10C6.6|C10C6.6|C10C6.6.2	-0.446687	0.619733
C10C6.7|C10C6.7|C10C6.7a	0.267056	0.895466
C10C6.7|C10C6.7|C10C6.7b	0.215842	0.922254
C10C6.9|C10C6.9|C10C6.9	-1.71215	0.172901
C10E2.2|C10E2.2|C10E2.2.1	0.0747917	0.964776
C10E2.2|C10E2.2|C10E2.2.2	0.0747917	0.964776
C10E2.4|C10E2.4|C10E2.4	0.946552	0.479112
C10E2.5|C10E2.5|C10E2.5	1.29935	0.219365
C10E2.6|C10E2.6|C10E2.6.1	0.793499	0.0834995
C10E2.6|C10E2.6|C10E2.6.2	1.09583	0.0881712
C10F3.4|C10F3.4|C10F3.4a.1	-0.455524	0.335692
C10F3.4|C10F3.4|C10F3.4a.2	-0.455524	0.335692
C10F3.4|C10F3.4|C10F3.4b	-0.377387	0.49262
C10G11.6|C10G11.6|C10G11.6.1	0.0859706	0.977467
C10G11.6|C10G11.6|C10G11.6.2	0.0776904	0.97934
C10G11.7|C10G11.7|C10G11.7.1	-0.0371571	0.976954
C10G11.7|C10G11.7|C10G11.7.2	-0.0301396	0.981301
C10G11.7|C10G11.7|C10G11.7.3	-0.0329998	0.97927
C10G11.7|C10G11.7|C10G11.7.4	-0.0512849	0.963659
C10G8.3|C10G8.3|C10G8.3	-1.30467	0.413017
C10G8.8|C10G8.8|C10G8.8a	-0.141531	0.903068
C10G8.8|C10G8.8|C10G8.8b.1	-0.0630663	0.968865
C10G8.8|C10G8.8|C10G8.8b.2	-0.0732222	0.962133
C10H11.8|C10H11.8|C10H11.8	0.470682	0.473903
C11D2.2|C11D2.2|C11D2.2	0.900501	0.437427
C11D2.4|C11D2.4|C11D2.4.1	0.076972	0.927896
C11D2.4|C11D2.4|C11D2.4.2	0.163428	0.786692
C11D2.7|C11D2.7|C11D2.7.1	-0.642886	0.635053
C11D2.7|C11D2.7|C11D2.7.2	-0.618839	0.649093
C11E4.1|C11E4.1|C11E4.1	0.609122	0.363342
C11E4.2|C11E4.2|C11E4.2	1.13488	0.0744323
C11E4.6|C11E4.6|C11E4.6.1	-0.217607	0.907516
C11E4.6|C11E4.6|C11E4.6.2	-0.217607	0.907516
C11E4.7|C11E4.7|C11E4.7	-1.49991	0.422921
C11E4.8|C11E4.8|C11E4.8	-0.762405	0.707821
C11G10.1|C11G10.1|C11G10.1	-1.86629	0.18059
C11G6.3|C11G6.3|C11G6.3	0.327163	0.886967
C11H1.2|C11H1.2|C11H1.2	0.635914	0.267919
C11H1.3|C11H1.3|C11H1.3	-0.118184	0.906178
C11H1.5|C11H1.5|C11H1.5	-0.666069	0.661527
C11H1.8|C11H1.8|C11H1.8	0.32442	0.908233
C11H1.9|C11H1.9|C11H1.9a	0.315417	0.751117
C11H1.9|C11H1.9|C11H1.9b	0.281351	0.795601
C12C8.2|C12C8.2|C12C8.2a	0.114677	0.909703
C12C8.2|C12C8.2|C12C8.2b	0.079164	0.939747
C12D12.1|C12D12.1|C12D12.1a	0.564182	0.586863
C12D12.1|C12D12.1|C12D12.1b	0.552773	0.574464
C12D12.1|C12D12.1|C12D12.1c	0.560116	0.600656
C12D12.3|C12D12.3|C12D12.3	-1.61872	0.302274
C12D5.3|C12D5.3|C12D5.3	1.46316	0.138448
C12D5.4|C12D5.4|C12D5.4	1.85032	0.208792
C12D5.5|C12D5.5|C12D5.5	1.05426	0.427674
C12D5.9|C12D5.9|C12D5.9	1.21716	0.152429
C12D8.1|C12D8.1|C12D8.1a	-0.103156	0.854771
C12D8.1|C12D8.1|C12D8.1b	-0.221407	0.677082
C12D8.1|C12D8.1|C12D8.1c.1	-0.114699	0.836541
C12D8.1|C12D8.1|C12D8.1c.2	-0.166753	0.755852
C12D8.1|C12D8.1|C12D8.1c.3	-0.0860688	0.883623
C12D8.1|C12D8.1|C12D8.1d	-0.0852213	0.884993
C13A10.1|C13A10.1|C13A10.1	0.321046	0.740329
C13A10.2|C13A10.2|C13A10.2.1	-0.898153	0.595409
C13A10.2|C13A10.2|C13A10.2.2	-0.889464	0.599335
C13A2.12|C13A2.12|C13A2.12	-2.34313	0.146981
C13A2.3|C13A2.3|C13A2.3	-0.373959	0.779477
C13B4.1|C13B4.1|C13B4.1a	-0.142068	0.948655
C13B4.1|C13B4.1|C13B4.1b.1	-0.139816	0.948779
C13B4.1|C13B4.1|C13B4.1b.2	-0.134199	0.952386
C13B7.6|C13B7.6|C13B7.6	-0.0811033	0.953778
C13B9.2|C13B9.2|C13B9.2	0.420573	0.736634
C13B9.3|C13B9.3|C13B9.3	0.168931	0.827751
C13C12.2|C13C12.2|C13C12.2	0.206756	0.820192
C13C12.6|C13C12.6|C13C12.6	0.19142	0.966185
C13C4.4|C13C4.4|C13C4.4	0.523334	0.45917
C13C4.5|C13C4.5|C13C4.5.1	0.853464	0.172644
C13C4.5|C13C4.5|C13C4.5.2	0.853464	0.172644
C13C4.6|C13C4.6|C13C4.6	-0.969714	0.172901
C13E3.1|C13E3.1|C13E3.1	0.0279007	0.994388
C13F10.1|C13F10.1|C13F10.1a	-1.51522	0.283843
C13F10.1|C13F10.1|C13F10.1b	-1.65663	0.23161
C13F10.2|C13F10.2|C13F10.2	-1.34327	0.431913
C13F10.4|C13F10.4|C13F10.4	-0.562081	0.685911
C13F10.5|C13F10.5|C13F10.5	-1.0881	0.363342
C13F10.6|C13F10.6|C13F10.6	0.0710332	0.978872
C13F10.7|C13F10.7|C13F10.7.1	-0.513091	0.701441
C13F10.7|C13F10.7|C13F10.7.2	-0.356816	0.800627
C13G3.1|C13G3.1|C13G3.1	-0.189257	0.857705
C13G5.2|C13G5.2|C13G5.2	0.147531	0.907291
C14A11.11|C14A11.11|C14A11.11	-0.226608	0.935574
C14A11.2|C14A11.2|C14A11.2	0.42849	0.760394
C14A11.5|C14A11.5|C14A11.5	-1.24252	0.0863573
C14A11.6|C14A11.6|C14A11.6	0.869756	0.41363
C14A11.9|C14A11.9|C14A11.9	0.531356	0.386062
C14A4.11|C14A4.11|C14A4.11.1	0.0561267	0.939121
C14A4.11|C14A4.11|C14A4.11.2	0.0520837	0.945526
C14A4.11|C14A4.11|C14A4.11.3	0.366898	0.345243
C14A4.12|C14A4.12|C14A4.12a	0.620794	0.736634
C14A4.12|C14A4.12|C14A4.12b	0.623554	0.732336
C14A4.14|C14A4.14|C14A4.14.1	0.334933	0.490582
C14A4.14|C14A4.14|C14A4.14.2	0.334933	0.490582
C14A4.3|C14A4.3|C14A4.3	0.02313	0.981301
C14A4.6|C14A4.6|C14A4.6.1	-1.7339	0.232235
C14A4.6|C14A4.6|C14A4.6.2	-1.80277	0.216375
C14A4.9|C14A4.9|C14A4.9.1	-2.11269	0.122504
C14A4.9|C14A4.9|C14A4.9.2	-2.11269	0.122504
C14A6.10|C14A6.10|C14A6.10	-0.48429	0.722951
C14A6.2|C14A6.2|C14A6.2	-1.38908	0.25459
C14A6.9|C14A6.9|C14A6.9	-1.45427	0.255922
C14B1.10|C14B1.10|C14B1.10.1	-0.176042	0.801737
C14B1.10|C14B1.10|C14B1.10.2	-0.0614928	0.960013
C14B1.12|C14B1.12|C14B1.12	-1.30777	0.368459
C14B1.2|C14B1.2|C14B1.2	0.320122	0.77673
C14B1.3|C14B1.3|C14B1.3	0.301317	0.798764
C14B1.6|C14B1.6|C14B1.6.1	-0.723568	0.379705
C14B1.6|C14B1.6|C14B1.6.2	-0.723568	0.379705
C14B1.7|C14B1.7|C14B1.7a	-0.871401	0.664319
C14B1.8|C14B1.8|C14B1.8	-0.115401	0.948623
C14B1.9|C14B1.9|C14B1.9.1	-0.232792	0.932133
C14B1.9|C14B1.9|C14B1.9.2	-0.207776	0.943288
C14B4.2|C14B4.2|C14B4.2	-0.656864	0.741411
C14B9.11|C14B9.11|C14B9.11	-0.327649	0.837465
C14B9.2|C14B9.2|C14B9.2	0.422994	0.620822
C14B9.3|C14B9.3|C14B9.3	-1.51144	0.228692
C14B9.8|C14B9.8|C14B9.8.1	-0.437504	0.649047
C14B9.8|C14B9.8|C14B9.8.2	-0.361642	0.785218
C14C10.2|C14C10.2|C14C10.2a.1	0.4453	0.547964
C14C10.2|C14C10.2|C14C10.2a.2	0.439479	0.568619
C14C10.2|C14C10.2|C14C10.2b	0.473745	0.519536
C14C10.4|C14C10.4|C14C10.4.1	-0.383495	0.623911
C14C10.4|C14C10.4|C14C10.4.2	-0.316028	0.756985
C14C10.5|C14C10.5|C14C10.5	-0.248164	0.910452
C14C10.8|C14C10.8|C14C10.8	-1.53732	0.26723
C14C10.9|C14C10.9|C14C10.9	-0.209536	0.932724
C14C11.2|C14C11.2|C14C11.2.1	-0.646506	0.719151
C14C11.2|C14C11.2|C14C11.2.2	-0.635661	0.724507
C14C11.4|C14C11.4|C14C11.4	0.450851	0.759292
C14C11.7|C14C11.7|C14C11.7	-0.62822	0.568932
C14C6.12|C14C6.12|C14C6.12	0.927392	0.582451
C14C6.2|C14C6.2|C14C6.2	-0.129016	0.932245
C14C6.5|C14C6.5|C14C6.5	-0.274202	0.831271
C14E2.6|C14E2.6|C14E2.6	0.687062	0.810002
C14E2.7|C14E2.7|C14E2.7	-0.491469	0.820506
C14F11.1|C14F11.1|C14F11.1a	-0.282121	0.793988
C14F11.1|C14F11.1|C14F11.1b.1	-0.297779	0.778406
C14F11.1|C14F11.1|C14F11.1b.2	-0.297779	0.778406
C14F11.22|C14F11.22|C14F11.22	-0.0854618	0.98381
C14F11.2|C14F11.2|C14F11.2	-0.162787	0.893672
C14F11.6|C14F11.6|C14F11.6.1	-1.3976	0.249449
C14F11.6|C14F11.6|C14F11.6.2	-1.3776	0.256106
C14H10.1|C14H10.1|C14H10.1.1	-0.561158	0.562657
C14H10.1|C14H10.1|C14H10.1.2	-0.506945	0.578854
C14H10.2|C14H10.2|C14H10.2a	-0.0838782	0.962899
C14H10.2|C14H10.2|C14H10.2b.1	-0.183604	0.861969
C14H10.2|C14H10.2|C14H10.2b.2	-0.170307	0.881668
C14H10.2|C14H10.2|C14H10.2b.3	-0.0667762	0.966563
C14H10.3|C14H10.3|C14H10.3a	-0.44977	0.56432
C14H10.3|C14H10.3|C14H10.3b.1	-0.219146	0.916692
C14H10.3|C14H10.3|C14H10.3b.2	-0.22349	0.911872
C15A11.4|C15A11.4|C15A11.4	-0.91143	0.308359
C15A11.7|C15A11.7|C15A11.7a	0.623974	0.62002
C15A11.7|C15A11.7|C15A11.7b	0.615771	0.628809
C15A7.2|C15A7.2|C15A7.2	0.392037	0.817903
C15B12.1|C15B12.1|C15B12.1	-0.0261936	0.991433
C15B12.2|C15B12.2|C15B12.2.1	0.667629	0.580257
C15B12.2|C15B12.2|C15B12.2.2	0.63115	0.645105
C15B12.4|C15B12.4|C15B12.4	-1.12162	0.175994
C15B12.6|C15B12.6|C15B12.6	0.653642	0.317945
C15B12.8|C15B12.8|C15B12.8	0.222937	0.825999
C15C6.1|C15C6.1|C15C6.1.1	-1.02715	0.177073
C15C6.1|C15C6.1|C15C6.1.2	-1.02715	0.177073
C15C6.3|C15C6.3|C15C6.3	0.295415	0.874106
C15C6.4|C15C6.4|C15C6.4	0.545686	0.316047
C15C7.4|C15C7.4|C15C7.4	0.923646	0.427674
C15C7.5|C15C7.5|C15C7.5.1	-0.478955	0.55452
C15C7.5|C15C7.5|C15C7.5.2	-0.527915	0.499833
C15C7.7|C15C7.7|C15C7.7	0.293019	0.535849
C15C8.1|C15C8.1|C15C8.1	1.43043	0.164047
C15C8.3|C15C8.3|C15C8.3a.1	-0.546491	0.515568
C15C8.3|C15C8.3|C15C8.3a.2	-0.546491	0.515568
C15C8.3|C15C8.3|C15C8.3b.1	-0.562636	0.506077
C15C8.3|C15C8.3|C15C8.3b.2	-0.558306	0.506662
C15C8.4|C15C8.4|C15C8.4.1	0.207959	0.880345
C15C8.4|C15C8.4|C15C8.4.2	0.247766	0.885726
C15C8.5|C15C8.5|C15C8.5	0.612871	0.67851
C15F1.1|C15F1.1|C15F1.1	-0.310345	0.85519
C15F1.2|C15F1.2|C15F1.2	0.670854	0.662943
C15F1.5|C15F1.5|C15F1.5a	-1.38716	0.21168
C15F1.5|C15F1.5|C15F1.5b	-1.43946	0.189718
C15F1.8|C15F1.8|C15F1.8	-0.224398	0.909145
C15H9.11|C15H9.11|C15H9.11.1	-0.868548	0.637379
C15H9.11|C15H9.11|C15H9.11.2	-0.830255	0.659357
C15H9.2|C15H9.2|C15H9.2	-0.354494	0.872325
C15H9.3|C15H9.3|C15H9.3	-1.089	0.51797
C15H9.4|C15H9.4|C15H9.4	0.438423	0.788265
C15H9.5|C15H9.5|C15H9.5.1	-0.0245784	0.991433
C15H9.5|C15H9.5|C15H9.5.2	-0.0245784	0.991433
C15H9.7|C15H9.7|C15H9.7.1	0.173803	0.806404
C15H9.7|C15H9.7|C15H9.7.2	0.204975	0.741618
C15H9.9|C15H9.9|C15H9.9.1	-1.0101	0.537928
C15H9.9|C15H9.9|C15H9.9.2	-0.999138	0.542223
C15H9.9|C15H9.9|C15H9.9.3	-0.977843	0.554026
C16A11.10|C16A11.10|C16A11.10	0.416682	0.846182
C16A11.2|C16A11.2|C16A11.2a.1	-0.235691	0.87812
C16A11.2|C16A11.2|C16A11.2a.2	-0.235691	0.87812
C16A11.2|C16A11.2|C16A11.2b.1	-0.235691	0.87812
C16A11.2|C16A11.2|C16A11.2b.2	-0.238015	0.873084
C16A11.3|C16A11.3|C16A11.3	-0.448353	0.668788
C16A11.4|C16A11.4|C16A11.4a	0.048178	0.980769
C16A11.4|C16A11.4|C16A11.4b	0.0403932	0.983674
C16A11.5|C16A11.5|C16A11.5	-0.903947	0.501583
C16A3.10|C16A3.10|C16A3.10a.1	-0.0320448	0.981285
C16A3.10|C16A3.10|C16A3.10a.2	-0.0319316	0.981301
C16A3.10|C16A3.10|C16A3.10b	-0.113185	0.923791
C16A3.10|C16A3.10|C16A3.10c.1	-0.113305	0.920201
C16A3.10|C16A3.10|C16A3.10c.2	-0.113992	0.919554
C16A3.10|C16A3.10|C16A3.10c.3	0.0808646	0.919214
C16A3.11|C16A3.11|C16A3.11	0.857755	0.7669
C16A3.1|C16A3.1|C16A3.1a	-0.812474	0.225477
C16A3.1|C16A3.1|C16A3.1b	-0.81467	0.225477
C16A3.1|C16A3.1|C16A3.1c	-0.823293	0.211701
C16A3.2|C16A3.2|C16A3.2	-0.168807	0.923317
C16A3.4|C16A3.4|C16A3.4.1	0.357834	0.672601
C16A3.4|C16A3.4|C16A3.4.2	0.357834	0.672601
C16A3.5|C16A3.5|C16A3.5.1	-0.678324	0.573558
C16A3.5|C16A3.5|C16A3.5.2	-0.626706	0.577489
C16A3.6|C16A3.6|C16A3.6	0.716845	0.0487855
C16B8.2|C16B8.2|C16B8.2.1	-0.0506029	0.977932
C16B8.2|C16B8.2|C16B8.2.2	-0.0154846	0.995014
C16B8.3|C16B8.3|C16B8.3	-0.0161779	0.995014
C16B8.4|C16B8.4|C16B8.4	0.0903445	0.95391
C16C10.1|C16C10.1|C16C10.1.1	0.159348	0.868392
C16C10.1|C16C10.1|C16C10.1.2	0.302213	0.801064
C16C10.2|C16C10.2|C16C10.2.1	0.178222	0.847739
C16C10.2|C16C10.2|C16C10.2.2	0.197789	0.818321
C16C10.3|C16C10.3|C16C10.3.1	-0.281561	0.91123
C16C10.4|C16C10.4|C16C10.4.1	-0.390176	0.775088
C16C10.4|C16C10.4|C16C10.4.2	-0.390176	0.775088
C16C10.4|C16C10.4|C16C10.4.3	-0.390176	0.775088
C16C10.8|C16C10.8|C16C10.8.1	-0.940866	0.530472
C16C10.8|C16C10.8|C16C10.8.2	-0.936358	0.532656
C16C10.9|C16C10.9|C16C10.9	0.943866	0.619557
C16C2.4|C16C2.4|C16C2.4.1	0.0559506	0.973984
C16C2.4|C16C2.4|C16C2.4.2	0.141696	0.928629
C16C2.4|C16C2.4|C16C2.4.3	0.141964	0.928591
C16C4.18|C16C4.18|C16C4.18	-1.3633	0.350337
C16C8.11|C16C8.11|C16C8.11	0.131652	0.946491
C16C8.12|C16C8.12|C16C8.12.1	-0.326284	0.895466
C16C8.12|C16C8.12|C16C8.12.2	-0.326284	0.895466
C16C8.13|C16C8.13|C16C8.13.1	0.280141	0.893724
C16C8.13|C16C8.13|C16C8.13.2	0.262534	0.901346
C16C8.14|C16C8.14|C16C8.14.1	-0.782188	0.544797
C16C8.14|C16C8.14|C16C8.14.2	0.27759	0.862396
C16C8.16|C16C8.16|C16C8.16	-0.7373	0.611863
C16C8.20|C16C8.20|C16C8.20	-1.69521	0.276307
C16C8.21|C16C8.21|C16C8.21	-1.46433	0.260303
C16C8.4|C16C8.4|C16C8.4.1	0.650579	0.625663
C16C8.4|C16C8.4|C16C8.4.2	0.650581	0.625768
C16C8.5|C16C8.5|C16C8.5	-1.83039	0.206469
C16C8.9|C16C8.9|C16C8.9	-0.357015	0.93127
C16D2.1|C16D2.1|C16D2.1a	-0.533026	0.572551
C16D2.1|C16D2.1|C16D2.1b	-0.533914	0.575933
C16D2.1|C16D2.1|C16D2.1c	-0.545416	0.574455
C16D6.2|C16D6.2|C16D6.2	0.163651	0.932967
C16D9.1|C16D9.1|C16D9.1	1.86522	0.00270391
C16D9.4|C16D9.4|C16D9.4	-0.127426	0.937713
C16D9.5|C16D9.5|C16D9.5	-0.178918	0.939412
C16D9.6|C16D9.6|C16D9.6	0.688515	0.201548
C16E9.1|C16E9.1|C16E9.1	0.901047	0.424605
C16E9.20|C16E9.20|C16E9.20	-0.397123	0.770537
C16E9.27|C16E9.27|C16E9.27	0.243112	0.936244
C16E9.2|C16E9.2|C16E9.2a	0.231924	0.759292
C16E9.2|C16E9.2|C16E9.2b	0.134923	0.857
C16H3.1|C16H3.1|C16H3.1	0.160282	0.954347
C16H3.3|C16H3.3|C16H3.3a	-0.328586	0.85519
C16H3.3|C16H3.3|C16H3.3b	-0.302548	0.896772
C17B7.8|C17B7.8|C17B7.8a.1	0.20532	0.902693
C17B7.8|C17B7.8|C17B7.8a.2	0.188524	0.908463
C17B7.8|C17B7.8|C17B7.8b	0.203411	0.90305
C17C3.15|C17C3.15|C17C3.15	0.887474	0.223259
C17C3.1|C17C3.1|C17C3.1a	0.235138	0.824299
C17C3.1|C17C3.1|C17C3.1b	0.376721	0.608543
C17C3.1|C17C3.1|C17C3.1c	0.269838	0.774547
C17C3.1|C17C3.1|C17C3.1d.1	0.28538	0.754745
C17C3.1|C17C3.1|C17C3.1d.2	0.268501	0.777254
C17C3.1|C17C3.1|C17C3.1e	0.363827	0.62297
C17C3.3|C17C3.3|C17C3.3	-0.0326697	0.994317
C17D12.1|C17D12.1|C17D12.1a	0.38335	0.500498
C17D12.1|C17D12.1|C17D12.1b.1	0.370319	0.506878
C17D12.1|C17D12.1|C17D12.1b.2	0.38335	0.500498
C17D12.7|C17D12.7|C17D12.7	-0.241707	0.904282
C17E4.10|C17E4.10|C17E4.10a.1	-0.438699	0.27517
C17E4.10|C17E4.10|C17E4.10a.2	-0.438699	0.27517
C17E4.10|C17E4.10|C17E4.10b	-0.487948	0.289605
C17E4.2|C17E4.2|C17E4.2	0.339324	0.740329
C17E4.3|C17E4.3|C17E4.3	-0.860797	0.674827
C17E4.4|C17E4.4|C17E4.4	-2.0592	0.162427
C17E4.6|C17E4.6|C17E4.6	0.233694	0.890102
C17E7.13|C17E7.13|C17E7.13	0.571722	0.65082
C17E7.9|C17E7.9|C17E7.9a	-1.25881	0.544578
C17F4.2|C17F4.2|C17F4.2	-2.27813	0.106512
C17F4.3|C17F4.3|C17F4.3	-4.36422	0.00422234
C17F4.7|C17F4.7|C17F4.7	-0.604376	0.646519
C17F4.8|C17F4.8|C17F4.8	-1.49594	0.445845
C17G1.1|C17G1.1|C17G1.1	0.40195	0.892179
C17G1.5|C17G1.5|C17G1.5	-0.441016	0.793988
C17G1.7|C17G1.7|C17G1.7.1	-0.147271	0.850761
C17G1.7|C17G1.7|C17G1.7.2	-0.0210534	0.982017
C17G10.1|C17G10.1|C17G10.1.1	0.648152	0.186951
C17G10.1|C17G10.1|C17G10.1.2	0.648152	0.186951
C17G10.2|C17G10.2|C17G10.2	0.303267	0.828027
C17G10.6|C17G10.6|C17G10.6a	-1.65016	0.267429
C17G10.7|C17G10.7|C17G10.7	0.396697	0.737305
C17G10.9|C17G10.9|C17G10.9a.1	-0.319679	0.666622
C17G10.9|C17G10.9|C17G10.9a.2	-0.213664	0.760777
C17G10.9|C17G10.9|C17G10.9b	-0.216611	0.75862
C17H1.7|C17H1.7|C17H1.7	-0.452405	0.754664
C17H11.1|C17H11.1|C17H11.1	-0.169432	0.912737
C17H11.2|C17H11.2|C17H11.2	0.319914	0.880353
C17H11.4|C17H11.4|C17H11.4	-1.62173	0.217045
C17H11.6|C17H11.6|C17H11.6a	0.292703	0.797954
C17H11.6|C17H11.6|C17H11.6b	0.211121	0.834292
C17H11.6|C17H11.6|C17H11.6c.1	0.293198	0.808903
C17H11.6|C17H11.6|C17H11.6c.2	0.291474	0.806589
C17H11.6|C17H11.6|C17H11.6c.3	0.290151	0.807482
C17H11.6|C17H11.6|C17H11.6d	0.202742	0.844638
C17H12.13|C17H12.13|C17H12.13a	0.585463	0.164047
C17H12.13|C17H12.13|C17H12.13b.1	0.414004	0.358077
C17H12.13|C17H12.13|C17H12.13b.2	0.414004	0.358077
C17H12.13|C17H12.13|C17H12.13b.3	0.585463	0.164047
C17H12.2|C17H12.2|C17H12.2.1	0.404547	0.741411
C17H12.2|C17H12.2|C17H12.2.2	0.299335	0.803685
C17H12.4|C17H12.4|C17H12.4	0.145549	0.919249
C17H12.6|C17H12.6|C17H12.6	0.558571	0.548339
C17H12.7|C17H12.7|C17H12.7	-0.223911	0.930176
C17H12.8|C17H12.8|C17H12.8	-0.243359	0.673493
C18A11.3|C18A11.3|C18A11.3	0.204708	0.621759
C18A3.17|C18A3.17|C18A3.17	0.233552	0.8962
C18A3.1|C18A3.1|C18A3.1	0.656967	0.533927
C18A3.2|C18A3.2|C18A3.2	0.350071	0.549598
C18A3.3|C18A3.3|C18A3.3	0.257466	0.753865
C18A3.4|C18A3.4|C18A3.4a	0.150275	0.905727
C18A3.4|C18A3.4|C18A3.4b.1	-0.102384	0.835532
C18A3.4|C18A3.4|C18A3.4b.2	0.0857995	0.943515
C18A3.4|C18A3.4|C18A3.4c	0.0919716	0.937579
C18B10.6|C18B10.6|C18B10.6	0.869711	0.471521
C18B12.2|C18B12.2|C18B12.2	0.786298	0.359697
C18B12.4|C18B12.4|C18B12.4	0.046495	0.979836
C18B12.6|C18B12.6|C18B12.6	-0.0999359	0.903415
C18B2.1|C18B2.1|C18B2.1	-0.656659	0.678002
C18B2.2|C18B2.2|C18B2.2	1.50285	0.0918745
C18B2.3|C18B2.3|C18B2.3	-0.152101	0.926559
C18B2.4|C18B2.4|C18B2.4.1	0.23867	0.654923
C18B2.4|C18B2.4|C18B2.4.2	0.254506	0.582866
C18B2.5|C18B2.5|C18B2.5a.1	0.401521	0.546933
C18B2.5|C18B2.5|C18B2.5a.2	0.401537	0.546757
C18B2.5|C18B2.5|C18B2.5b	0.346685	0.566995
C18B2.6|C18B2.6|C18B2.6	0.825975	0.0510442
C18C4.4|C18C4.4|C18C4.4	-0.139614	0.957866
C18C4.5|C18C4.5|C18C4.5a	-0.931239	0.24044
C18C4.5|C18C4.5|C18C4.5b	-0.95072	0.214484
C18D11.1|C18D11.1|C18D11.1	-0.308436	0.827863
C18D11.3|C18D11.3|C18D11.3	0.114283	0.909623
C18D11.7|C18D11.7|C18D11.7	0.425832	0.913903
C18D11.8|C18D11.8|C18D11.8	-0.465782	0.773026
C18D4.6|C18D4.6|C18D4.6a	-0.228073	0.677145
C18D4.6|C18D4.6|C18D4.6b	-0.215306	0.718049
C18D4.6|C18D4.6|C18D4.6c	-0.310841	0.462356
C18D4.8|C18D4.8|C18D4.8	-0.359381	0.833327
C18E3.2|C18E3.2|C18E3.2.1	0.12894	0.828792
C18E3.2|C18E3.2|C18E3.2.2	0.143963	0.81282
C18E3.2|C18E3.2|C18E3.2.3	0.12894	0.828792
C18E3.3|C18E3.3|C18E3.3	-0.248836	0.889895
C18E3.5|C18E3.5|C18E3.5.1	0.132045	0.920028
C18E3.5|C18E3.5|C18E3.5.2	0.132045	0.920028
C18E3.9|C18E3.9|C18E3.9a	-0.168374	0.898346
C18E3.9|C18E3.9|C18E3.9b	-0.190634	0.877807
C18E9.10|C18E9.10|C18E9.10	-0.0253848	0.990564
C18E9.2|C18E9.2|C18E9.2a	-0.10128	0.905198
C18E9.2|C18E9.2|C18E9.2b	-0.109351	0.895402
C18E9.5|C18E9.5|C18E9.5	0.356356	0.451595
C18E9.9|C18E9.9|C18E9.9.1	-0.957614	0.446529
C18E9.9|C18E9.9|C18E9.9.2	-0.951523	0.449487
C18F10.2|C18F10.2|C18F10.2	0.554461	0.596067
C18F10.7|C18F10.7|C18F10.7a.1	0.225697	0.922825
C18F10.7|C18F10.7|C18F10.7a.2	0.238514	0.923547
C18F10.7|C18F10.7|C18F10.7b	0.21884	0.937713
C18G1.1|C18G1.1|C18G1.1	1.00889	0.0487634
C18G1.6|C18G1.6|C18G1.6.1	0.578787	0.483881
C18G1.6|C18G1.6|C18G1.6.2	0.578787	0.483881
C18G1.8|C18G1.8|C18G1.8	1.67215	0.201548
C18H2.1|C18H2.1|C18H2.1	-2.41148	0.00386041
C18H2.2|C18H2.2|C18H2.2	-1.86536	0.0504266
C18H2.4|C18H2.4|C18H2.4.1	-1.87972	0.0265337
C18H7.11|C18H7.11|C18H7.11	1.00058	0.12816
C18H7.13|C18H7.13|C18H7.13	0.182271	0.922825
C18H7.6|C18H7.6|C18H7.6	0.697043	0.772412
C18H9.1|C18H9.1|C18H9.1	-1.4812	0.390619
C18H9.2|C18H9.2|C18H9.2.1	0.412603	0.722117
C18H9.2|C18H9.2|C18H9.2.2	0.380165	0.727249
C18H9.3|C18H9.3|C18H9.3	0.38084	0.837818
C18H9.5|C18H9.5|C18H9.5	0.67937	0.663272
C18H9.6|C18H9.6|C18H9.6	-0.184429	0.851535
C23F12.4|C23F12.4|C23F12.4	0.382782	0.670147
C23G10.2|C23G10.2|C23G10.2a	-0.525398	0.733762
C23G10.2|C23G10.2|C23G10.2b	-0.557392	0.725982
C23G10.2|C23G10.2|C23G10.2c.1	-0.550276	0.722117
C23G10.2|C23G10.2|C23G10.2c.2	-0.525398	0.733762
C23G10.5|C23G10.5|C23G10.5	0.550665	0.495939
C23G10.6|C23G10.6|C23G10.6	-0.741344	0.212955
C23G10.7|C23G10.7|C23G10.7a.1	-0.177079	0.867507
C23G10.7|C23G10.7|C23G10.7a.2	-0.166977	0.909145
C23G10.7|C23G10.7|C23G10.7b	-0.15865	0.889305
C23G10.7|C23G10.7|C23G10.7c	-0.159436	0.886967
C23G10.8|C23G10.8|C23G10.8.1	-0.0365789	0.991007
C23G10.8|C23G10.8|C23G10.8.2	-0.036403	0.99101
C23H3.2|C23H3.2|C23H3.2a.1	0.485797	0.387928
C23H3.2|C23H3.2|C23H3.2a.2	0.485797	0.387928
C23H3.2|C23H3.2|C23H3.2b.1	0.502566	0.271322
C23H3.2|C23H3.2|C23H3.2b.2	0.481712	0.388988
C23H3.2|C23H3.2|C23H3.2b.3	0.485797	0.387928
C23H3.3|C23H3.3|C23H3.3a	-0.0468199	0.964743
C23H3.3|C23H3.3|C23H3.3b	-0.0572677	0.954376
C23H3.5|C23H3.5|C23H3.5.1	0.287372	0.671874
C23H3.5|C23H3.5|C23H3.5.2	0.287372	0.671874
C23H3.9|C23H3.9|C23H3.9a	-1.34195	0.182201
C23H3.9|C23H3.9|C23H3.9b	-1.35649	0.175428
C23H3.9|C23H3.9|C23H3.9c	-1.71957	0.0802552
C23H3.9|C23H3.9|C23H3.9d	-1.38842	0.160522
C23H4.2|C23H4.2|C23H4.2	-1.73868	0.016474
C23H4.3|C23H4.3|C23H4.3	-0.263083	0.805849
C23H4.4|C23H4.4|C23H4.4a	-0.0406647	0.990564
C23H4.4|C23H4.4|C23H4.4b	-0.100872	0.971411
C23H4.7|C23H4.7|C23H4.7	-0.266825	0.715517
C23H4.8|C23H4.8|C23H4.8	-0.583136	0.82849
C23H5.10|C23H5.10|C23H5.10	-0.864728	0.731996
C23H5.11|C23H5.11|C23H5.11	-0.270088	0.833567
C23H5.5|C23H5.5|C23H5.5	-0.875955	0.52301
C23H5.6|C23H5.6|C23H5.6	-2.17357	0.13185
C23H5.7|C23H5.7|C23H5.7	0.994469	0.695011
C24A1.2|C24A1.2|C24A1.2a	-0.240875	0.757285
C24A1.2|C24A1.2|C24A1.2b.1	-0.689553	0.582867
C24A1.2|C24A1.2|C24A1.2b.2	-0.69546	0.584432
C24A1.3|C24A1.3|C24A1.3a	0.259229	0.86652
C24A1.3|C24A1.3|C24A1.3b	0.295701	0.868392
C24A3.4|C24A3.4|C24A3.4	-0.0963527	0.944577
C24A8.13|C24A8.13|C24A8.13	-0.045876	0.989278
C24A8.6|C24A8.6|C24A8.6	0.0113655	0.997324
C24B5.1|C24B5.1|C24B5.1	-0.114551	0.946424
C24B5.4|C24B5.4|C24B5.4	0.183454	0.878404
C24B9.3|C24B9.3|C24B9.3a	-0.512282	0.663225
C24B9.3|C24B9.3|C24B9.3b	-0.533097	0.651395
C24D10.4|C24D10.4|C24D10.4	-0.259579	0.809983
C24D10.5|C24D10.5|C24D10.5	-0.0405103	0.995448
C24D10.6|C24D10.6|C24D10.6	-0.205611	0.901256
C24F3.2|C24F3.2|C24F3.2	0.638118	0.567379
C24F3.7|C24F3.7|C24F3.7	-0.986771	0.757994
C24G6.2|C24G6.2|C24G6.2a	-0.494153	0.664252
C24G6.2|C24G6.2|C24G6.2b	-0.562202	0.562372
C24G6.6|C24G6.6|C24G6.6.1	-0.305915	0.773789
C24G6.6|C24G6.6|C24G6.6.2	-0.314197	0.760394
C24G6.6|C24G6.6|C24G6.6.3	-0.313525	0.760278
C24G6.6|C24G6.6|C24G6.6.4	-0.285054	0.802367
C24G6.8|C24G6.8|C24G6.8.1	0.32197	0.404195
C24G6.8|C24G6.8|C24G6.8.2	0.314902	0.395085
C24G6.8|C24G6.8|C24G6.8.3	0.318603	0.390025
C24G6.8|C24G6.8|C24G6.8.4	0.367104	0.368602
C24G7.1|C24G7.1|C24G7.1	1.00716	0.424605
C24H10.1|C24H10.1|C24H10.1	-0.470034	0.829491
C24H10.2|C24H10.2|C24H10.2	0.104487	0.936244
C24H11.5|C24H11.5|C24H11.5a	-1.25945	0.405298
C24H11.5|C24H11.5|C24H11.5b	-1.20183	0.420152
C24H12.12|C24H12.12|C24H12.12	-1.85446	0.268142
C24H12.2|C24H12.2|C24H12.2	-2.13993	0.113735
C24H12.4|C24H12.4|C24H12.4a	0.320302	0.815467
C24H12.4|C24H12.4|C24H12.4b	0.303766	0.813002
C24H12.5|C24H12.5|C24H12.5a	-0.0566099	0.976618
C24H12.5|C24H12.5|C24H12.5b	-0.0616205	0.974132
C25A1.12|C25A1.12|C25A1.12	-0.278934	0.567379
C25A1.13|C25A1.13|C25A1.13	0.0831454	0.958674
C25A1.16|C25A1.16|C25A1.16	-0.669765	0.691261
C25A1.1|C25A1.1|C25A1.1	0.343135	0.799856
C25A1.4|C25A1.4|C25A1.4.1	0.26672	0.480365
C25A1.4|C25A1.4|C25A1.4.2	0.330047	0.43067
C25A1.5|C25A1.5|C25A1.5.1	-0.309463	0.395085
C25A1.5|C25A1.5|C25A1.5.2	-0.309463	0.395085
C25A1.6|C25A1.6|C25A1.6.1	-0.685792	0.679826
C25A1.6|C25A1.6|C25A1.6.2	-0.685792	0.679826
C25A11.1|C25A11.1|C25A11.1.1	-0.663037	0.820411
C25A11.1|C25A11.1|C25A11.1.2	-1.35632	0.224426
C25A11.2|C25A11.2|C25A11.2.1	0.0619783	0.969649
C25A11.2|C25A11.2|C25A11.2.2	0.0619783	0.969649
C25A6.1|C25A6.1|C25A6.1	-0.782398	0.630494
C25B8.5|C25B8.5|C25B8.5	1.00037	0.271322
C25B8.7|C25B8.7|C25B8.7	-0.760759	0.656736
C25B8.8|C25B8.8|C25B8.8	-0.119426	0.966273
C25D7.10|C25D7.10|C25D7.10	0.289213	0.658186
C25D7.13|C25D7.13|C25D7.13	-0.296194	0.862183
C25D7.5|C25D7.5|C25D7.5.1	0.862804	0.228227
C25D7.5|C25D7.5|C25D7.5.2	0.863942	0.209078
C25E10.10|C25E10.10|C25E10.10	-2.15471	0.122526
C25E10.12|C25E10.12|C25E10.12	0.444384	0.446529
C25E10.4|C25E10.4|C25E10.4	0.408937	0.806461
C25E10.5|C25E10.5|C25E10.5	0.404199	0.448551
C25E10.7|C25E10.7|C25E10.7	1.02709	0.300711
C25F6.1|C25F6.1|C25F6.1	0.589377	0.445377
C25F6.6|C25F6.6|C25F6.6	-2.0059	0.175078
C25F6.7|C25F6.7|C25F6.7a	-0.726475	0.162721
C25F6.7|C25F6.7|C25F6.7b	-0.725276	0.166453
C25F6.8|C25F6.8|C25F6.8	-1.67162	0.306401
C25F9.11|C25F9.11|C25F9.11	0.442105	0.785368
C25F9.12|C25F9.12|C25F9.12	-1.42728	0.39841
C25F9.13|C25F9.13|C25F9.13	-0.696063	0.73344
C25F9.4|C25F9.4|C25F9.4	-0.0890938	0.957171
C25F9.5|C25F9.5|C25F9.5.1	-0.890817	0.339162
C25F9.5|C25F9.5|C25F9.5.2	-0.912077	0.332287
C25F9.6|C25F9.6|C25F9.6.1	0.274987	0.880345
C25F9.6|C25F9.6|C25F9.6.2	0.276843	0.878404
C25G4.10|C25G4.10|C25G4.10a	0.60628	0.549521
C25G4.10|C25G4.10|C25G4.10b	0.614277	0.476406
C25G4.2|C25G4.2|C25G4.2.1	-0.0959229	0.960021
C25G4.2|C25G4.2|C25G4.2.2	-0.0909736	0.962735
C25G4.3|C25G4.3|C25G4.3a	-0.636655	0.641699
C25G4.3|C25G4.3|C25G4.3b	-0.657252	0.628258
C25G6.1|C25G6.1|C25G6.1	0.927639	0.43888
C25G6.4|C25G6.4|C25G6.4	0.0671215	0.985284
C25H3.10|C25H3.10|C25H3.10a	-0.501496	0.805849
C25H3.10|C25H3.10|C25H3.10b	-0.510671	0.802798
C25H3.11|C25H3.11|C25H3.11	-1.112	0.355408
C25H3.12|C25H3.12|C25H3.12	-0.647396	0.580487
C25H3.14|C25H3.14|C25H3.14	-1.30201	0.355755
C25H3.15|C25H3.15|C25H3.15	-2.55854	0.13497
C25H3.1|C25H3.1|C25H3.1	-0.612426	0.635352
C25H3.4|C25H3.4|C25H3.4.1	-0.0167799	0.991433
C25H3.4|C25H3.4|C25H3.4.2	-0.0167799	0.991433
C25H3.7|C25H3.7|C25H3.7.1	0.475787	0.324386
C25H3.7|C25H3.7|C25H3.7.2	0.517819	0.250599
C25H3.8|C25H3.8|C25H3.8	-0.726837	0.651748
C25H3.9|C25H3.9|C25H3.9a.1	-0.660223	0.646099
C25H3.9|C25H3.9|C25H3.9a.2	-0.656385	0.641693
C25H3.9|C25H3.9|C25H3.9b	-0.68463	0.630843
C26B2.8|C26B2.8|C26B2.8	-0.724419	0.651047
C26B9.1|C26B9.1|C26B9.1a	0.686887	0.498796
C26B9.1|C26B9.1|C26B9.1b	0.678722	0.500796
C26B9.2|C26B9.2|C26B9.2	-1.56984	0.228597
C26B9.3|C26B9.3|C26B9.3	-0.711831	0.230881
C26B9.5|C26B9.5|C26B9.5	0.373942	0.471052
C26B9.6|C26B9.6|C26B9.6	1.09953	0.16901
C26C6.10|C26C6.10|C26C6.10	-1.73137	0.244406
C26C6.9|C26C6.9|C26C6.9	-1.68753	0.241035
C26D10.3|C26D10.3|C26D10.3	-0.79029	0.3029
C26D10.4|C26D10.4|C26D10.4	-0.41763	0.840667
C26D10.6|C26D10.6|C26D10.6a.1	0.61738	0.174866
C26D10.6|C26D10.6|C26D10.6a.2	0.719893	0.224934
C26D10.6|C26D10.6|C26D10.6b	0.685276	0.226038
C26D10.7|C26D10.7|C26D10.7	0.655182	0.672549
C26E1.2|C26E1.2|C26E1.2	-0.659173	0.281396
C26E1.3|C26E1.3|C26E1.3	0.398708	0.79823
C26E6.12|C26E6.12|C26E6.12	-0.0552646	0.978872
C26E6.3|C26E6.3|C26E6.3	0.365658	0.811582
C26E6.6|C26E6.6|C26E6.6	-0.0481965	0.967191
C26F1.1|C26F1.1|C26F1.1a	-0.489218	0.745015
C26F1.1|C26F1.1|C26F1.1b	-0.316512	0.862049
C26F1.3|C26F1.3|C26F1.3.1	-0.237865	0.899396
C26F1.3|C26F1.3|C26F1.3.2	-0.237865	0.899396
C26F1.6|C26F1.6|C26F1.6	0.404959	0.853961
C26H9A.2|C26H9A.2|C26H9A.2.1	-0.348688	0.86755
C26H9A.2|C26H9A.2|C26H9A.2.2	-0.346044	0.869816
C27A12.2|C27A12.2|C27A12.2	-0.532961	0.424605
C27A12.4|C27A12.4|C27A12.4	-0.828274	0.380859
C27A12.6|C27A12.6|C27A12.6.1	-0.177061	0.883619
C27A12.6|C27A12.6|C27A12.6.2	0.0140619	0.99605
C27A12.7|C27A12.7|C27A12.7a.1	-0.00435805	0.99846
C27A12.7|C27A12.7|C27A12.7a.2	-0.00501762	0.998298
C27A12.7|C27A12.7|C27A12.7b.1	-0.13682	0.907916
C27A12.7|C27A12.7|C27A12.7b.2	-0.132978	0.912668
C27A12.7|C27A12.7|C27A12.7b.3	-0.00435805	0.99846
C27A12.7|C27A12.7|C27A12.7b.4	-0.00501762	0.998298
C27A12.7|C27A12.7|C27A12.7b.5	-0.0103772	0.996617
C27A12.7|C27A12.7|C27A12.7b.6	-0.0118054	0.996057
C27A12.9|C27A12.9|C27A12.9	-0.945993	0.0265116
C27A2.7|C27A2.7|C27A2.7.1	-0.201526	0.920379
C27A2.7|C27A2.7|C27A2.7.2	-0.0962328	0.972865
C27A2.8|C27A2.8|C27A2.8	1.41958	0.210433
C27A7.1|C27A7.1|C27A7.1a	-0.110142	0.929407
C27A7.1|C27A7.1|C27A7.1b	-0.108291	0.929659
C27A7.1|C27A7.1|C27A7.1c	-0.144298	0.900068
C27A7.1|C27A7.1|C27A7.1d	-0.104545	0.9319
C27A7.3|C27A7.3|C27A7.3a	-1.85476	0.0089891
C27A7.3|C27A7.3|C27A7.3b	-1.86067	0.00873097
C27A7.5|C27A7.5|C27A7.5a	-0.214193	0.893672
C27A7.5|C27A7.5|C27A7.5b	-0.910366	0.168232
C27A7.5|C27A7.5|C27A7.5c	-0.190656	0.919157
C27A7.5|C27A7.5|C27A7.5d	-0.155206	0.937065
C27A7.5|C27A7.5|C27A7.5e	-0.186783	0.920293
C27A7.6|C27A7.6|C27A7.6	-0.770783	0.436124
C27B7.2|C27B7.2|C27B7.2	-0.246826	0.882686
C27B7.5|C27B7.5|C27B7.5	0.0988252	0.932133
C27B7.7|C27B7.7|C27B7.7	-0.841032	0.240766
C27C12.1|C27C12.1|C27C12.1	0.0171446	0.991996
C27C12.4|C27C12.4|C27C12.4	0.378734	0.571998
C27C12.9|C27C12.9|C27C12.9	1.48581	0.387081
C27C7.1|C27C7.1|C27C7.1	-0.165872	0.919132
C27C7.2|C27C7.2|C27C7.2	-1.35364	0.303802
C27D6.14|C27D6.14|C27D6.14	-2.38402	0.21126
C27D6.4|C27D6.4|C27D6.4a.1	0.165986	0.921779
C27D6.4|C27D6.4|C27D6.4a.2	0.172424	0.918519
C27D6.4|C27D6.4|C27D6.4b.1	0.217874	0.898725
C27D6.4|C27D6.4|C27D6.4b.2	0.219586	0.897478
C27D6.4|C27D6.4|C27D6.4c	0.171762	0.8962
C27D8.3|C27D8.3|C27D8.3a	-0.159338	0.940767
C27D8.3|C27D8.3|C27D8.3b.1	-0.132457	0.958674
C27D8.3|C27D8.3|C27D8.3b.2	-0.130416	0.95987
C27D8.4|C27D8.4|C27D8.4	0.357599	0.646247
C27F2.10|C27F2.10|C27F2.10.1	0.486011	0.362635
C27F2.10|C27F2.10|C27F2.10.2	0.55237	0.29521
C27F2.1|C27F2.1|C27F2.1	-0.0427724	0.985737
C27F2.4|C27F2.4|C27F2.4	0.461142	0.132258
C27F2.7|C27F2.7|C27F2.7	-0.629158	0.357369
C27F2.8|C27F2.8|C27F2.8	-0.506013	0.727612
C27F2.9|C27F2.9|C27F2.9	-0.566879	0.711739
C27H2.2|C27H2.2|C27H2.2a	-0.512478	0.697811
C27H2.2|C27H2.2|C27H2.2b	-0.727204	0.454147
C27H2.2|C27H2.2|C27H2.2c.1	-0.591405	0.646519
C27H2.2|C27H2.2|C27H2.2c.2	-0.510433	0.701177
C27H5.2|C27H5.2|C27H5.2a	-0.155564	0.924661
C27H5.2|C27H5.2|C27H5.2b	-0.266323	0.821322
C27H5.2|C27H5.2|C27H5.2c	-0.193996	0.893724
C27H5.2|C27H5.2|C27H5.2d	-0.279197	0.801898
C27H5.4|C27H5.4|C27H5.4a	-0.379227	0.757685
C27H5.4|C27H5.4|C27H5.4b	-0.375151	0.756232
C27H6.3|C27H6.3|C27H6.3	0.237678	0.901507
C27H6.8|C27H6.8|C27H6.8.1	0.557195	0.356409
C27H6.8|C27H6.8|C27H6.8.2	0.58149	0.37011
C27H6.9|C27H6.9|C27H6.9	0.477379	0.683604
C28A5.1|C28A5.1|C28A5.1	-0.800411	0.641432
C28A5.2|C28A5.2|C28A5.2	-0.983836	0.265415
C28C12.11|C28C12.11|C28C12.11a	-0.312231	0.847739
C28C12.11|C28C12.11|C28C12.11b	-0.350771	0.826113
C28C12.12|C28C12.12|C28C12.12.1	0.901481	0.41228
C28C12.12|C28C12.12|C28C12.12.2	1.02516	0.432346
C28C12.4|C28C12.4|C28C12.4	0.196073	0.860981
C28G1.2|C28G1.2|C28G1.2	-0.583844	0.825574
C28G1.4|C28G1.4|C28G1.4	-1.75796	0.278482
C28G1.5|C28G1.5|C28G1.5a	0.713409	0.273798
C28G1.5|C28G1.5|C28G1.5b	0.351037	0.21967
C28G1.6|C28G1.6|C28G1.6	-0.121359	0.93365
C28H8.11|C28H8.11|C28H8.11a	-0.394844	0.622284
C28H8.11|C28H8.11|C28H8.11b.1	0.0172806	0.985152
C28H8.11|C28H8.11|C28H8.11b.2	0.026634	0.977126
C28H8.11|C28H8.11|C28H8.11c.1	-0.421158	0.604134
C28H8.11|C28H8.11|C28H8.11c.2	-1.00676	0.360484
C28H8.11|C28H8.11|C28H8.11c.3	-0.879647	0.398087
C28H8.1|C28H8.1|C28H8.1	-1.38477	0.35345
C28H8.3|C28H8.3|C28H8.3.1	-0.295534	0.818968
C28H8.3|C28H8.3|C28H8.3.2	-0.295534	0.818968
C28H8.4|C28H8.4|C28H8.4.1	-0.698286	0.538403
C28H8.4|C28H8.4|C28H8.4.2	-0.70653	0.528295
C28H8.5|C28H8.5|C28H8.5a	-1.89946	0.0763827
C28H8.5|C28H8.5|C28H8.5b	-1.89946	0.0763827
C28H8.8|C28H8.8|C28H8.8	1.31789	0.369698
C28H8.9|C28H8.9|C28H8.9a	0.272774	0.747289
C28H8.9|C28H8.9|C28H8.9b	0.239179	0.783613
C28H8.9|C28H8.9|C28H8.9c	0.239973	0.829171
C29A12.1|C29A12.1|C29A12.1	0.170965	0.932133
C29A12.2|C29A12.2|C29A12.2	-0.461275	0.850688
C29A12.6|C29A12.6|C29A12.6	-2.32739	0.129178
C29E4.10|C29E4.10|C29E4.10	-0.364258	0.768729
C29E4.13|C29E4.13|C29E4.13a	0.583564	0.639872
C29E4.13|C29E4.13|C29E4.13b	0.566481	0.654505
C29E4.13|C29E4.13|C29E4.13c.1	0.549626	0.649093
C29E4.13|C29E4.13|C29E4.13c.2	0.560835	0.634872
C29E4.13|C29E4.13|C29E4.13c.3	0.561518	0.653717
C29E4.13|C29E4.13|C29E4.13c.4	0.559408	0.645056
C29E4.13|C29E4.13|C29E4.13c.5	0.591527	0.633858
C29E4.13|C29E4.13|C29E4.13c.6	0.6099	0.618026
C29E4.15|C29E4.15|C29E4.15	-0.641297	0.747935
C29E4.9|C29E4.9|C29E4.9	0.039021	0.977932
C29F3.3|C29F3.3|C29F3.3	-1.16944	0.532689
C29F3.7|C29F3.7|C29F3.7a	0.480792	0.212671
C29F3.7|C29F3.7|C29F3.7b	0.436401	0.299241
C29F4.2|C29F4.2|C29F4.2	0.271918	0.813167
C29F4.3|C29F4.3|C29F4.3	2.7801	0.00450487
C29F4.4|C29F4.4|C29F4.4	-2.28799	0.225477
C29F5.1|C29F5.1|C29F5.1	0.0187181	0.982501
C29F5.3|C29F5.3|C29F5.3	-0.723243	0.71416
C29F7.1|C29F7.1|C29F7.1	-0.165379	0.895765
C29F7.2|C29F7.2|C29F7.2	-0.0644779	0.954585
C29F7.3|C29F7.3|C29F7.3	-0.0127363	0.995088
C29F9.12|C29F9.12|C29F9.12	-1.46244	0.245121
C29F9.1|C29F9.1|C29F9.1	0.849095	0.0926154
C29F9.3|C29F9.3|C29F9.3a.1	0.68753	0.107203
C29F9.3|C29F9.3|C29F9.3a.2	0.68753	0.107203
C29F9.3|C29F9.3|C29F9.3a.3	0.68753	0.107203
C29F9.3|C29F9.3|C29F9.3b	0.673588	0.135519
C29F9.3|C29F9.3|C29F9.3c	0.618826	0.159525
C29F9.4|C29F9.4|C29F9.4	-0.749348	0.63227
C29F9.5|C29F9.5|C29F9.5	-0.0982724	0.98271
C29F9.6|C29F9.6|C29F9.6.1	-0.567966	0.738448
C29F9.6|C29F9.6|C29F9.6.2	-0.572383	0.736513
C29F9.6|C29F9.6|C29F9.6.3	-0.558785	0.745081
C29G2.3|C29G2.3|C29G2.3	-0.510001	0.859115
C29G2.6|C29G2.6|C29G2.6	-0.402968	0.75862
C29H12.2|C29H12.2|C29H12.2.1	-0.0826211	0.937065
C29H12.2|C29H12.2|C29H12.2.2	-0.0826211	0.937065
C29H12.5|C29H12.5|C29H12.5	-0.943716	0.417919
C29H12.6|C29H12.6|C29H12.6.1	0.38903	0.70538
C29H12.6|C29H12.6|C29H12.6.2	0.454425	0.663225
C30A5.3|C30A5.3|C30A5.3.1	0.114768	0.879443
C30A5.3|C30A5.3|C30A5.3.2	0.114768	0.879443
C30B5.2|C30B5.2|C30B5.2a	-0.475017	0.632234
C30B5.2|C30B5.2|C30B5.2b	-0.485246	0.626211
C30B5.4|C30B5.4|C30B5.4	0.235507	0.832644
C30B5.5|C30B5.5|C30B5.5	0.316154	0.829295
C30B5.7|C30B5.7|C30B5.7	0.78135	0.361322
C30C11.4|C30C11.4|C30C11.4.1	-0.472503	0.447966
C30C11.4|C30C11.4|C30C11.4.2	-0.396172	0.65838
C30E1.6|C30E1.6|C30E1.6	0.430898	0.896772
C30E1.9|C30E1.9|C30E1.9a	-0.894569	0.0674947
C30E1.9|C30E1.9|C30E1.9b	-0.886186	0.0823508
C30F12.1|C30F12.1|C30F12.1	-0.509489	0.439057
C30F12.2|C30F12.2|C30F12.2.1	0.439017	0.445845
C30F12.2|C30F12.2|C30F12.2.2	0.524839	0.338785
C30F12.3|C30F12.3|C30F12.3	0.43445	0.770956
C30F12.4|C30F12.4|C30F12.4	-0.374583	0.796204
C30F12.5|C30F12.5|C30F12.5a.1	0.635259	0.318433
C30F12.5|C30F12.5|C30F12.5a.2	0.206288	0.815844
C30F12.5|C30F12.5|C30F12.5b	0.486173	0.413284
C30F12.7|C30F12.7|C30F12.7	-0.037716	0.980036
C30F2.2|C30F2.2|C30F2.2	1.33757	0.11322
C30F2.3|C30F2.3|C30F2.3	0.622075	0.605932
C30F2.5|C30F2.5|C30F2.5	0.908059	0.20886
C30F8.3|C30F8.3|C30F8.3	-1.44789	0.226088
C30G12.1|C30G12.1|C30G12.1	-1.89851	0.159263
C30G12.2|C30G12.2|C30G12.2	1.20173	0.0885171
C30G12.6|C30G12.6|C30G12.6a	-1.02394	0.507714
C30G12.6|C30G12.6|C30G12.6b	-1.00103	0.533424
C30G4.4|C30G4.4|C30G4.4a	-0.428612	0.446249
C30G4.4|C30G4.4|C30G4.4b	-0.388891	0.495247
C30G4.4|C30G4.4|C30G4.4c.1	-0.437464	0.400594
C30G4.4|C30G4.4|C30G4.4c.2	-0.443613	0.386062
C30G4.5|C30G4.5|C30G4.5	0.0462311	0.975274
C30G4.7|C30G4.7|C30G4.7	-0.515838	0.605695
C30G7.2|C30G7.2|C30G7.2	0.435178	0.595608
C30H6.10|C30H6.10|C30H6.10	-1.19378	0.526828
C30H6.12|C30H6.12|C30H6.12	-0.716036	0.67851
C30H6.7|C30H6.7|C30H6.7a	0.0168353	0.991723
C30H6.7|C30H6.7|C30H6.7b	0.00958792	0.995473
C30H6.8|C30H6.8|C30H6.8.1	-1.13625	0.402709
C30H6.8|C30H6.8|C30H6.8.2	-1.13625	0.402709
C30H6.9|C30H6.9|C30H6.9	-0.808078	0.441923
C30H7.2|C30H7.2|C30H7.2a.1	0.473458	0.655581
C30H7.2|C30H7.2|C30H7.2a.2	0.475111	0.654716
C30H7.2|C30H7.2|C30H7.2a.3	0.473383	0.657495
C30H7.2|C30H7.2|C30H7.2a.4	0.470313	0.659557
C30H7.2|C30H7.2|C30H7.2b	0.268661	0.68048
C31B8.1|C31B8.1|C31B8.1	-0.630709	0.78302
C31B8.4|C31B8.4|C31B8.4	-0.162824	0.957565
C31B8.7|C31B8.7|C31B8.7	0.622277	0.253023
C31B8.8|C31B8.8|C31B8.8	1.31766	0.0425362
C31C9.2|C31C9.2|C31C9.2.1	-2.48504	0.0425534
C31C9.2|C31C9.2|C31C9.2.2	-2.46989	0.0429825
C31C9.6|C31C9.6|C31C9.6	-0.124494	0.951944
C31C9.7|C31C9.7|C31C9.7	-0.0347011	0.98382
C31E10.3|C31E10.3|C31E10.3	-0.0159203	0.997373
C31E10.5|C31E10.5|C31E10.5	0.0682795	0.982017
C31E10.6|C31E10.6|C31E10.6	0.128197	0.95987
C31E10.7|C31E10.7|C31E10.7.1	0.174007	0.92269
C31E10.7|C31E10.7|C31E10.7.2	0.174007	0.92269
C31H2.3|C31H2.3|C31H2.3	-1.76467	0.284053
C31H2.4|C31H2.4|C31H2.4	0.895037	0.164179
C31H5.4|C31H5.4|C31H5.4	-2.08144	0.138448
C31H5.6|C31H5.6|C31H5.6a.1	0.528327	0.24599
C31H5.6|C31H5.6|C31H5.6a.2	0.560081	0.218852
C31H5.6|C31H5.6|C31H5.6b	0.560081	0.218852
C32A3.2|C32A3.2|C32A3.2	0.0280155	0.981301
C32A3.3|C32A3.3|C32A3.3a.1	-0.0196906	0.995448
C32A3.3|C32A3.3|C32A3.3a.2	-0.0196906	0.995448
C32A3.3|C32A3.3|C32A3.3a.3	-0.0196906	0.995448
C32A3.3|C32A3.3|C32A3.3b	-0.0596015	0.983674
C32A9.1|C32A9.1|C32A9.1	0.829146	0.701977
C32C4.1|C32C4.1|C32C4.1a	0.346302	0.830056
C32C4.1|C32C4.1|C32C4.1b	0.337817	0.835715
C32C4.1|C32C4.1|C32C4.1c	0.291609	0.859394
C32C4.1|C32C4.1|C32C4.1d	0.325922	0.838566
C32C4.1|C32C4.1|C32C4.1e	0.320779	0.843858
C32C4.1|C32C4.1|C32C4.1f	0.245862	0.904282
C32C4.1|C32C4.1|C32C4.1g	0.363535	0.824132
C32D5.10|C32D5.10|C32D5.10	-0.162017	0.907931
C32D5.11|C32D5.11|C32D5.11	0.00767831	0.998298
C32D5.12|C32D5.12|C32D5.12	-0.699938	0.722067
C32D5.14|C32D5.14|C32D5.14	-0.109476	0.976695
C32D5.18|C32D5.18|C32D5.18	-0.951706	0.54511
C32D5.1|C32D5.1|C32D5.1	0.595018	0.695148
C32D5.3|C32D5.3|C32D5.3.1	-0.530035	0.556168
C32D5.3|C32D5.3|C32D5.3.2	-0.516364	0.583166
C32D5.6|C32D5.6|C32D5.6	1.03134	0.105326
C32D5.7|C32D5.7|C32D5.7	0.338748	0.771747
C32D5.8|C32D5.8|C32D5.8a.1	-0.848164	0.545927
C32D5.8|C32D5.8|C32D5.8a.2	-0.839326	0.544262
C32D5.8|C32D5.8|C32D5.8b	-0.851	0.525955
C32E12.4|C32E12.4|C32E12.4	-0.325296	0.88646
C32E8.11|C32E8.11|C32E8.11	-0.35315	0.873167
C32E8.3|C32E8.3|C32E8.3	-0.76093	0.47128
C32E8.5|C32E8.5|C32E8.5.1	-0.142976	0.852904
C32E8.5|C32E8.5|C32E8.5.2	-0.142976	0.852904
C32E8.6|C32E8.6|C32E8.6a	0.160252	0.952667
C32E8.6|C32E8.6|C32E8.6b	0.0836294	0.978466
C32E8.9|C32E8.9|C32E8.9	0.306419	0.495078
C32F10.4|C32F10.4|C32F10.4.1	0.177582	0.820289
C32F10.4|C32F10.4|C32F10.4.2	0.20437	0.769214
C32F10.8|C32F10.8|C32F10.8a.1	0.185209	0.802798
C32F10.8|C32F10.8|C32F10.8a.2	0.271008	0.730349
C32F10.8|C32F10.8|C32F10.8b.1	0.164979	0.826245
C32F10.8|C32F10.8|C32F10.8b.2	0.167531	0.818886
C32F10.8|C32F10.8|C32F10.8b.3	0.402364	0.749232
C32F10.8|C32F10.8|C32F10.8b.4	0.402858	0.752257
C32F10.8|C32F10.8|C32F10.8b.5	0.415456	0.734855
C32H11.1|C32H11.1|C32H11.1	2.50296	0.0502053
C32H11.3|C32H11.3|C32H11.3	-0.110862	0.958632
C32H11.4|C32H11.4|C32H11.4	0.22329	0.871564
C32H11.7|C32H11.7|C32H11.7a	-1.75648	0.212762
C32H11.7|C32H11.7|C32H11.7b	-1.78622	0.200699
C33A11.1|C33A11.1|C33A11.1.1	0.602016	0.599335
C33A11.1|C33A11.1|C33A11.1.2	0.610983	0.610176
C33A11.1|C33A11.1|C33A11.1.3	0.602016	0.599335
C33A11.1|C33A11.1|C33A11.1.4	0.602016	0.599335
C33A11.2|C33A11.2|C33A11.2	0.150931	0.885881
C33A12.3|C33A12.3|C33A12.3.1	-0.159973	0.909947
C33A12.3|C33A12.3|C33A12.3.2	0.151714	0.868245
C33A12.7|C33A12.7|C33A12.7	-0.259985	0.891276
C33B4.2|C33B4.2|C33B4.2	-1.97378	0.288421
C33B4.4|C33B4.4|C33B4.4	-0.325426	0.806344
C33B4.9|C33B4.9|C33B4.9	-1.37848	0.690038
C33C12.10|C33C12.10|C33C12.10	-0.27871	0.52473
C33C12.3|C33C12.3|C33C12.3a	-0.0037218	0.996617
C33C12.3|C33C12.3|C33C12.3b.1	-0.00735479	0.992622
C33C12.3|C33C12.3|C33C12.3b.2	-0.0162382	0.982017
C33C12.8|C33C12.8|C33C12.8	1.1386	0.318444
C33C12.9|C33C12.9|C33C12.9	-0.281644	0.874173
C33D12.2|C33D12.2|C33D12.2	0.190989	0.942391
C33D3.3|C33D3.3|C33D3.3	0.253582	0.890319
C33D9.13|C33D9.13|C33D9.13	0.7516	0.471244
C33D9.3|C33D9.3|C33D9.3a	0.676928	0.283467
C33D9.3|C33D9.3|C33D9.3b	0.617567	0.43934
C33D9.5|C33D9.5|C33D9.5	0.980167	0.353382
C33D9.6|C33D9.6|C33D9.6	-0.0501485	0.981629
C33D9.9|C33D9.9|C33D9.9	0.432025	0.77126
C33E10.10|C33E10.10|C33E10.10	-0.131334	0.937502
C33E10.1|C33E10.1|C33E10.1	0.386224	0.794044
C33E10.3|C33E10.3|C33E10.3	0.475814	0.718222
C33E10.4|C33E10.4|C33E10.4	0.10988	0.965968
C33E10.7|C33E10.7|C33E10.7	-0.124105	0.968642
C33F10.14|C33F10.14|C33F10.14.1	-0.00190031	0.999022
C33F10.14|C33F10.14|C33F10.14.2	-0.00305419	0.99846
C33F10.4|C33F10.4|C33F10.4	0.234227	0.852904
C33G3.4|C33G3.4|C33G3.4	-0.667822	0.424141
C33G3.6|C33G3.6|C33G3.6.1	-0.202285	0.927714
C33G3.6|C33G3.6|C33G3.6.2	-0.122728	0.965968
C33G8.2|C33G8.2|C33G8.2	0.701922	0.669069
C33G8.4|C33G8.4|C33G8.4	-0.970924	0.530276
C33H5.17|C33H5.17|C33H5.17	0.120296	0.920827
C33H5.18|C33H5.18|C33H5.18a.1	0.487932	0.627591
C33H5.18|C33H5.18|C33H5.18a.2	0.488122	0.62711
C33H5.18|C33H5.18|C33H5.18b	0.22707	0.556529
C33H5.8|C33H5.8|C33H5.8	0.798631	0.130235
C34B2.10|C34B2.10|C34B2.10	-1.88685	0.183452
C34B2.11|C34B2.11|C34B2.11	-0.952394	0.52995
C34B2.5|C34B2.5|C34B2.5.1	-0.100776	0.918325
C34B2.5|C34B2.5|C34B2.5.2	-0.0384382	0.973984
C34B2.6|C34B2.6|C34B2.6.1	-0.1955	0.899437
C34B2.6|C34B2.6|C34B2.6.2	-0.162606	0.929442
C34B2.8|C34B2.8|C34B2.8	-0.64295	0.667664
C34B2.9|C34B2.9|C34B2.9	-2.18171	0.0343064
C34B4.2|C34B4.2|C34B4.2a.1	0.196763	0.905812
C34B4.2|C34B4.2|C34B4.2a.2	0.194819	0.906787
C34B4.2|C34B4.2|C34B4.2b	0.262004	0.868645
C34B4.3|C34B4.3|C34B4.3	0.422073	0.715943
C34B4.4|C34B4.4|C34B4.4	0.137866	0.893672
C34B4.7|C34B4.7|C34B4.7	0.770869	0.623832
C34B7.1|C34B7.1|C34B7.1	-0.0155497	0.996617
C34B7.2|C34B7.2|C34B7.2	-0.362094	0.793988
C34C12.1|C34C12.1|C34C12.1	-0.3831	0.836867
C34C12.2|C34C12.2|C34C12.2	-0.499187	0.598147
C34C12.4|C34C12.4|C34C12.4.1	-0.0507211	0.956674
C34C12.4|C34C12.4|C34C12.4.2	-0.081594	0.903068
C34C12.5|C34C12.5|C34C12.5.1	0.0836771	0.925495
C34C12.5|C34C12.5|C34C12.5.2	0.0986051	0.904487
C34C12.5|C34C12.5|C34C12.5.3	0.0836771	0.925495
C34C12.6|C34C12.6|C34C12.6	0.246408	0.848031
C34C12.7|C34C12.7|C34C12.7	0.43104	0.544024
C34C12.8|C34C12.8|C34C12.8.1	-0.384018	0.788265
C34C12.8|C34C12.8|C34C12.8.2	-0.384018	0.788265
C34C12.9|C34C12.9|C34C12.9	0.169007	0.932673
C34C6.2|C34C6.2|C34C6.2a	-0.223792	0.942761
C34C6.2|C34C6.2|C34C6.2b	-0.192166	0.954112
C34C6.2|C34C6.2|C34C6.2c	-0.206431	0.948422
C34C6.3|C34C6.3|C34C6.3	-0.74562	0.646942
C34C6.4|C34C6.4|C34C6.4	0.0181066	0.995448
C34C6.7|C34C6.7|C34C6.7a	1.00658	0.271322
C34C6.7|C34C6.7|C34C6.7b	0.989552	0.289653
C34D1.4|C34D1.4|C34D1.4	-0.129236	0.952703
C34D10.1|C34D10.1|C34D10.1	0.37889	0.570266
C34D10.2|C34D10.2|C34D10.2.1	-0.0354401	0.99019
C34D10.2|C34D10.2|C34D10.2.2	-0.0398626	0.987813
C34D4.10|C34D4.10|C34D4.10	0.632112	0.721246
C34D4.1|C34D4.1|C34D4.1	0.379146	0.8292
C34D4.4|C34D4.4|C34D4.4a	0.234722	0.705681
C34D4.4|C34D4.4|C34D4.4b	0.233781	0.707369
C34E10.10|C34E10.10|C34E10.10	0.551274	0.164047
C34E10.11|C34E10.11|C34E10.11	0.0686642	0.961493
C34E10.8|C34E10.8|C34E10.8	-0.475268	0.774547
C34E7.3|C34E7.3|C34E7.3	-0.552924	0.752881
C34E7.4|C34E7.4|C34E7.4	-0.421037	0.611495
C34F11.3|C34F11.3|C34F11.3a.1	0.351081	0.662688
C34F11.3|C34F11.3|C34F11.3a.2	0.351081	0.662688
C34F11.3|C34F11.3|C34F11.3b	0.349976	0.654923
C34F11.3|C34F11.3|C34F11.3c	0.329858	0.691261
C34F11.8|C34F11.8|C34F11.8	1.10444	0.221127
C34F6.10|C34F6.10|C34F6.10	-0.631448	0.614639
C34F6.11|C34F6.11|C34F6.11	-0.991653	0.516091
C34F6.1|C34F6.1|C34F6.1	-0.51674	0.781289
C34F6.5|C34F6.5|C34F6.5	0.238785	0.912737
C34F6.6|C34F6.6|C34F6.6	-0.177481	0.889895
C34F6.7|C34F6.7|C34F6.7	0.347336	0.812263
C34F6.9|C34F6.9|C34F6.9	-0.0204772	0.995014
C34G6.1|C34G6.1|C34G6.1	-0.526252	0.796204
C34G6.5|C34G6.5|C34G6.5	0.269699	0.881645
C34H3.23|C34H3.23|C34H3.23	-0.0519871	0.990707
C34H3.3|C34H3.3|C34H3.3	-0.195895	0.95733
C34H4.1|C34H4.1|C34H4.1	0.935797	0.0431425
C34H4.2|C34H4.2|C34H4.2	0.629502	0.255086
C34H4.5|C34H4.5|C34H4.5	-0.219631	0.912842
C35A11.1|C35A11.1|C35A11.1	0.000717154	0.999691
C35A11.2|C35A11.2|C35A11.2	0.0732328	0.969211
C35A11.4|C35A11.4|C35A11.4	0.447602	0.562657
C35A5.10|C35A5.10|C35A5.10	-1.6107	0.38884
C35A5.3|C35A5.3|C35A5.3	-0.0668859	0.979546
C35A5.5|C35A5.5|C35A5.5	-3.2194	0.0344392
C35A5.7|C35A5.7|C35A5.7	0.471656	0.429536
C35A5.8|C35A5.8|C35A5.8	-0.366043	0.630916
C35B1.2|C35B1.2|C35B1.2.1	-0.707688	0.206469
C35B1.2|C35B1.2|C35B1.2.2	-0.707688	0.206469
C35B1.5|C35B1.5|C35B1.5.1	-1.00825	0.498101
C35B1.5|C35B1.5|C35B1.5.2	-0.986553	0.508099
C35B1.7|C35B1.7|C35B1.7	5.47442e-05	0.999974
C35B8.3|C35B8.3|C35B8.3a.1	0.157052	0.785368
C35B8.3|C35B8.3|C35B8.3a.2	0.158132	0.784783
C35B8.3|C35B8.3|C35B8.3a.3	0.158132	0.784783
C35B8.3|C35B8.3|C35B8.3b	0.156956	0.785368
C35C5.10|C35C5.10|C35C5.10a.1	0.0947003	0.890378
C35C5.10|C35C5.10|C35C5.10a.2	0.108259	0.888985
C35C5.10|C35C5.10|C35C5.10b	0.115696	0.861413
C35C5.11|C35C5.11|C35C5.11	-0.560967	0.535849
C35C5.2|C35C5.2|C35C5.2	-0.0722786	0.987317
C35C5.3|C35C5.3|C35C5.3a	0.173748	0.792772
C35C5.3|C35C5.3|C35C5.3b.1	0.0957844	0.918309
C35C5.3|C35C5.3|C35C5.3b.2	0.187175	0.765435
C35C5.6|C35C5.6|C35C5.6	-0.210566	0.937502
C35C5.8|C35C5.8|C35C5.8a	-0.357447	0.834292
C35C5.8|C35C5.8|C35C5.8b	-0.454927	0.785301
C35D10.12|C35D10.12|C35D10.12	1.18205	0.0266495
C35D10.13|C35D10.13|C35D10.13	-0.455213	0.775088
C35D10.1|C35D10.1|C35D10.1.1	0.217891	0.833699
C35D10.1|C35D10.1|C35D10.1.2	0.217891	0.833699
C35D10.5|C35D10.5|C35D10.5.1	0.24139	0.839092
C35D10.5|C35D10.5|C35D10.5.2	0.257461	0.822579
C35D10.6|C35D10.6|C35D10.6	0.335259	0.653409
C35D10.7|C35D10.7|C35D10.7a.1	-0.39215	0.619939
C35D10.7|C35D10.7|C35D10.7a.2	-0.39215	0.619939
C35D10.7|C35D10.7|C35D10.7b.1	-0.4016	0.600656
C35D10.7|C35D10.7|C35D10.7b.2	-0.39215	0.619939
C35D10.7|C35D10.7|C35D10.7b.3	-0.39215	0.619939
C35D10.8|C35D10.8|C35D10.8	-0.792651	0.583302
C35D6.5|C35D6.5|C35D6.5	-0.156688	0.960793
C35E7.11|C35E7.11|C35E7.11.1	0.672836	0.544018
C35E7.11|C35E7.11|C35E7.11.2	0.672836	0.544018
C35E7.2|C35E7.2|C35E7.2a	0.136827	0.951944
C35E7.2|C35E7.2|C35E7.2b	0.135231	0.952147
C35E7.4|C35E7.4|C35E7.4	-0.474164	0.694874
C35E7.5|C35E7.5|C35E7.5a	-1.80404	0.0742074
C35E7.5|C35E7.5|C35E7.5b	-1.84666	0.0613654
C35E7.6|C35E7.6|C35E7.6	0.138633	0.895459
C35E7.7|C35E7.7|C35E7.7	-0.192824	0.96365
C35E7.8|C35E7.8|C35E7.8	0.451133	0.840932
C36A4.12|C36A4.12|C36A4.12	0.422741	0.663526
C36A4.14|C36A4.14|C36A4.14a	-0.766023	0.527066
C36A4.14|C36A4.14|C36A4.14b	-0.73377	0.528291
C36A4.4|C36A4.4|C36A4.4.1	0.0109164	0.995014
C36A4.4|C36A4.4|C36A4.4.2	0.115367	0.926502
C36A4.5|C36A4.5|C36A4.5	0.35355	0.824202
C36B1.11|C36B1.11|C36B1.11	-0.633565	0.373997
C36B1.9|C36B1.9|C36B1.9	-0.104381	0.969219
C36B7.1|C36B7.1|C36B7.1	1.20051	0.434473
C36B7.4|C36B7.4|C36B7.4	2.12463	0.112984
C36B7.6|C36B7.6|C36B7.6.1	0.403793	0.699787
C36B7.6|C36B7.6|C36B7.6.2	0.454324	0.727039
C36C9.1|C36C9.1|C36C9.1	-1.35645	0.424605
C36C9.4|C36C9.4|C36C9.4	0.990079	0.539009
C36C9.5|C36C9.5|C36C9.5	-0.336528	0.927103
C36E6.1|C36E6.1|C36E6.1a	0.453474	0.47128
C36E6.1|C36E6.1|C36E6.1b	0.456054	0.461322
C36E6.2|C36E6.2|C36E6.2	-0.432367	0.699897
C36E8.1|C36E8.1|C36E8.1.1	0.0495328	0.983493
C36E8.1|C36E8.1|C36E8.1.2	0.0997487	0.966272
C36E8.4|C36E8.4|C36E8.4	0.552484	0.432309
C36F7.2|C36F7.2|C36F7.2.1	-0.31043	0.8128
C36F7.2|C36F7.2|C36F7.2.2	0.147824	0.937773
C37A2.6|C37A2.6|C37A2.6	-0.971396	0.626211
C37A2.7|C37A2.7|C37A2.7.1	-1.30092	0.445575
C37A2.7|C37A2.7|C37A2.7.2	-1.29182	0.449487
C37A2.8|C37A2.8|C37A2.8a	0.350912	0.756713
C37A2.8|C37A2.8|C37A2.8b	0.4625	0.682163
C37A5.1|C37A5.1|C37A5.1.1	0.347401	0.777518
C37A5.1|C37A5.1|C37A5.1.2	0.344155	0.782042
C37A5.7|C37A5.7|C37A5.7.1	-0.0256196	0.978378
C37A5.7|C37A5.7|C37A5.7.2	-0.0256196	0.978378
C37C3.12|C37C3.12|C37C3.12	0.0575222	0.988097
C37C3.1|C37C3.1|C37C3.1a	0.384097	0.837512
C37C3.1|C37C3.1|C37C3.1b	0.351624	0.852709
C37C3.2|C37C3.2|C37C3.2a.1	-0.499518	0.431478
C37C3.2|C37C3.2|C37C3.2a.2	-0.499518	0.431478
C37C3.2|C37C3.2|C37C3.2a.3	-0.537756	0.411218
C37C3.2|C37C3.2|C37C3.2b.1	-0.599521	0.398378
C37C3.2|C37C3.2|C37C3.2b.2	-0.660466	0.39403
C37C3.2|C37C3.2|C37C3.2b.3	-0.667057	0.398124
C37C3.2|C37C3.2|C37C3.2b.4	-0.674141	0.384777
C37C3.2|C37C3.2|C37C3.2b.5	-0.658861	0.375531
C37C3.2|C37C3.2|C37C3.2b.6	-0.599521	0.398378
C37C3.2|C37C3.2|C37C3.2c.1	-0.116701	0.902373
C37C3.2|C37C3.2|C37C3.2c.2	-0.17391	0.827611
C37C3.7|C37C3.7|C37C3.7	0.70487	0.174401
C37C3.9|C37C3.9|C37C3.9	-0.00435419	0.998594
C37E2.1|C37E2.1|C37E2.1.1	0.231747	0.66322
C37E2.1|C37E2.1|C37E2.1.2	0.233093	0.66322
C37E2.1|C37E2.1|C37E2.1.3	0.273547	0.5588
C37E2.2|C37E2.2|C37E2.2a	-1.27493	0.491119
C37E2.2|C37E2.2|C37E2.2b	-1.28985	0.481738
C37E2.7|C37E2.7|C37E2.7	0.0960933	0.961964
C37H5.13|C37H5.13|C37H5.13a	-0.0685128	0.896282
C37H5.13|C37H5.13|C37H5.13b	0.0379336	0.965145
C37H5.13|C37H5.13|C37H5.13c	0.100702	0.894938
C37H5.2|C37H5.2|C37H5.2	-0.110759	0.951342
C37H5.3|C37H5.3|C37H5.3a	-0.553523	0.595971
C37H5.3|C37H5.3|C37H5.3b	-0.56962	0.587496
C37H5.5|C37H5.5|C37H5.5.1	0.100727	0.931811
C37H5.5|C37H5.5|C37H5.5.2	0.100727	0.931811
C37H5.6|C37H5.6|C37H5.6a	-0.0871763	0.958674
C37H5.6|C37H5.6|C37H5.6b.1	-0.0756588	0.963448
C37H5.6|C37H5.6|C37H5.6b.2	-0.0788726	0.964743
C37H5.6|C37H5.6|C37H5.6b.3	-0.0980059	0.952147
C38C10.2|C38C10.2|C38C10.2.1	0.159798	0.834738
C38C10.2|C38C10.2|C38C10.2.2	0.163004	0.830891
C38C3.4|C38C3.4|C38C3.4a	0.93907	0.121888
C38C3.4|C38C3.4|C38C3.4b	0.991217	0.102239
C38C3.6|C38C3.6|C38C3.6	0.880314	0.490349
C38C5.1|C38C5.1|C38C5.1a	0.191616	0.95606
C38C5.1|C38C5.1|C38C5.1b	0.0669049	0.989278
C38D4.10|C38D4.10|C38D4.10	-0.570243	0.727039
C38D4.1|C38D4.1|C38D4.1a	-0.176069	0.805156
C38D4.1|C38D4.1|C38D4.1b	-0.168398	0.871331
C38D4.4|C38D4.4|C38D4.4.1	-0.30507	0.830398
C38D4.4|C38D4.4|C38D4.4.2	-0.30507	0.830398
C38D4.7|C38D4.7|C38D4.7	-0.328808	0.887621
C38D4.9|C38D4.9|C38D4.9.1	-0.914696	0.481833
C38D4.9|C38D4.9|C38D4.9.2	-0.914696	0.481833
C38D9.2|C38D9.2|C38D9.2	-1.31645	0.10064
C38H2.2|C38H2.2|C38H2.2	-0.237106	0.585022
C38H2.3|C38H2.3|C38H2.3	0.12036	0.86399
C39B10.1|C39B10.1|C39B10.1	0.298387	0.748709
C39B10.7|C39B10.7|C39B10.7	0.179772	0.921779
C39B5.14|C39B5.14|C39B5.14.1	0.0750241	0.978466
C39B5.14|C39B5.14|C39B5.14.2	0.0750241	0.978466
C39B5.6|C39B5.6|C39B5.6	-0.126368	0.90795
C39D10.11|C39D10.11|C39D10.11	0.411156	0.439376
C39D10.2|C39D10.2|C39D10.2	-0.698235	0.684957
C39D10.3|C39D10.3|C39D10.3a	0.391593	0.781072
C39D10.3|C39D10.3|C39D10.3b	0.394	0.754996
C39D10.5|C39D10.5|C39D10.5	1.02887	0.526091
C39D10.6|C39D10.6|C39D10.6	0.127173	0.951391
C39D10.8|C39D10.8|C39D10.8a	0.906141	0.217642
C39D10.8|C39D10.8|C39D10.8b	0.913413	0.204536
C39D10.8|C39D10.8|C39D10.8c	0.85223	0.290675
C39E9.10|C39E9.10|C39E9.10	0.719206	0.130541
C39E9.11|C39E9.11|C39E9.11	-0.199863	0.902693
C39E9.12|C39E9.12|C39E9.12.1	0.334744	0.63038
C39E9.12|C39E9.12|C39E9.12.2	0.334744	0.63038
C39E9.7|C39E9.7|C39E9.7	0.578644	0.157135
C39E9.8|C39E9.8|C39E9.8a	0.155725	0.905198
C39E9.8|C39E9.8|C39E9.8b	0.156225	0.905299
C39E9.8|C39E9.8|C39E9.8c	0.156207	0.905048
C39E9.8|C39E9.8|C39E9.8d	0.134167	0.923386
C39E9.8|C39E9.8|C39E9.8e.1	0.134474	0.924661
C39E9.8|C39E9.8|C39E9.8e.2	0.13518	0.923207
C39E9.8|C39E9.8|C39E9.8f	0.0720849	0.964776
C39E9.8|C39E9.8|C39E9.8g	0.0693574	0.966273
C39F7.1|C39F7.1|C39F7.1	-1.1117	0.543052
C39F7.5|C39F7.5|C39F7.5	0.00380752	0.99886
C39H7.2|C39H7.2|C39H7.2	-0.217478	0.872611
C39H7.4|C39H7.4|C39H7.4	0.194598	0.822842
C39H7.70|C39H7.70|C39H7.70	0.0599299	0.979399
C40A11.6|C40A11.6|C40A11.6	0.0473073	0.993972
C40A11.7|C40A11.7|C40A11.7	-1.91209	0.290182
C40A11.8|C40A11.8|C40A11.8	-1.81065	0.0987139
C40H1.2|C40H1.2|C40H1.2	-0.0705363	0.986311
C40H1.3|C40H1.3|C40H1.3	-0.498863	0.836342
C40H1.6|C40H1.6|C40H1.6.1	-1.04217	0.453612
C40H1.6|C40H1.6|C40H1.6.2	-1.04217	0.453612
C40H1.7|C40H1.7|C40H1.7	0.758518	0.66736
C40H1.8|C40H1.8|C40H1.8.1	0.52196	0.705248
C40H1.8|C40H1.8|C40H1.8.2	0.522202	0.704548
C40H1.9|C40H1.9|C40H1.9	0.28994	0.895072
C40H5.2|C40H5.2|C40H5.2a	-0.333403	0.857062
C40H5.2|C40H5.2|C40H5.2b	-0.348991	0.845949
C40H5.6|C40H5.6|C40H5.6	0.197987	0.855942
C40H5.7|C40H5.7|C40H5.7	-0.100899	0.965145
C40H5.8|C40H5.8|C40H5.8	-0.169883	0.824299
C41A3.1|C41A3.1|C41A3.1	-0.890633	0.574455
C41C4.3|C41C4.3|C41C4.3	1.01058	0.358443
C41D11.3|C41D11.3|C41D11.3a	-0.444683	0.834083
C41D11.3|C41D11.3|C41D11.3b	-0.469015	0.714051
C41D11.4|C41D11.4|C41D11.4	-0.683415	0.672601
C41D11.5|C41D11.5|C41D11.5	-0.565667	0.684524
C41D11.9|C41D11.9|C41D11.9	-1.61248	0.250424
C41G11.1|C41G11.1|C41G11.1a	0.642784	0.556168
C41G11.1|C41G11.1|C41G11.1b	0.751306	0.459725
C41G11.9|C41G11.9|C41G11.9	0.461919	0.85859
C41G7.13|C41G7.13|C41G7.13	0.926601	0.411818
C41G7.3|C41G7.3|C41G7.3	-0.720896	0.647628
C41G7.9|C41G7.9|C41G7.9a.1	-0.645938	0.553206
C41G7.9|C41G7.9|C41G7.9a.2	-0.633137	0.557419
C41G7.9|C41G7.9|C41G7.9b	-0.646481	0.551799
C41H7.1|C41H7.1|C41H7.1	-0.311739	0.845008
C41H7.2|C41H7.2|C41H7.2	-0.366206	0.79245
C41H7.3|C41H7.3|C41H7.3	0.396959	0.65838
C41H7.4|C41H7.4|C41H7.4	0.462828	0.539009
C41H7.5|C41H7.5|C41H7.5	0.252859	0.834551
C41H7.6|C41H7.6|C41H7.6	0.425806	0.56432
C41H7.9|C41H7.9|C41H7.9	0.23709	0.91123
C42C1.10|C42C1.10|C42C1.10a.1	-0.298328	0.805932
C42C1.10|C42C1.10|C42C1.10a.2	-0.301077	0.806589
C42C1.10|C42C1.10|C42C1.10b	-0.551583	0.537293
C42C1.10|C42C1.10|C42C1.10c	-0.301166	0.805849
C42C1.10|C42C1.10|C42C1.10d.1	-0.215696	0.852949
[truncated: 20,873 more rows]

## Sheet: WT vs. adbp-1 mutant L4
	log2FoldChange(wild-type L4/adbp-1 mutant L4)	padj
2L52.1|2L52.1|2L52.1	-0.602079	0.52968
2RSSE.1|2RSSE.1|2RSSE.1	0.501073	0.249649
2RSSE.2|2RSSE.2|2RSSE.2	-0.0520923	0.928376
2RSSE.3|2RSSE.3|2RSSE.3	-0.0128557	0.986737
2RSSE.5|2RSSE.5|2RSSE.5	1.31897	0.563737
2RSSE.6|2RSSE.6|2RSSE.6	2.13251	0.316293
2RSSE.7|2RSSE.7|2RSSE.7	1.31897	0.563737
3R5.2|3R5.2|3R5.2	-0.190668	0.563812
4R79.2|4R79.2|4R79.2a	0.111547	0.900358
4R79.2|4R79.2|4R79.2b	0.145541	0.871622
6R55.2|6R55.2|6R55.2	0.756915	0.690462
AC3.13|AC3.13|AC3.13	0.0346861	0.97846
AC3.14|AC3.14|AC3.14	1.81696	0.337805
AC3.16|AC3.16|AC3.16	-1.99934	0.0999385
AC3.5|AC3.5|AC3.5.1	0.431326	0.392969
AC3.5|AC3.5|AC3.5.2	0.431326	0.392969
AC3.9|AC3.9|AC3.9	0.399281	0.594328
AC8.11|AC8.11|AC8.11	-0.422918	0.645324
AC8.12|AC8.12|AC8.12	0.198931	0.862558
AC8.2|AC8.2|AC8.2	-2.71336	0.164813
AC8.4|AC8.4|AC8.4	-0.422918	0.645324
AC8.5|AC8.5|AC8.5	-0.836444	0.493803
AC8.6|AC8.6|AC8.6	-0.177961	0.825115
AC8.7|AC8.7|AC8.7	0.198931	0.862558
AC8.9|AC8.9|AC8.9	-1.2698	0.168964
AH10.3|AH10.3|AH10.3	-0.158118	0.916045
AH10.4|AH10.4|AH10.4.1	1.01745	0.589137
AH10.4|AH10.4|AH10.4.2	0.987225	0.59476
AH9.1|AH9.1|AH9.1	1.75371	0.0180492
AH9.3|AH9.3|AH9.3	-0.452095	0.595717
AH9.4|AH9.4|AH9.4	1.86085	0.142302
AH9.6|AH9.6|AH9.6	1.38873	0.185231
AH9.7|AH9.7|AH9.7	1.00396	0.281721
B0001.2|B0001.2|B0001.2	-1.48033	0.0437435
B0001.3|B0001.3|B0001.3a	-0.703502	0.237913
B0001.3|B0001.3|B0001.3b	-0.736014	0.286718
B0001.4|B0001.4|B0001.4	-0.0373203	0.930854
B0001.5|B0001.5|B0001.5	-1.12127	0.233132
B0001.6|B0001.6|B0001.6.1	-0.294861	0.693568
B0001.6|B0001.6|B0001.6.2	-0.299981	0.684369
B0001.7|B0001.7|B0001.7	-1.5578	0.261814
B0001.8|B0001.8|B0001.8.1	-0.966905	0.0690777
B0001.8|B0001.8|B0001.8.2	-0.981187	0.120228
B0001.8|B0001.8|B0001.8.3	-0.981682	0.120728
B0019.2|B0019.2|B0019.2.1	-1.20354	0.0269533
B0019.2|B0019.2|B0019.2.2	-1.20354	0.0269533
B0024.10|B0024.10|B0024.10.1	-0.945094	0.137162
B0024.10|B0024.10|B0024.10.2	-0.995714	0.257418
B0024.11|B0024.11|B0024.11	-0.497798	0.203088
B0024.13|B0024.13|B0024.13a	0.216183	0.759528
B0024.13|B0024.13|B0024.13b	0.231702	0.739177
B0024.15|B0024.15|B0024.15.1	2.79001	0.0853596
B0024.15|B0024.15|B0024.15.2	2.79001	0.0853596
B0024.3|B0024.3|B0024.3	1.67419	0.24076
B0024.4|B0024.4|B0024.4	1.63269	0.107462
B0025.4|B0025.4|B0025.4.1	0.381173	0.522471
B0025.4|B0025.4|B0025.4.2	0.381173	0.522471
B0034.13|B0034.13|B0034.13	0.819538	0.688559
B0034.1|B0034.1|B0034.1	0.170993	0.886326
B0034.5|B0034.5|B0034.5	0.0410274	0.968327
B0034.7|B0034.7|B0034.7	1.41126	0.427484
B0035.11|B0035.11|B0035.11.1	-0.244893	0.367267
B0035.11|B0035.11|B0035.11.2	-0.279785	0.363597
B0035.12|B0035.12|B0035.12.1	-1.00251	0.213228
B0035.12|B0035.12|B0035.12.2	-1.00771	0.226037
B0035.12|B0035.12|B0035.12.3	-1.0685	0.279227
B0035.13|B0035.13|B0035.13	1.09453	0.448349
B0035.15|B0035.15|B0035.15	0.741924	0.130873
B0035.16|B0035.16|B0035.16.1	0.725637	0.330558
B0035.16|B0035.16|B0035.16.2	0.723327	0.332253
B0035.18|B0035.18|B0035.18	-0.0132197	0.995794
B0035.1|B0035.1|B0035.1a	0.329948	0.447891
B0035.1|B0035.1|B0035.1b	0.323521	0.45476
B0035.3|B0035.3|B0035.3	0.502101	0.681322
B0035.6|B0035.6|B0035.6	-1.12452	0.267834
B0041.3|B0041.3|B0041.3	0.625716	0.376721
B0041.5|B0041.5|B0041.5	-0.543303	0.446955
B0041.8|B0041.8|B0041.8.1	0.400375	0.49566
B0041.8|B0041.8|B0041.8.2	0.400375	0.49566
B0198.2|B0198.2|B0198.2a	0.159922	0.876068
B0198.2|B0198.2|B0198.2b	0.159762	0.875067
B0198.3|B0198.3|B0198.3a	-0.798078	0.535216
B0198.3|B0198.3|B0198.3b	-0.97605	0.296543
B0205.11|B0205.11|B0205.11	0.922037	0.256035
B0205.12|B0205.12|B0205.12	1.14962	0.467623
B0205.13|B0205.13|B0205.13	1.21209	0.362276
B0205.14|B0205.14|B0205.14	0.989645	0.546219
B0205.1|B0205.1|B0205.1a	-1.03594	0.320785
B0205.1|B0205.1|B0205.1b.1	-0.914902	0.225349
B0205.1|B0205.1|B0205.1b.2	-0.981899	0.225437
B0205.4|B0205.4|B0205.4	2.3524	0.05103
B0205.5|B0205.5|B0205.5	1.3564	0.493134
B0205.6|B0205.6|B0205.6	0.285207	0.485085
B0205.8|B0205.8|B0205.8	0.0955022	0.882446
B0205.9|B0205.9|B0205.9	-1.16072	0.113276
B0207.10|B0207.10|B0207.10	1.75437	0.330276
B0207.13|B0207.13|B0207.13	0.831074	0.371273
B0207.2|B0207.2|B0207.2.1	1.30408	0.420275
B0207.2|B0207.2|B0207.2.2	1.30408	0.420275
B0207.5|B0207.5|B0207.5	-2.34831	0.0080312
B0207.6|B0207.6|B0207.6	0.319578	0.551802
B0212.3|B0212.3|B0212.3	-0.847895	0.332488
B0212.4|B0212.4|B0212.4a	-0.0961873	0.90859
B0212.4|B0212.4|B0212.4b	-0.127862	0.878322
B0212.4|B0212.4|B0212.4c	-0.0565245	0.950512
B0212.6|B0212.6|B0212.6	-1.39257	0.227546
B0213.18|B0213.18|B0213.18	0.15765	0.940757
B0213.22|B0213.22|B0213.22	-1.97036	0.36475
B0213.24|B0213.24|B0213.24	-0.774397	0.388746
B0218.5|B0218.5|B0218.5	-2.46648	0.306269
B0222.10|B0222.10|B0222.10	-2.78423	0.0634102
B0222.11|B0222.11|B0222.11	0.902972	0.251032
B0222.1|B0222.1|B0222.1	0.955468	0.213095
B0222.2|B0222.2|B0222.2	0.341314	0.895009
B0222.3|B0222.3|B0222.3	-0.938214	0.153656
B0222.5|B0222.5|B0222.5	0.487853	0.576418
B0222.9|B0222.9|B0222.9	-1.38267	0.249602
B0228.1|B0228.1|B0228.1	2.84637	0.000397738
B0228.6|B0228.6|B0228.6	1.81574	0.0241718
B0228.7|B0228.7|B0228.7.1	0.265981	0.597317
B0228.7|B0228.7|B0228.7.2	0.271213	0.595278
B0228.8|B0228.8|B0228.8	-0.359423	0.887236
B0228.9|B0228.9|B0228.9	-0.451887	0.887473
B0238.10|B0238.10|B0238.10.1	0.151244	0.752779
B0238.10|B0238.10|B0238.10.2	0.151244	0.752779
B0238.11|B0238.11|B0238.11.1	0.589096	0.370498
B0238.11|B0238.11|B0238.11.2	0.589096	0.370498
B0238.12|B0238.12|B0238.12	1.7466	0.0169434
B0238.13|B0238.13|B0238.13	0.704049	0.050861
B0238.18|B0238.18|B0238.18	2.57083	0.130301
B0238.1|B0238.1|B0238.1	0.392555	0.157554
B0238.9|B0238.9|B0238.9.1	-2.15744	0.139183
B0238.9|B0238.9|B0238.9.2	-2.21743	0.162592
B0244.10|B0244.10|B0244.10	0.662483	0.266846
B0244.13|B0244.13|B0244.13	0.70311	0.760487
B0244.4|B0244.4|B0244.4	2.19112	0.106739
B0244.5|B0244.5|B0244.5	0.920291	0.318539
B0244.6|B0244.6|B0244.6	0.930294	0.253645
B0244.7|B0244.7|B0244.7	1.47156	0.26348
B0250.11|B0250.11|B0250.11	-0.700887	0.464794
B0250.12|B0250.12|B0250.12	0.497384	0.341072
B0250.2|B0250.2|B0250.2	1.25211	0.277734
B0250.3|B0250.3|B0250.3	1.45938	0.244462
B0250.4|B0250.4|B0250.4	-0.0624033	0.955016
B0250.5|B0250.5|B0250.5	0.8996	0.36411
B0250.7|B0250.7|B0250.7	1.01326	0.420305
B0250.8|B0250.8|B0250.8	1.86584	0.310263
B0252.1|B0252.1|B0252.1	0.596824	0.228785
B0252.3|B0252.3|B0252.3a.1	0.286283	0.520257
B0252.3|B0252.3|B0252.3a.2	0.285662	0.522471
B0252.3|B0252.3|B0252.3b	0.322676	0.550945
B0252.3|B0252.3|B0252.3c	0.285662	0.522471
B0252.5|B0252.5|B0252.5	-0.92231	0.470335
B0252.8|B0252.8|B0252.8	1.33735	0.331502
B0261.1|B0261.1|B0261.1	-1.06662	0.366798
B0261.4|B0261.4|B0261.4a	0.223284	0.459225
B0261.4|B0261.4|B0261.4b	0.217913	0.462556
B0261.7|B0261.7|B0261.7	-0.566155	0.450495
B0261.8|B0261.8|B0261.8	0.988603	0.104093
B0272.3|B0272.3|B0272.3.1	0.579884	0.390494
B0272.3|B0272.3|B0272.3.2	0.579884	0.390494
B0272.4|B0272.4|B0272.4	0.865028	0.135479
B0273.3|B0273.3|B0273.3	-0.0615491	0.957135
B0280.13|B0280.13|B0280.13.1	-0.707369	0.396988
B0280.13|B0280.13|B0280.13.2	-0.707369	0.396988
B0280.17|B0280.17|B0280.17	-2.61319	0.140652
B0280.2|B0280.2|B0280.2	-0.783089	0.346731
B0280.6|B0280.6|B0280.6	0.437126	0.643623
B0280.7|B0280.7|B0280.7	-1.10684	0.187082
B0280.9|B0280.9|B0280.9	0.118027	0.676204
B0281.3|B0281.3|B0281.3	0.999585	0.0345947
B0281.6|B0281.6|B0281.6	1.16177	0.407425
B0284.1|B0284.1|B0284.1	-0.233667	0.908556
B0284.3|B0284.3|B0284.3	1.15853	0.292903
B0284.5|B0284.5|B0284.5	-1.06819	0.493226
B0284.6|B0284.6|B0284.6	0.0744874	0.978981
B0285.11|B0285.11|B0285.11	-2.60301	0.089955
B0285.12|B0285.12|B0285.12	0.108919	0.965737
B0285.16|B0285.16|B0285.16	0.0952674	0.975616
B0285.3|B0285.3|B0285.3	-0.243571	0.680472
B0285.4|B0285.4|B0285.4	0.835157	0.417176
B0285.6|B0285.6|B0285.6	1.60498	0.00476957
B0286.1|B0286.1|B0286.1	-0.236755	0.715123
B0286.3|B0286.3|B0286.3	-0.301442	0.42007
B0294.3|B0294.3|B0294.3	-0.343364	0.870606
B0302.5|B0302.5|B0302.5	-0.083821	0.907918
B0303.11|B0303.11|B0303.11	-0.511521	0.623843
B0303.14|B0303.14|B0303.14	-0.38902	0.476404
B0303.15|B0303.15|B0303.15	0.690817	0.180627
B0303.16|B0303.16|B0303.16	2.46952	0.170305
B0303.2|B0303.2|B0303.2	0.805433	0.49959
B0303.3|B0303.3|B0303.3.1	-0.0348744	0.942681
B0303.3|B0303.3|B0303.3.2	-0.0447347	0.925072
B0303.3|B0303.3|B0303.3.3	-0.124491	0.700475
B0303.4|B0303.4|B0303.4.1	-1.09372	0.245622
B0303.4|B0303.4|B0303.4.2	-1.0901	0.24757
B0303.7|B0303.7|B0303.7a	0.0139969	0.968085
B0303.7|B0303.7|B0303.7b	-0.0358982	0.917227
B0304.2|B0304.2|B0304.2	-0.061664	0.957262
B0304.4|B0304.4|B0304.4	-0.0886049	0.931242
B0310.1|B0310.1|B0310.1a	0.356598	0.54448
B0310.1|B0310.1|B0310.1b	0.354908	0.543104
B0310.2|B0310.2|B0310.2.1	0.634411	0.389287
B0310.2|B0310.2|B0310.2.2	0.555506	0.574921
B0310.3|B0310.3|B0310.3	-0.513999	0.639174
B0310.6|B0310.6|B0310.6	0.842391	0.589043
B0331.2|B0331.2|B0331.2	1.86252	0.124299
B0334.13|B0334.13|B0334.13	-0.265618	0.897009
B0334.15|B0334.15|B0334.15.1	0.223295	0.560413
B0334.15|B0334.15|B0334.15.2	0.218802	0.537569
B0334.15|B0334.15|B0334.15.3	0.229104	0.524898
B0334.15|B0334.15|B0334.15.4	0.2272	0.531177
B0334.3|B0334.3|B0334.3a.1	0.172146	0.518976
B0334.3|B0334.3|B0334.3a.2	0.171822	0.517785
B0334.3|B0334.3|B0334.3b	0.180837	0.505287
B0334.4|B0334.4|B0334.4	0.527113	0.466918
B0334.5|B0334.5|B0334.5.1	0.225453	0.555989
B0334.5|B0334.5|B0334.5.2	0.225806	0.55652
B0334.5|B0334.5|B0334.5.3	0.222515	0.561702
B0334.6|B0334.6|B0334.6	0.152603	0.833455
B0336.11|B0336.11|B0336.11a	0.192216	0.773091
B0336.11|B0336.11|B0336.11b	-0.588556	0.455069
B0336.13|B0336.13|B0336.13	0.130109	0.892792
B0336.3|B0336.3|B0336.3	-0.409186	0.237543
B0336.5|B0336.5|B0336.5a	-0.500526	0.339406
B0336.5|B0336.5|B0336.5b	-0.557275	0.299025
B0336.7|B0336.7|B0336.7a	-0.887594	0.23319
B0336.7|B0336.7|B0336.7b.1	-0.885926	0.218579
B0336.7|B0336.7|B0336.7b.2	-0.887594	0.23319
B0344.1|B0344.1|B0344.1	-0.0454416	0.976792
B0348.2|B0348.2|B0348.2	1.0346	0.417781
B0348.5|B0348.5|B0348.5	-1.59667	0.242626
B0350.74|B0350.74|B0350.74	1.16503	0.64837
B0350.83|B0350.83|B0350.83	1.869	0.53906
B0353.1|B0353.1|B0353.1a	-0.44348	0.550323
B0353.1|B0353.1|B0353.1b	-0.555208	0.523583
B0361.2|B0361.2|B0361.2a	-0.368026	0.548047
B0361.2|B0361.2|B0361.2b	0.459366	0.434714
B0361.3|B0361.3|B0361.3.1	-0.535533	0.426226
B0361.3|B0361.3|B0361.3.2	-0.535533	0.426226
B0361.4|B0361.4|B0361.4	0.711018	0.20998
B0361.6|B0361.6|B0361.6	0.418174	0.309197
B0361.8|B0361.8|B0361.8.1	-0.473144	0.211021
B0361.8|B0361.8|B0361.8.2	-0.490351	0.223971
B0361.9|B0361.9|B0361.9	0.999323	0.00807521
B0365.1|B0365.1|B0365.1	-1.0317	0.320908
B0379.1|B0379.1|B0379.1a	0.706873	0.178384
B0379.1|B0379.1|B0379.1b	0.72751	0.183817
B0391.10|B0391.10|B0391.10.1	-0.478276	0.562043
B0391.10|B0391.10|B0391.10.2	-0.39037	0.582219
B0391.8|B0391.8|B0391.8	-1.15575	0.287357
B0393.3|B0393.3|B0393.3	-1.31237	0.174215
B0393.5|B0393.5|B0393.5	-2.05591	0.0562945
B0393.6|B0393.6|B0393.6	-1.50889	0.226954
B0393.7|B0393.7|B0393.7	0.74691	0.403035
B0393.8|B0393.8|B0393.8	0.541429	0.715521
B0393.9|B0393.9|B0393.9a	0.142078	0.817488
B0393.9|B0393.9|B0393.9b	0.181303	0.741396
B0395.3|B0395.3|B0395.3.1	-0.132469	0.823351
B0395.3|B0395.3|B0395.3.2	-0.155028	0.82659
B0395.7|B0395.7|B0395.7	0.175437	0.928185
B0403.3|B0403.3|B0403.3	-1.05554	0.304195
B0403.5|B0403.5|B0403.5	-1.29167	0.140164
B0403.6|B0403.6|B0403.6	0.646058	0.513381
B0410.3|B0410.3|B0410.3	0.231501	0.880379
B0412.3|B0412.3|B0412.3.1	-0.868409	0.340032
B0412.3|B0412.3|B0412.3.2	-0.868409	0.340032
B0412.6|B0412.6|B0412.6	0.82308	0.629698
B0412.7|B0412.7|B0412.7	2.70072	0.145923
B0416.1|B0416.1|B0416.1	-0.501174	0.656039
B0416.3|B0416.3|B0416.3	-0.680859	0.370892
B0416.4|B0416.4|B0416.4	-1.1502	0.437093
B0416.5|B0416.5|B0416.5a	0.10898	0.875154
B0416.5|B0416.5|B0416.5b	0.0397007	0.967936
B0416.7|B0416.7|B0416.7a	3.69618	0.00296641
B0416.7|B0416.7|B0416.7b	3.69853	0.00292938
B0432.10|B0432.10|B0432.10.1	-0.268877	0.656039
B0432.10|B0432.10|B0432.10.2	-0.26037	0.674065
B0432.13|B0432.13|B0432.13.1	-1.67214	0.154534
B0432.13|B0432.13|B0432.13.2	-1.49075	0.118215
B0432.14|B0432.14|B0432.14	0.964765	0.156907
B0432.1|B0432.1|B0432.1	1.43563	0.177689
B0432.6|B0432.6|B0432.6	-0.668181	0.498148
B0432.7|B0432.7|B0432.7	-0.711198	0.602739
B0432.8|B0432.8|B0432.8	-1.14474	0.0980771
B0432.9|B0432.9|B0432.9	-0.495552	0.664266
B0454.5|B0454.5|B0454.5	2.28977	0.0355784
B0454.6|B0454.6|B0454.6	-0.721918	0.328791
B0454.8|B0454.8|B0454.8	-5.31372	0.000156421
B0454.9|B0454.9|B0454.9	0.640106	0.445614
B0457.2|B0457.2|B0457.2	1.4931	0.0161018
B0457.6|B0457.6|B0457.6	0.780461	0.191978
B0462.4|B0462.4|B0462.4	1.46199	0.202579
B0462.5|B0462.5|B0462.5	0.491766	0.624197
B0464.2|B0464.2|B0464.2a	-1.06232	0.146677
B0464.2|B0464.2|B0464.2b	-0.788528	0.33301
B0464.2|B0464.2|B0464.2c	-1.07741	0.162116
B0464.2|B0464.2|B0464.2d	-0.777142	0.344691
B0464.6|B0464.6|B0464.6.1	-0.968396	0.348821
B0464.6|B0464.6|B0464.6.2	-0.992769	0.361453
B0464.6|B0464.6|B0464.6.3	-0.981754	0.361653
B0464.9|B0464.9|B0464.9	-0.524806	0.331502
B0478.3|B0478.3|B0478.3	1.64576	0.397119
B0491.1|B0491.1|B0491.1	-0.967985	0.274916
B0491.5|B0491.5|B0491.5.1	0.679615	0.392577
B0491.5|B0491.5|B0491.5.2	0.681437	0.389374
B0491.5|B0491.5|B0491.5.3	0.679188	0.3885
B0491.5|B0491.5|B0491.5.4	0.664712	0.393667
B0491.6|B0491.6|B0491.6a	-0.983727	0.178264
B0491.6|B0491.6|B0491.6b	-1.02265	0.0700388
B0491.7|B0491.7|B0491.7.1	0.770589	0.330519
B0491.7|B0491.7|B0491.7.2	0.770589	0.330519
B0495.2|B0495.2|B0495.2	-0.756929	0.133298
B0495.5|B0495.5|B0495.5.1	-0.563378	0.401484
B0495.5|B0495.5|B0495.5.2	-0.571722	0.40869
B0495.6|B0495.6|B0495.6	0.71215	0.481413
B0495.7|B0495.7|B0495.7.1	0.0137327	0.986234
B0495.7|B0495.7|B0495.7.2	-0.0047993	0.998259
B0495.7|B0495.7|B0495.7.3	-0.0486989	0.9547
B0495.8|B0495.8|B0495.8a.1	0.0355875	0.951126
B0495.8|B0495.8|B0495.8a.2	-0.0143102	0.987185
B0495.8|B0495.8|B0495.8b.1	0.0435753	0.938735
B0495.8|B0495.8|B0495.8b.2	-0.217474	0.872411
B0495.9|B0495.9|B0495.9	0.585158	0.384096
B0496.11|B0496.11|B0496.11	2.33431	0.184482
B0496.2|B0496.2|B0496.2	-0.410547	0.693558
B0507.2|B0507.2|B0507.2	-0.313742	0.615015
B0507.3|B0507.3|B0507.3a	1.1184	0.0390916
B0507.3|B0507.3|B0507.3b	1.1184	0.0390916
B0507.4|B0507.4|B0507.4	-1.0648	0.669702
B0507.6|B0507.6|B0507.6	-1.735	0.15991
B0507.7|B0507.7|B0507.7.1	1.17747	0.414955
B0507.7|B0507.7|B0507.7.2	1.16744	0.417929
B0507.9|B0507.9|B0507.9	0.582813	0.529248
B0511.11|B0511.11|B0511.11	-2.8461	0.00802978
B0511.12|B0511.12|B0511.12	-1.34997	0.273587
B0511.13|B0511.13|B0511.13	0.066967	0.93188
B0511.14|B0511.14|B0511.14a	-1.05795	0.390968
B0511.14|B0511.14|B0511.14b	-1.04736	0.378236
B0511.16|B0511.16|B0511.16	0.449061	0.781631
B0511.2|B0511.2|B0511.2	-0.297099	0.721651
B0511.6|B0511.6|B0511.6.1	-0.0890369	0.878881
B0511.6|B0511.6|B0511.6.2	-0.115199	0.824083
B0511.7|B0511.7|B0511.7	0.568339	0.464468
B0513.12|B0513.12|B0513.12	0.457956	0.560075
B0513.2|B0513.2|B0513.2a.1	-0.279147	0.698078
B0513.2|B0513.2|B0513.2a.2	-0.279147	0.698078
B0513.2|B0513.2|B0513.2b.1	-0.282212	0.691776
B0513.2|B0513.2|B0513.2b.2	-0.279147	0.698078
B0513.4|B0513.4|B0513.4a	-2.02566	0.102526
B0513.4|B0513.4|B0513.4b	-1.6372	0.186813
B0513.5|B0513.5|B0513.5.1	-0.0595798	0.897754
B0513.5|B0513.5|B0513.5.2	-0.127782	0.838744
B0513.6|B0513.6|B0513.6	-4.30989	0.0040101
B0513.7|B0513.7|B0513.7	0.0438476	0.900745
B0513.9|B0513.9|B0513.9a	2.05367	0.181397
B0513.9|B0513.9|B0513.9b.1	2.04189	0.1775
B0513.9|B0513.9|B0513.9b.2	2.05011	0.182544
B0524.6|B0524.6|B0524.6	-0.0539848	0.968085
B0546.2|B0546.2|B0546.2.1	-0.880333	0.0306861
B0546.2|B0546.2|B0546.2.2	-0.924257	0.0627752
B0546.3|B0546.3|B0546.3	-0.351569	0.732265
B0546.4|B0546.4|B0546.4a	-0.583781	0.225927
B0546.4|B0546.4|B0546.4b	-0.529618	0.263708
B0546.5|B0546.5|B0546.5	3.26273	0.0452749
B0554.1|B0554.1|B0554.1	1.46062	0.610183
B0554.5|B0554.5|B0554.5	-0.0919457	0.898879
B0554.7|B0554.7|B0554.7	0.670402	0.377795
B0563.10|B0563.10|B0563.10	1.44421	0.563812
B0563.5|B0563.5|B0563.5	-0.18516	0.91592
B0563.6|B0563.6|B0563.6a	-0.641435	0.407663
B0563.6|B0563.6|B0563.6b.1	-0.629402	0.40842
B0563.6|B0563.6|B0563.6b.2	-0.629402	0.40842
B0563.6|B0563.6|B0563.6c	-0.702574	0.357944
B0563.7|B0563.7|B0563.7	-0.842077	0.339265
B0564.11|B0564.11|B0564.11.1	-0.687199	0.498512
B0564.11|B0564.11|B0564.11.2	-0.687199	0.498512
B0564.2|B0564.2|B0564.2	0.186415	0.762347
B0564.3|B0564.3|B0564.3.1	0.345559	0.649191
B0564.3|B0564.3|B0564.3.2	0.350895	0.646457
B0564.4|B0564.4|B0564.4	0.57923	0.690627
B0564.6|B0564.6|B0564.6a	-1.01131	0.459936
B0564.6|B0564.6|B0564.6b	-1.01398	0.456074
B0564.7|B0564.7|B0564.7.1	-0.250498	0.605049
B0564.7|B0564.7|B0564.7.2	-0.252959	0.605871
B0564.9|B0564.9|B0564.9	-1.01131	0.459936
BE0003N10.1|BE0003N10.1|BE0003N10.1	0.444004	0.242827
BE10.3|BE10.3|BE10.3	1.00665	0.357984
BE10.4|BE10.4|BE10.4	0.932656	0.378236
BE10.6|BE10.6|BE10.6	1.83076	0.239681
C01A2.1|C01A2.1|C01A2.1.1	0.73221	0.611276
C01A2.1|C01A2.1|C01A2.1.2	0.549015	0.72683
C01A2.2|C01A2.2|C01A2.2a	1.02075	0.219032
C01A2.2|C01A2.2|C01A2.2b	1.04219	0.231726
C01A2.3|C01A2.3|C01A2.3.1	0.464113	0.161476
C01A2.3|C01A2.3|C01A2.3.2	0.464113	0.161476
C01A2.4|C01A2.4|C01A2.4.1	0.411594	0.388746
C01A2.4|C01A2.4|C01A2.4.2	0.411594	0.388746
C01A2.5|C01A2.5|C01A2.5	0.62417	0.530476
C01A2.6|C01A2.6|C01A2.6	-1.76224	0.335989
C01A2.9|C01A2.9|C01A2.9	-0.969401	0.670232
C01B10.10|C01B10.10|C01B10.10	-0.0490882	0.947186
C01B10.11|C01B10.11|C01B10.11	-0.445205	0.557572
C01B10.3|C01B10.3|C01B10.3	0.227816	0.809918
C01B10.46|C01B10.46|C01B10.46	0.378351	0.794224
C01B10.47|C01B10.47|C01B10.47	0.0559093	0.967888
C01B10.4|C01B10.4|C01B10.4	-0.0967394	0.893056
C01B10.6|C01B10.6|C01B10.6a.1	0.322152	0.472419
C01B10.6|C01B10.6|C01B10.6a.2	0.322152	0.472419
C01B10.6|C01B10.6|C01B10.6b	0.324213	0.464152
C01B10.7|C01B10.7|C01B10.7	1.88107	0.301266
C01B10.8|C01B10.8|C01B10.8.1	-0.346168	0.561422
C01B10.8|C01B10.8|C01B10.8.2	-0.346168	0.561422
C01B10.9|C01B10.9|C01B10.9	-0.0204215	0.97278
C01B12.2|C01B12.2|C01B12.2	-0.223	0.805827
C01B12.3|C01B12.3|C01B12.3	0.443689	0.427672
C01B12.4|C01B12.4|C01B12.4	-1.04463	0.40245
C01B12.5|C01B12.5|C01B12.5	0.938644	0.350696
C01B12.8|C01B12.8|C01B12.8	-0.255277	0.831484
C01B12.9|C01B12.9|C01B12.9	0.319836	0.822887
C01B4.6|C01B4.6|C01B4.6	0.377087	0.620052
C01B4.7|C01B4.7|C01B4.7	1.08301	0.013278
C01B4.8|C01B4.8|C01B4.8	0.922062	0.242862
C01B4.9|C01B4.9|C01B4.9	-0.20457	0.810141
C01B7.13|C01B7.13|C01B7.13	1.96092	0.47809
C01B7.7|C01B7.7|C01B7.7	1.42181	0.438692
C01B9.1|C01B9.1|C01B9.1a	-0.754217	0.367009
C01B9.1|C01B9.1|C01B9.1b	-0.762206	0.36696
C01B9.3|C01B9.3|C01B9.3	0.16202	0.947216
C01B9.5|C01B9.5|C01B9.5	1.8458	0.267239
C01C10.2|C01C10.2|C01C10.2a	-0.236704	0.675521
C01C10.2|C01C10.2|C01C10.2b	-0.263144	0.727323
C01C4.3|C01C4.3|C01C4.3a	0.175607	0.874933
C01C4.3|C01C4.3|C01C4.3b	0.148294	0.889892
C01F1.1|C01F1.1|C01F1.1	-0.985157	0.246167
C01F1.3|C01F1.3|C01F1.3a	1.56919	0.0564951
C01F1.3|C01F1.3|C01F1.3b	1.58275	0.0544388
C01F1.4|C01F1.4|C01F1.4	0.218574	0.810141
C01F1.6|C01F1.6|C01F1.6	-0.597255	0.540737
C01F6.9|C01F6.9|C01F6.9	0.887345	0.373158
C01G10.10|C01G10.10|C01G10.10	-0.725857	0.269424
C01G10.13|C01G10.13|C01G10.13	0.954317	0.601439
C01G10.15|C01G10.15|C01G10.15	4.69307	0.000247749
C01G10.16|C01G10.16|C01G10.16	2.0855	0.253794
C01G10.17|C01G10.17|C01G10.17	5.21006	3.39689e-05
C01G10.4|C01G10.4|C01G10.4	5.33481	9.57101e-06
C01G10.5|C01G10.5|C01G10.5	6.39447	1.33944e-06
C01G10.6|C01G10.6|C01G10.6	4.59227	3.114e-09
C01G10.7|C01G10.7|C01G10.7	0.161709	0.805432
C01G10.8|C01G10.8|C01G10.8.1	0.345534	0.471032
C01G10.8|C01G10.8|C01G10.8.2	0.315183	0.470113
C01G10.9|C01G10.9|C01G10.9	0.551029	0.217366
C01G12.12|C01G12.12|C01G12.12	-0.29827	0.742593
C01G12.1|C01G12.1|C01G12.1	-0.410603	0.604591
C01G12.7|C01G12.7|C01G12.7	-0.399691	0.711526
C01G5.3|C01G5.3|C01G5.3	-2.30644	0.161713
C01G5.5|C01G5.5|C01G5.5	-1.02553	0.0529437
C01G5.6|C01G5.6|C01G5.6	-0.140315	0.751011
C01G5.7|C01G5.7|C01G5.7	3.17421	0.000252902
C01G5.9|C01G5.9|C01G5.9	0.777033	0.341968
C01G6.10|C01G6.10|C01G6.10	-0.0272768	0.995297
C01G6.3|C01G6.3|C01G6.3.1	-1.16269	0.104322
C01G6.3|C01G6.3|C01G6.3.2	-1.16909	0.100622
C01G6.3|C01G6.3|C01G6.3.3	-1.16269	0.104322
C01G6.4|C01G6.4|C01G6.4.1	-0.238429	0.572471
C01G6.4|C01G6.4|C01G6.4.2	-0.300969	0.684443
C01G6.5|C01G6.5|C01G6.5	-0.975132	0.393522
C01G6.9|C01G6.9|C01G6.9	-1.35357	0.24648
C01G8.1|C01G8.1|C01G8.1a	-3.54343	0.0151312
C01G8.1|C01G8.1|C01G8.1b	-3.49796	0.009623
C01G8.6|C01G8.6|C01G8.6	-0.328258	0.667613
C01H6.2|C01H6.2|C01H6.2	-0.148212	0.838218
C01H6.3|C01H6.3|C01H6.3	3.05666	0.0200242
C01H6.4|C01H6.4|C01H6.4	0.942804	0.100206
C01H6.6|C01H6.6|C01H6.6.1	0.0233833	0.986742
C01H6.6|C01H6.6|C01H6.6.2	0.0291429	0.982012
C01H6.8|C01H6.8|C01H6.8a	1.32228	0.428778
C01H6.8|C01H6.8|C01H6.8b	1.34649	0.424668
C01H6.9|C01H6.9|C01H6.9	-1.52165	0.135133
C02B10.2|C02B10.2|C02B10.2	0.383394	0.560413
C02B10.3|C02B10.3|C02B10.3.1	0.562967	0.146731
C02B10.3|C02B10.3|C02B10.3.2	0.36347	0.543143
C02B10.4|C02B10.4|C02B10.4.1	0.251788	0.587257
C02B10.4|C02B10.4|C02B10.4.2	0.251788	0.587257
C02B10.5|C02B10.5|C02B10.5.1	-0.483903	0.661151
C02B10.5|C02B10.5|C02B10.5.2	-0.483903	0.661151
C02B4.4|C02B4.4|C02B4.4	1.00563	0.390186
C02B4.8|C02B4.8|C02B4.8	-3.78582	0.0208756
C02B8.1|C02B8.1|C02B8.1.1	0.649707	0.662917
C02B8.1|C02B8.1|C02B8.1.2	0.598974	0.6852
C02B8.3|C02B8.3|C02B8.3	0.830751	0.253124
C02B8.5|C02B8.5|C02B8.5	1.63115	0.017669
C02B8.6|C02B8.6|C02B8.6	-0.141116	0.877452
C02B8.7|C02B8.7|C02B8.7	1.93329	0.290877
C02C2.4|C02C2.4|C02C2.4	1.59019	0.0688937
C02C2.5|C02C2.5|C02C2.5	0.566261	0.414474
C02C6.3|C02C6.3|C02C6.3a	0.625679	0.157554
C02C6.3|C02C6.3|C02C6.3b	0.534469	0.275463
C02C6.3|C02C6.3|C02C6.3c	0.724799	0.412495
C02C6.3|C02C6.3|C02C6.3d.1	0.914723	0.332488
C02C6.3|C02C6.3|C02C6.3d.2	0.876418	0.350727
C02D4.12|C02D4.12|C02D4.12	1.46644	0.416729
C02D5.2|C02D5.2|C02D5.2a	0.524447	0.31242
C02D5.2|C02D5.2|C02D5.2b	0.524447	0.31242
C02D5.4|C02D5.4|C02D5.4	0.199776	0.798765
C02E7.10|C02E7.10|C02E7.10	3.43626	0.0724177
C02E7.6|C02E7.6|C02E7.6	0.363805	0.830335
C02E7.7|C02E7.7|C02E7.7	0.249754	0.889754
C02F12.10|C02F12.10|C02F12.10	-0.772582	0.597529
C02F12.3|C02F12.3|C02F12.3.1	1.0248	0.0312651
C02F12.3|C02F12.3|C02F12.3.2	1.05722	0.0259157
C02F12.3|C02F12.3|C02F12.3.3	0.923372	0.00865414
C02F12.5|C02F12.5|C02F12.5	1.21328	0.280128
C02F12.8|C02F12.8|C02F12.8	-1.69984	0.0950963
C02F12.9|C02F12.9|C02F12.9	1.13315	0.442781
C02F4.4|C02F4.4|C02F4.4	-0.748448	0.454792
C02F5.10|C02F5.10|C02F5.10	-1.28406	0.313961
C02F5.12|C02F5.12|C02F5.12	-0.444681	0.387418
C02F5.13|C02F5.13|C02F5.13	0.569094	0.652169
C02F5.14|C02F5.14|C02F5.14	0.661175	0.700628
C02F5.3|C02F5.3|C02F5.3.1	0.282498	0.641297
C02F5.3|C02F5.3|C02F5.3.2	0.282498	0.641297
C02F5.6|C02F5.6|C02F5.6a	-0.737972	0.324521
C02F5.6|C02F5.6|C02F5.6b	-0.735908	0.321639
C02F5.7|C02F5.7|C02F5.7a.1	-0.834925	0.302079
C02F5.7|C02F5.7|C02F5.7a.2	-0.833869	0.301283
C02F5.7|C02F5.7|C02F5.7a.3	-0.833869	0.301283
C02F5.7|C02F5.7|C02F5.7a.4	-0.833869	0.301283
C02F5.7|C02F5.7|C02F5.7b.1	-0.842179	0.308591
C02F5.7|C02F5.7|C02F5.7b.2	-0.838097	0.302173
C02G6.1|C02G6.1|C02G6.1	-0.424184	0.68595
C02G6.2|C02G6.2|C02G6.2	-1.96509	0.145856
C02G6.3|C02G6.3|C02G6.3	0.402117	0.77644
C03A3.1|C03A3.1|C03A3.1a	1.95461	0.00163573
C03A3.1|C03A3.1|C03A3.1b	1.93399	0.00292938
C03A3.2|C03A3.2|C03A3.2.1	-0.120778	0.883806
C03A3.2|C03A3.2|C03A3.2.2	-0.120778	0.883806
C03A3.3|C03A3.3|C03A3.3	1.10703	0.51633
C03A7.12|C03A7.12|C03A7.12	-2.15704	0.0159137
C03A7.15|C03A7.15|C03A7.15	-0.614444	0.613875
C03A7.2|C03A7.2|C03A7.2	-2.08787	0.0157745
C03B1.13|C03B1.13|C03B1.13	-0.743951	0.376588
C03B1.14|C03B1.14|C03B1.14	1.11501	0.318954
C03B1.2|C03B1.2|C03B1.2	1.90638	0.0145747
C03B1.5|C03B1.5|C03B1.5	0.352963	0.750519
C03B1.6|C03B1.6|C03B1.6a	2.42399	0.159305
C03B1.6|C03B1.6|C03B1.6b	2.39557	0.13619
C03B1.7|C03B1.7|C03B1.7	-1.36321	0.159988
C03B1.9|C03B1.9|C03B1.9	4.35701	0.00224633
C03B8.2|C03B8.2|C03B8.2	-0.189309	0.869548
C03C10.4|C03C10.4|C03C10.4	-0.00411011	0.999609
C03C10.5|C03C10.5|C03C10.5	1.18994	0.57173
C03C10.7|C03C10.7|C03C10.7	0.133104	0.913819
C03C10.9|C03C10.9|C03C10.9	0.611747	0.822066
C03D6.1|C03D6.1|C03D6.1	1.58211	0.139183
C03E10.3|C03E10.3|C03E10.3	0.453331	0.593616
C03F11.1|C03F11.1|C03F11.1	-0.139363	0.917973
C03F11.2|C03F11.2|C03F11.2	-2.33001	0.0119027
C03F11.4|C03F11.4|C03F11.4.1	0.221304	0.793297
C03F11.4|C03F11.4|C03F11.4.2	0.16511	0.853571
C03F11.4|C03F11.4|C03F11.4.3	0.174893	0.843499
C03G6.17|C03G6.17|C03G6.17	2.51437	1.2851e-05
C03G6.5|C03G6.5|C03G6.5	1.04223	0.431416
C03H12.1|C03H12.1|C03H12.1	-0.501692	0.479505
C03H5.2|C03H5.2|C03H5.2	0.336687	0.54164
C03H5.3|C03H5.3|C03H5.3	0.202728	0.516279
C03H5.5|C03H5.5|C03H5.5	-0.895037	0.172001
C03H5.6|C03H5.6|C03H5.6	1.79448	0.0134961
C03H5.7|C03H5.7|C03H5.7	-0.557656	0.656852
C04A11.1|C04A11.1|C04A11.1	-0.70726	0.431954
C04A11.2|C04A11.2|C04A11.2	-0.0449956	0.966155
C04A11.5|C04A11.5|C04A11.5.1	1.87452	0.32058
C04A11.5|C04A11.5|C04A11.5.2	1.89171	0.320726
C04A2.11|C04A2.11|C04A2.11	1.28671	0.580353
C04B4.2|C04B4.2|C04B4.2	-7.39678	0.000898526
C04C11.1|C04C11.1|C04C11.1a	-1.99094	0.100206
C04C11.1|C04C11.1|C04C11.1b	-1.94695	0.105216
C04C3.3|C04C3.3|C04C3.3.1	0.653882	0.198746
C04C3.3|C04C3.3|C04C3.3.2	0.653882	0.198746
C04C3.4|C04C3.4|C04C3.4	0.139095	0.935229
C04C3.6|C04C3.6|C04C3.6	2.00085	0.151691
C04C3.9|C04C3.9|C04C3.9	-0.647965	0.660901
C04E12.10|C04E12.10|C04E12.10	2.19848	0.192422
C04E12.2|C04E12.2|C04E12.2.1	0.763996	0.36516
C04E12.2|C04E12.2|C04E12.2.2	0.749815	0.363672
C04E12.4|C04E12.4|C04E12.4	0.737431	0.448782
C04E12.5|C04E12.5|C04E12.5	2.7078	0.000403373
C04E12.6|C04E12.6|C04E12.6	2.97711	0.00440688
C04E6.11|C04E6.11|C04E6.11	-0.905002	0.201914
C04E6.12|C04E6.12|C04E6.12	-1.08714	0.39489
C04E6.13|C04E6.13|C04E6.13	1.17169	0.458986
C04E6.7|C04E6.7|C04E6.7.1	0.588102	0.332253
C04E6.7|C04E6.7|C04E6.7.2	0.588102	0.332253
C04E6.8|C04E6.8|C04E6.8	0.974834	0.34968
C04E7.4|C04E7.4|C04E7.4	-0.404557	0.674922
C04F1.1|C04F1.1|C04F1.1	-0.0647937	0.977709
C04F12.1|C04F12.1|C04F12.1	-1.22511	0.291849
C04F12.5|C04F12.5|C04F12.5	0.445154	0.673668
C04F12.8|C04F12.8|C04F12.8	0.0277745	0.975139
C04F5.8|C04F5.8|C04F5.8.1	-0.0220974	0.959392
C04F5.8|C04F5.8|C04F5.8.2	-0.0273291	0.950702
C04F5.9|C04F5.9|C04F5.9	-1.03082	0.0894338
C04F6.2|C04F6.2|C04F6.2	-1.11375	0.360711
C04F6.7|C04F6.7|C04F6.7	3.6138	0.00027185
C04G2.11|C04G2.11|C04G2.11	2.47321	0.0802451
C04G6.10|C04G6.10|C04G6.10	-1.38734	0.344879
C04G6.14|C04G6.14|C04G6.14	-0.404064	0.756715
C04G6.2|C04G6.2|C04G6.2	-3.07355	0.00187212
C04G6.4|C04G6.4|C04G6.4	-0.274526	0.201031
C04G6.5|C04G6.5|C04G6.5	1.37836	0.390494
C04G6.6|C04G6.6|C04G6.6	-0.322423	0.637935
C04G6.7|C04G6.7|C04G6.7	-1.12853	0.425212
C04H4.1|C04H4.1|C04H4.1	0.0555382	0.977973
C04H5.1|C04H5.1|C04H5.1	0.588249	0.179183
C04H5.7|C04H5.7|C04H5.7a	-0.361298	0.806686
C04H5.7|C04H5.7|C04H5.7b	-1.82121	0.271487
C04H5.9|C04H5.9|C04H5.9	-1.12498	0.60093
C05A9.2|C05A9.2|C05A9.2	1.19147	0.00409205
C05B5.10|C05B5.10|C05B5.10	1.02644	0.352172
C05B5.11|C05B5.11|C05B5.11	-3.81213	3.01161e-05
C05B5.1|C05B5.1|C05B5.1	-0.690939	0.770259
C05B5.4|C05B5.4|C05B5.4	2.72975	0.000533393
C05B5.5|C05B5.5|C05B5.5	1.63766	0.202031
C05B5.8|C05B5.8|C05B5.8	0.366218	0.785178
C05B5.9|C05B5.9|C05B5.9	0.750389	0.370892
C05C10.2|C05C10.2|C05C10.2a	-1.24332	0.185141
C05C10.2|C05C10.2|C05C10.2b.1	-1.25614	0.176056
C05C10.2|C05C10.2|C05C10.2b.2	-1.25636	0.175238
C05C10.3|C05C10.3|C05C10.3.1	0.277236	0.542071
C05C10.3|C05C10.3|C05C10.3.2	0.253278	0.625105
C05C10.5|C05C10.5|C05C10.5a	-2.77802	0.0102401
C05C10.5|C05C10.5|C05C10.5b	-2.80037	0.0091148
C05C10.5|C05C10.5|C05C10.5c.1	-2.79596	0.00932617
C05C10.5|C05C10.5|C05C10.5c.2	-2.80862	0.0080312
C05C10.5|C05C10.5|C05C10.5c.3	-2.79252	0.00843921
C05C10.7|C05C10.7|C05C10.7	0.0435762	0.980124
C05C12.4|C05C12.4|C05C12.4	0.928308	0.472725
C05C12.6|C05C12.6|C05C12.6	1.44755	0.273877
C05C8.10|C05C8.10|C05C8.10	-1.738	0.196343
C05C8.1|C05C8.1|C05C8.1a.1	0.558867	0.679279
C05C8.1|C05C8.1|C05C8.1a.2	0.558867	0.679279
C05C8.1|C05C8.1|C05C8.1b	0.580461	0.667369
C05C8.2|C05C8.2|C05C8.2.1	-0.0178894	0.979356
C05C8.2|C05C8.2|C05C8.2.2	-0.0178894	0.979356
C05C8.5|C05C8.5|C05C8.5.1	-0.747588	0.448704
C05C8.5|C05C8.5|C05C8.5.2	-0.747597	0.458661
C05C8.6|C05C8.6|C05C8.6	-0.849278	0.44196
C05C8.7|C05C8.7|C05C8.7.1	1.16393	0.0211699
C05C8.7|C05C8.7|C05C8.7.2	1.06848	0.0782602
C05C8.7|C05C8.7|C05C8.7.3	1.05643	0.0990043
C05C8.7|C05C8.7|C05C8.7.4	1.06591	0.0892404
C05C8.8|C05C8.8|C05C8.8	0.183445	0.898835
C05C9.1|C05C9.1|C05C9.1	-1.54325	0.221744
C05C9.2|C05C9.2|C05C9.2	1.4965	0.42269
C05C9.3|C05C9.3|C05C9.3	-2.1339	0.14074
C05D10.1|C05D10.1|C05D10.1a	0.186217	0.719985
C05D10.1|C05D10.1|C05D10.1b	0.175129	0.714819
C05D10.1|C05D10.1|C05D10.1c.1	0.204101	0.681618
C05D10.1|C05D10.1|C05D10.1c.2	0.196679	0.699697
C05D10.1|C05D10.1|C05D10.1c.3	0.186217	0.719985
C05D10.1|C05D10.1|C05D10.1c.4	0.204101	0.681618
C05D10.2|C05D10.2|C05D10.2a	-0.257554	0.795362
C05D10.2|C05D10.2|C05D10.2b.1	-0.253429	0.797352
C05D10.2|C05D10.2|C05D10.2b.2	-0.239341	0.800165
C05D10.2|C05D10.2|C05D10.2c	-0.250148	0.807635
C05D10.4|C05D10.4|C05D10.4a	-1.41314	0.0792401
C05D10.4|C05D10.4|C05D10.4b	-1.32146	0.0712347
C05D10.4|C05D10.4|C05D10.4c	-1.35342	0.0811347
C05D11.10|C05D11.10|C05D11.10	1.1656	0.425682
C05D11.13|C05D11.13|C05D11.13	0.217441	0.769045
C05D11.1|C05D11.1|C05D11.1	-0.378243	0.43443
C05D11.5|C05D11.5|C05D11.5	0.660091	0.311272
C05D11.7|C05D11.7|C05D11.7a.1	-1.22057	0.238299
C05D11.7|C05D11.7|C05D11.7a.2	-1.20986	0.27481
C05D11.7|C05D11.7|C05D11.7b	-1.2348	0.227212
C05D11.8|C05D11.8|C05D11.8	-1.20877	0.344262
C05D11.9|C05D11.9|C05D11.9	-0.281783	0.520159
C05D12.1|C05D12.1|C05D12.1.1	-0.0255399	0.968327
C05D12.1|C05D12.1|C05D12.1.2	-0.285948	0.595311
C05D12.2|C05D12.2|C05D12.2	-1.04264	0.285916
C05D12.3|C05D12.3|C05D12.3a	-0.111122	0.868546
C05D12.3|C05D12.3|C05D12.3b	-0.111263	0.868011
C05D12.3|C05D12.3|C05D12.3c.1	-0.140163	0.858723
C05D12.3|C05D12.3|C05D12.3c.2	-0.140163	0.858723
C05D12.4|C05D12.4|C05D12.4	-0.0346369	0.965432
C05D12.5|C05D12.5|C05D12.5	0.232705	0.913536
C05D12.7|C05D12.7|C05D12.7	1.20532	0.100873
C05D2.10|C05D2.10|C05D2.10a.1	-0.287678	0.350123
C05D2.10|C05D2.10|C05D2.10a.2	-0.304444	0.316327
C05D2.10|C05D2.10|C05D2.10b	-0.309404	0.316589
C05D2.11|C05D2.11|C05D2.11	0.374349	0.689862
C05D2.6|C05D2.6|C05D2.6a	-0.900546	0.107098
C05D2.6|C05D2.6|C05D2.6b	-0.954567	0.10227
C05D2.8|C05D2.8|C05D2.8	-0.394871	0.307451
C05D9.3|C05D9.3|C05D9.3	-0.257164	0.545108
C05D9.4|C05D9.4|C05D9.4	-0.567272	0.696157
C05D9.7|C05D9.7|C05D9.7	1.41512	0.109401
C05D9.9|C05D9.9|C05D9.9a	2.19358	0.0434525
C05D9.9|C05D9.9|C05D9.9b	2.14383	0.0362434
C05E11.10|C05E11.10|C05E11.10	0.704499	0.532624
C05E11.2|C05E11.2|C05E11.2	1.22279	0.68887
C05E11.3|C05E11.3|C05E11.3	1.03521	0.292507
C05E11.6|C05E11.6|C05E11.6	1.96917	0.262115
C05E11.7|C05E11.7|C05E11.7	-0.650002	0.593182
C05E4.12|C05E4.12|C05E4.12	2.54934	0.157013
C05E7.1|C05E7.1|C05E7.1	-0.832936	0.512444
C05E7.2|C05E7.2|C05E7.2	-0.827824	0.467068
C05E7.3|C05E7.3|C05E7.3	1.67785	0.0833374
C05E7.4|C05E7.4|C05E7.4	-1.02732	0.256136
C05G5.1|C05G5.1|C05G5.1	-0.330863	0.382656
C05G5.2|C05G5.2|C05G5.2	-0.511375	0.655637
C05G5.3|C05G5.3|C05G5.3	1.30289	0.299463
C05G5.4|C05G5.4|C05G5.4.1	0.886247	0.176316
C05G5.4|C05G5.4|C05G5.4.2	0.886247	0.176316
C05G5.5|C05G5.5|C05G5.5	0.374226	0.648013
C05H8.3|C05H8.3|C05H8.3	0.551554	0.84126
C06A1.2|C06A1.2|C06A1.2	1.85351	0.176672
C06A1.3|C06A1.3|C06A1.3	-2.48411	0.122877
C06A1.4|C06A1.4|C06A1.4	-1.83662	0.13653
C06A1.6|C06A1.6|C06A1.6	-2.39391	0.187281
C06A1.7|C06A1.7|C06A1.7	-2.36916	0.187652
C06A12.3|C06A12.3|C06A12.3a	0.683321	0.297196
C06A12.3|C06A12.3|C06A12.3b.1	0.716713	0.318317
C06A12.3|C06A12.3|C06A12.3b.2	0.711498	0.307959
C06A12.3|C06A12.3|C06A12.3c	0.716806	0.331575
C06A5.10|C06A5.10|C06A5.10	0.616496	0.674259
C06A5.12|C06A5.12|C06A5.12	1.59547	0.328791
C06A5.1|C06A5.1|C06A5.1	-1.31159	0.35796
C06A5.3|C06A5.3|C06A5.3a.1	-1.27607	0.128454
C06A5.3|C06A5.3|C06A5.3a.2	-1.24516	0.13712
C06A5.3|C06A5.3|C06A5.3b	-1.25177	0.134585
C06A5.4|C06A5.4|C06A5.4	0.579676	0.67245
C06A5.5|C06A5.5|C06A5.5	0.304536	0.837412
C06A5.6|C06A5.6|C06A5.6.1	-1.3266	0.227946
C06A5.6|C06A5.6|C06A5.6.2	-1.37358	0.294917
C06A5.8|C06A5.8|C06A5.8a	-2.00709	0.0967749
C06A5.8|C06A5.8|C06A5.8b.1	-2.04261	0.0997401
C06A5.8|C06A5.8|C06A5.8b.2	-2.03909	0.100176
C06A6.2|C06A6.2|C06A6.2a	-0.301686	0.732265
C06A6.2|C06A6.2|C06A6.2b	-0.326507	0.711819
C06A6.4|C06A6.4|C06A6.4a.1	-0.36354	0.367267
C06A6.4|C06A6.4|C06A6.4a.2	-0.396488	0.420305
C06A6.4|C06A6.4|C06A6.4b	-0.390015	0.346662
C06A6.5|C06A6.5|C06A6.5	1.28396	0.0539964
C06A8.1|C06A8.1|C06A8.1a.1	-0.307442	0.625023
C06A8.1|C06A8.1|C06A8.1a.2	-0.306467	0.625903
C06A8.1|C06A8.1|C06A8.1b	-0.311969	0.603465
C06A8.2|C06A8.2|C06A8.2	-0.670557	0.311518
C06A8.3|C06A8.3|C06A8.3	1.30703	0.0860788
C06A8.8|C06A8.8|C06A8.8a	1.48966	0.28624
C06A8.8|C06A8.8|C06A8.8b.1	1.36511	0.349317
C06A8.8|C06A8.8|C06A8.8b.2	1.24437	0.407152
C06B3.6|C06B3.6|C06B3.6.1	-0.87802	0.304597
C06B3.6|C06B3.6|C06B3.6.2	-0.856847	0.313359
C06B3.7|C06B3.7|C06B3.7	2.23429	0.0717752
C06B8.2|C06B8.2|C06B8.2a	-0.937889	0.354862
C06B8.2|C06B8.2|C06B8.2b.1	-0.954566	0.334139
C06B8.2|C06B8.2|C06B8.2b.2	-0.960975	0.326102
C06B8.2|C06B8.2|C06B8.2c	-0.974742	0.256336
C06B8.2|C06B8.2|C06B8.2d	-0.981258	0.256352
C06B8.3|C06B8.3|C06B8.3	1.07244	0.73504
C06B8.7|C06B8.7|C06B8.7	-1.30552	0.358749
C06C3.10|C06C3.10|C06C3.10	0.00305685	1
C06C3.11|C06C3.11|C06C3.11	1.54273	0.276781
C06C3.12|C06C3.12|C06C3.12	0.325713	0.760512
C06C3.3|C06C3.3|C06C3.3	-0.789019	0.441465
C06C3.4|C06C3.4|C06C3.4	1.50933	0.339159
C06C3.5|C06C3.5|C06C3.5	0.112331	0.946179
C06C3.7|C06C3.7|C06C3.7	0.615198	0.478827
C06C3.8|C06C3.8|C06C3.8	-1.43343	0.185231
C06C3.9|C06C3.9|C06C3.9	1.18112	0.433912
C06C6.9|C06C6.9|C06C6.9	-3.20077	0.116881
C06E1.11|C06E1.11|C06E1.11	-0.254541	0.879772
C06E1.1|C06E1.1|C06E1.1	0.259084	0.717208
C06E1.3|C06E1.3|C06E1.3	-0.0825123	0.950016
C06E1.7|C06E1.7|C06E1.7	-0.302445	0.788133
C06E1.9|C06E1.9|C06E1.9	-0.89583	0.189019
C06E2.1|C06E2.1|C06E2.1	0.568784	0.574921
C06E2.5|C06E2.5|C06E2.5.1	1.02937	0.341968
C06E2.5|C06E2.5|C06E2.5.2	1.00798	0.344262
C06E4.2|C06E4.2|C06E4.2	1.69555	0.202539
C06E4.3|C06E4.3|C06E4.3	2.62376	0.000403373
C06E4.8|C06E4.8|C06E4.8	0.523857	0.770327
C06E7.2|C06E7.2|C06E7.2.1	0.499899	0.311296
C06E7.2|C06E7.2|C06E7.2.2	0.499899	0.311296
C06E7.4|C06E7.4|C06E7.4	-1.92822	0.0274233
C06E8.5|C06E8.5|C06E8.5	-0.737352	0.627651
C06G1.1|C06G1.1|C06G1.1a	-1.28263	0.063478
C06G1.1|C06G1.1|C06G1.1b	-1.28414	0.0619664
C06G1.5|C06G1.5|C06G1.5	-0.202487	0.752962
C06G1.6|C06G1.6|C06G1.6	-0.242458	0.858491
C06G3.3|C06G3.3|C06G3.3	-1.13508	0.492123
C06G3.4|C06G3.4|C06G3.4	0.220005	0.92793
C06G3.5|C06G3.5|C06G3.5a	0.113464	0.756532
C06G3.5|C06G3.5|C06G3.5b.1	0.113464	0.756532
C06G3.5|C06G3.5|C06G3.5b.2	0.122428	0.737179
C06G3.6|C06G3.6|C06G3.6	0.00450398	0.997287
C06G3.8|C06G3.8|C06G3.8	1.00901	0.489245
C06G3.9|C06G3.9|C06G3.9.1	-0.966356	0.201639
C06G3.9|C06G3.9|C06G3.9.2	-0.977942	0.21765
C06G4.1|C06G4.1|C06G4.1	-1.82724	0.00365438
C06G4.4|C06G4.4|C06G4.4.1	-1.21086	0.389231
C06G8.1|C06G8.1|C06G8.1	-0.550491	0.139297
C06G8.3|C06G8.3|C06G8.3a	-0.158457	0.635794
C06G8.3|C06G8.3|C06G8.3b	-0.182964	0.58814
C06G8.3|C06G8.3|C06G8.3c	-0.173141	0.573782
C06H2.2|C06H2.2|C06H2.2	0.699749	0.21871
C06H2.3|C06H2.3|C06H2.3.1	0.827253	0.551723
C06H2.3|C06H2.3|C06H2.3.2	0.827253	0.551723
C06H2.6|C06H2.6|C06H2.6.1	0.776715	0.355916
C06H2.6|C06H2.6|C06H2.6.2	0.776715	0.355916
C06H2.7|C06H2.7|C06H2.7.1	1.26915	0.209847
C06H2.7|C06H2.7|C06H2.7.2	1.25819	0.22111
C06H5.6|C06H5.6|C06H5.6	0.0392796	0.950171
C06H5.7|C06H5.7|C06H5.7.1	0.0696551	0.822887
C06H5.7|C06H5.7|C06H5.7.2	0.0696551	0.822887
C06H5.8|C06H5.8|C06H5.8	0.373289	0.330944
C07A12.2|C07A12.2|C07A12.2	1.86562	0.0154703
C07A12.7|C07A12.7|C07A12.7a.1	-0.0724641	0.902433
C07A12.7|C07A12.7|C07A12.7a.2	-0.0973957	0.888826
C07A12.7|C07A12.7|C07A12.7b	-0.0877431	0.895137
C07A12.7|C07A12.7|C07A12.7c.1	-0.0877431	0.895137
C07A12.7|C07A12.7|C07A12.7c.2	-0.041873	0.931427
C07A4.3|C07A4.3|C07A4.3	-4.49821	8.90124e-07
C07A9.12|C07A9.12|C07A9.12	2.10992	0.029098
C07A9.2|C07A9.2|C07A9.2.1	0.489702	0.405268
C07A9.2|C07A9.2|C07A9.2.2	0.447126	0.413168
C07A9.8|C07A9.8|C07A9.8	0.703694	0.432308
C07A9.9|C07A9.9|C07A9.9	0.749019	0.289544
C07B5.3|C07B5.3|C07B5.3	1.6386	0.279542
C07B5.4|C07B5.4|C07B5.4a.1	-0.523107	0.487751
C07B5.4|C07B5.4|C07B5.4a.2	-0.521631	0.48988
C07B5.4|C07B5.4|C07B5.4b.1	-0.46451	0.569386
C07B5.4|C07B5.4|C07B5.4b.2	-0.506301	0.528096
C07B5.6|C07B5.6|C07B5.6	2.36537	0.180668
C07B5.8|C07B5.8|C07B5.8	-0.55604	0.75672
C07C7.1|C07C7.1|C07C7.1.1	2.44189	0.136706
C07C7.1|C07C7.1|C07C7.1.2	2.43914	0.137974
C07D10.1|C07D10.1|C07D10.1	1.34923	0.119739
C07D10.5|C07D10.5|C07D10.5.1	-1.12956	0.171209
C07D10.5|C07D10.5|C07D10.5.2	-1.12956	0.171209
C07D10.6|C07D10.6|C07D10.6	1.61982	0.509489
C07D8.2|C07D8.2|C07D8.2	-1.03188	0.526402
C07D8.6|C07D8.6|C07D8.6	0.944433	0.287952
C07E3.10|C07E3.10|C07E3.10	-0.0965609	0.962231
C07E3.3|C07E3.3|C07E3.3.1	-1.56348	0.0769678
C07E3.3|C07E3.3|C07E3.3.2	-1.57924	0.0967749
C07E3.4|C07E3.4|C07E3.4	-2.24514	0.288157
C07E3.6|C07E3.6|C07E3.6	0.07517	0.891469
C07E3.8|C07E3.8|C07E3.8	-0.430504	0.784823
C07E3.9|C07E3.9|C07E3.9	0.243726	0.878321
C07F11.2|C07F11.2|C07F11.2	0.85571	0.220025
C07G1.14|C07G1.14|C07G1.14	-1.97709	0.372176
C07G1.2|C07G1.2|C07G1.2	-0.146751	0.908186
C07G1.7|C07G1.7|C07G1.7	-0.533455	0.716068
C07G3.8|C07G3.8|C07G3.8	0.805962	0.51743
C07H4.1|C07H4.1|C07H4.1	0.945068	0.540737
C07H6.2|C07H6.2|C07H6.2	0.675405	0.604464
C07H6.4|C07H6.4|C07H6.4	-1.0694	0.286924
C07H6.9|C07H6.9|C07H6.9	-0.196089	0.914456
C08A9.2|C08A9.2|C08A9.2	-1.58416	0.310805
C08A9.3|C08A9.3|C08A9.3a	0.613786	0.580696
C08A9.3|C08A9.3|C08A9.3b	-0.284336	0.861518
C08A9.6|C08A9.6|C08A9.6	-0.207628	0.75327
C08A9.8|C08A9.8|C08A9.8	-0.216299	0.859747
C08B11.3|C08B11.3|C08B11.3.1	-1.06834	0.346738
C08B11.3|C08B11.3|C08B11.3.2	-1.11013	0.382421
C08B11.6|C08B11.6|C08B11.6.1	-0.462365	0.448248
C08B11.6|C08B11.6|C08B11.6.2	-0.459088	0.45806
C08B11.8|C08B11.8|C08B11.8	-0.126666	0.783767
C08B11.9|C08B11.9|C08B11.9	0.349434	0.57508
C08B6.10|C08B6.10|C08B6.10	1.35693	0.0436438
C08B6.11|C08B6.11|C08B6.11	1.23649	0.340934
C08B6.15|C08B6.15|C08B6.15	0.852827	0.619823
C08B6.17|C08B6.17|C08B6.17	-0.718935	0.618936
C08B6.2|C08B6.2|C08B6.2a	1.80819	0.188604
C08B6.2|C08B6.2|C08B6.2b	1.72787	0.221226
C08B6.2|C08B6.2|C08B6.2c	1.76645	0.205521
C08B6.3|C08B6.3|C08B6.3.1	-0.57892	0.356079
C08B6.3|C08B6.3|C08B6.3.2	-0.597635	0.364996
C08B6.4|C08B6.4|C08B6.4a	-1.51421	0.11358
C08B6.4|C08B6.4|C08B6.4b	-1.52362	0.121636
C08B6.5|C08B6.5|C08B6.5	2.97924	0.0669401
C08B6.7|C08B6.7|C08B6.7a.1	-0.583815	0.449928
C08B6.7|C08B6.7|C08B6.7a.2	-0.656054	0.552418
C08B6.7|C08B6.7|C08B6.7b	-0.564563	0.452651
C08B6.8|C08B6.8|C08B6.8	1.00747	0.393267
C08C3.4|C08C3.4|C08C3.4a	-0.350901	0.501868
C08C3.4|C08C3.4|C08C3.4b	-0.357316	0.503328
C08D8.1|C08D8.1|C08D8.1	1.60756	0.126823
C08E3.13|C08E3.13|C08E3.13.1	2.76902	0.0728565
C08E3.13|C08E3.13|C08E3.13.2	2.78029	0.0698835
C08E3.1|C08E3.1|C08E3.1	2.57395	0.101123
C08E8.10|C08E8.10|C08E8.10	-0.250963	0.737861
C08E8.1|C08E8.1|C08E8.1.1	4.95333	0.00296631
C08E8.1|C08E8.1|C08E8.1.2	5.21489	0.00307814
C08E8.3|C08E8.3|C08E8.3	3.51267	0.0496126
C08E8.4|C08E8.4|C08E8.4	-0.45503	0.748798
C08E8.6|C08E8.6|C08E8.6	1.88101	0.354076
C08E8.7|C08E8.7|C08E8.7	0.556746	0.808204
C08E8.9|C08E8.9|C08E8.9	1.76407	0.386582
C08F1.11|C08F1.11|C08F1.11	1.3433	0.444654
C08F1.8|C08F1.8|C08F1.8	0.940679	0.479505
C08F11.13|C08F11.13|C08F11.13.1	0.689494	0.402506
C08F11.13|C08F11.13|C08F11.13.2	0.680746	0.400701
C08F11.16|C08F11.16|C08F11.16	-1.05609	0.392194
C08F11.1|C08F11.1|C08F11.1	1.47405	0.114177
C08F11.3|C08F11.3|C08F11.3	0.00796918	0.999864
C08F11.6|C08F11.6|C08F11.6	0.355851	0.750426
C08F8.2|C08F8.2|C08F8.2a	-0.568734	0.301127
C08F8.2|C08F8.2|C08F8.2b	0.255532	0.526292
C08F8.3|C08F8.3|C08F8.3	-1.60635	0.154607
C08F8.9|C08F8.9|C08F8.9	0.917442	0.358411
C08G5.5|C08G5.5|C08G5.5	0.794867	0.364411
C08G5.6|C08G5.6|C08G5.6	1.8308	0.201031
C08G5.7|C08G5.7|C08G5.7a	0.435149	0.608004
C08G5.7|C08G5.7|C08G5.7b	0.46088	0.593466
C08G9.1|C08G9.1|C08G9.1	0.708825	0.543318
C08G9.2|C08G9.2|C08G9.2	0.401792	0.723635
C08G9.6|C08G9.6|C08G9.6	1.57077	0.49516
C08H9.10|C08H9.10|C08H9.10	2.31549	0.00342729
C08H9.11|C08H9.11|C08H9.11	1.45002	0.129945
[truncated: 25,026 more rows]

## Sheet: ADAR mut vs. adbp-1 mut L4
	log2FoldChange(adr1;adr2 mutant L4/adbp-1 mutant L4)	padj
[truncated: 29,674 more rows]
